# Supplementary material for: Genome-wide Identification and Characterization of Heat Shock Protein Family Reveals Role in Development and Stress Conditions in Triticum aestivum L
Source: Sci Rep. 2020 May 12;10:7858. doi: 10.1038/s41598-020-64746-2 (PMC7217896; doi:10.1038/s41598-020-64746-2)
Supplement: Supplementary file 2 — Dataset 1. [file 41598_2020_64746_MOESM2_ESM.xlsx]

## Sheet: Sheet1
		Table S1 | Chromosome coordinates of TaHSP genes.
Annotation	Gene stable ID	Chromosome/scaffold name	POSITION(Mbp)	Gene start (bp)	Gene end (bp)	Strand						Un	17
TaSHSP.1	TraesCS1A01G137300	1A	221.709	221708758	221709504	1						2A	19
TaSHSP.2	TraesCS1A01G319600	1A	510.378	510378415	510380091	1						2D	20
TaSHSP.3	TraesCS1A01G437300	1A	586.938	586937591	586938559	1						2B	21
TaHSP40.1	TraesCS1A01G042500	1A	23.1298	23129827	23138674	-1						1A	28
TaHSP40.2	TraesCS1A01G070300	1A	53.0326	53032551	53037476	-1						6A	28			A genome	227
TaHSP40.3	TraesCS1A01G099300	1A	95.8207	95820672	95825974	1						1D	30			B genome	254
TaHSP40.4	TraesCS1A01G175900	1A	313.904	313903961	313912450	-1						3A	30			D genome	255
TaHSP40.5	TraesCS1A01G193300	1A	349.998	349997939	350018147	-1						6D	30
TaHSP40.6	TraesCS1A01G223900	1A	394.32	394319860	394322326	1						6B	31
TaHSP40.7	TraesCS1A01G230000	1A	402.807	402806765	402807865	1						1B	32
TaHSP40.8	TraesCS1A01G234900	1A	413.782	413782467	413798018	1						5A	33
TaHSP40.9	TraesCS1A01G267600	1A	462.617	462617164	462619622	-1						3B	37
TaHSP40.10	TraesCS1A01G349900	1A	534.931	534931224	534933709	-1						4D	37
TaHSP40.11	TraesCS1A01G366400	1A	545.332	545331520	545334637	-1						5D	40
TaHSP40.12	TraesCS1A01G393800	1A	560.196	560196058	560197540	1						3D	41
TaHSP40.13	TraesCS1A01G395300	1A	560.96	560960168	560962700	-1						4A	41
TaHSP40.14	TraesCS1A01G420500	1A	576.892	576892491	576897031	1						4B	41
TaHSP60.1	TraesCS1A01G145000	1A	251.335	251334805	251341487	1						5B	44
TaHSP60.2	TraesCS1A01G205200	1A	367.432	367431672	367438082	-1						7A	48
TaHSP60.3	TraesCS1A01G213800	1A	377.015	377015438	377020178	-1						7B	48
TaHSP60.4	TraesCS1A01G361400	1A	542	542000141	542004852	-1						7D	57
TaHSP70.1	TraesCS1A01G120100	1A	132.481	132481070	132485645	1
TaHSP70.2	TraesCS1A01G120200	1A	132.784	132783907	132791172	1
TaHSP70.3	TraesCS1A01G133100	1A	185.142	185141618	185146174	-1
TaHSP70.4	TraesCS1A01G285000	1A	482.336	482335991	482338978	-1
TaHSP70.5	TraesCS1A01G295600	1A	490.51	490510109	490524938	-1
TaHSP100.1	TraesCS1A01G304800	1A	497.75	497750128	497753226	1
TaHSP100.2	TraesCS1A01G340100	1A	530.257	530257362	530260422	-1
TaSHSP.4	TraesCS1B01G155800	1B	263.563	263562792	263563589	1
TaSHSP.5	TraesCS1B01G155900	1B	263.572	263571674	263572364	1
TaSHSP.6	TraesCS1B01G331900	1B	557.942	557942243	557943641	1
TaSHSP.7	TraesCS1B01G471800	1B	679.723	679722858	679723826	1
TaSHSP.8	TraesCS1B01G471900	1B	679.745	679745005	679746210	1
TaSHSP.9	TraesCS1B01G473700	1B	681.807	681807403	681808454	1
TaHSP40.15	TraesCS1B01G054900	1B	36.2659	36265891	36269469	1
TaHSP40.16	TraesCS1B01G088700	1B	85.4385	85438531	85443869	-1
TaHSP40.17	TraesCS1B01G125100	1B	151.84	151840421	151847662	-1
TaHSP40.18	TraesCS1B01G204300	1B	368.405	368405270	368413193	1
TaHSP40.19	TraesCS1B01G208100	1B	376.614	376613738	376629601	-1
TaHSP40.20	TraesCS1B01G237200	1B	424.083	424082863	424085094	1
TaHSP40.21	TraesCS1B01G244100	1B	433.43	433430383	433432538	-1
TaHSP40.22	TraesCS1B01G248800	1B	440.266	440266067	440282286	1
TaHSP40.23	TraesCS1B01G278300	1B	486.777	486777274	486779538	-1
TaHSP40.24	TraesCS1B01G364200	1B	593.836	593835608	593838097	-1
TaHSP40.25	TraesCS1B01G384100	1B	616.616	616615974	616619588	-1
TaHSP40.26	TraesCS1B01G423600	1B	646.189	646189334	646191991	-1
TaHSP40.27	TraesCS1B01G451500	1B	668.936	668936376	668938364	1
TaHSP60.5	TraesCS1B01G162300	1B	280.162	280162058	280167311	1
TaHSP60.6	TraesCS1B01G218800	1B	396.145	396145230	396159507	-1
TaHSP60.7	TraesCS1B01G227600	1B	409.246	409246223	409250966	-1
TaHSP60.8	TraesCS1B01G378000	1B	610.171	610171257	610176258	-1
TaHSP70.6	TraesCS1B01G139500	1B	183.479	183478959	183484632	1
TaHSP70.7	TraesCS1B01G139600	1B	183.87	183870265	183878456	1
TaHSP70.8	TraesCS1B01G151300	1B	236.958	236957822	236963066	-1
TaHSP70.9	TraesCS1B01G163400	1B	285.328	285327633	285344040	-1
TaHSP70.10	TraesCS1B01G206700	1B	374.011	374010651	374014200	-1
TaHSP70.11	TraesCS1B01G294300	1B	512.173	512172902	512175830	-1
TaHSP70.12	TraesCS1B01G333200	1B	559.586	559585967	559586569	1
TaHSP100.3	TraesCS1B01G315600	1B	540.137	540136943	540139657	1
TaHSP100.4	TraesCS1B01G352400	1B	583.208	583207824	583210883	-1
TaSHSP.10	TraesCS1D01G138200	1D	189.662	189662472	189663225	1
TaSHSP.11	TraesCS1D01G138300	1D	189.707	189707444	189708220	1
TaSHSP.12	TraesCS1D01G319400	1D	413.578	413577655	413578979	1
TaSHSP.13	TraesCS1D01G445000	1D	487.91	487910449	487911363	1
TaSHSP.14	TraesCS1D01G445100	1D	487.949	487949061	487950359	1
TaSHSP.15	TraesCS1D01G445600	1D	488.545	488544526	488545633	-1
TaHSP40.28	TraesCS1D01G004800	1D	2.16469	2164687	2167336	1
TaHSP40.29	TraesCS1D01G042900	1D	21.8283	21828335	21837385	-1
TaHSP40.30	TraesCS1D01G072800	1D	53.2575	53257538	53262862	-1
TaHSP40.31	TraesCS1D01G107200	1D	100.118	100118396	100123264	1
TaHSP40.32	TraesCS1D01G162900	1D	233.789	233789072	233796930	1
TaHSP40.33	TraesCS1D01G197000	1D	277.347	277347482	277363573	-1
TaHSP40.34	TraesCS1D01G225500	1D	314.013	314012635	314015018	1
TaHSP40.35	TraesCS1D01G232000	1D	320.395	320395150	320396250	-1
TaHSP40.36	TraesCS1D01G237300	1D	326.467	326466707	326482043	1
TaHSP40.37	TraesCS1D01G267500	1D	363.509	363508724	363511222	-1
TaHSP40.38	TraesCS1D01G352600	1D	438.227	438226821	438229259	-1
TaHSP40.39	TraesCS1D01G372000	1D	450.107	450107406	450110904	-1
TaHSP40.40	TraesCS1D01G403500	1D	467.936	467935742	467938371	-1
TaHSP40.41	TraesCS1D01G428400	1D	480.575	480574975	480577725	1
TaHSP60.9	TraesCS1D01G144000	1D	199.595	199594780	199600260	1
TaHSP60.10	TraesCS1D01G208500	1D	294.464	294464398	294469962	-1
TaHSP60.11	TraesCS1D01G216600	1D	302.378	302378108	302382896	-1
TaHSP60.12	TraesCS1D01G365800	1D	446.274	446273997	446278995	-1
TaHSP70.13	TraesCS1D01G121000	1D	120.534	120533623	120538939	1
TaHSP70.14	TraesCS1D01G121200	1D	121.136	121136443	121142918	1
TaHSP70.15	TraesCS1D01G131800	1D	155.729	155728817	155734791	1
TaHSP70.16	TraesCS1D01G284000	1D	382.235	382234639	382237640	-1
TaHSP70.17	TraesCS1D01G452500	1D	493.952	493951919	493953699	-1
TaHSP100.5	TraesCS1D01G342100	1D	431.826	431826446	431829513	-1
TaSHSP.16	TraesCS2A01G240000	2A	334.591	334590779	334598238	-1
TaSHSP.17	TraesCS2A01G312900	2A	537.456	537456162	537456821	1
TaHSP40.42	TraesCS2A01G084900	2A	38.965	38965042	38968335	1
TaHSP40.43	TraesCS2A01G160100	2A	111.411	111410524	111413036	-1
TaHSP40.44	TraesCS2A01G267300	2A	425.891	425890807	425908426	-1
TaHSP40.45	TraesCS2A01G272700	2A	446.519	446519290	446527460	1
TaHSP40.46	TraesCS2A01G284200	2A	476.226	476225806	476228007	1
TaHSP40.47	TraesCS2A01G498100	2A	728.599	728599336	728606129	1
TaHSP40.48	TraesCS2A01G556100	2A	760.55	760550208	760551758	-1
TaHSP60.13	TraesCS2A01G189500	2A	155.94	155940188	155949179	-1
TaHSP60.14	TraesCS2A01G311700	2A	535.414	535414369	535419606	-1
TaHSP60.15	TraesCS2A01G559200	2A	762.284	762283999	762291602	1
TaHSP70.18	TraesCS2A01G107900	2A	59.9866	59986621	59990590	-1
TaHSP70.19	TraesCS2A01G506900	2A	734.585	734585213	734587873	1
TaHSP70.20	TraesCS2A01G507000	2A	734.594	734593704	734596758	1
TaHSP70.21	TraesCS2A01G585600	2A	776.216	776216323	776218529	-1
TaHSP90.1	TraesCS2A01G033700	2A	15.0019	15001869	15004471	-1
TaHSP100.6	TraesCS2A01G287300	2A	489.962	489961926	489969143	-1
TaHSP100.7	TraesCS2A01G291100	2A	501.843	501842796	501847464	1
TaSHSP.18	TraesCS2B01G247300	2B	253.715	253715409	253715993	-1
TaSHSP.19	TraesCS2B01G260300	2B	326.676	326675543	326681124	1
TaSHSP.20	TraesCS2B01G329900	2B	474.543	474543406	474544122	1
TaSHSP.21	TraesCS2B01G531300	2B	726.685	726684952	726686605	-1
TaHSP40.49	TraesCS2B01G099600	2B	58.9759	58975929	58979222	1
TaHSP40.50	TraesCS2B01G186400	2B	161.407	161406533	161408712	-1
TaHSP40.51	TraesCS2B01G275400	2B	379.95	379949596	379976775	-1
TaHSP40.52	TraesCS2B01G290900	2B	404.106	404106413	404113670	1
TaHSP40.53	TraesCS2B01G301100	2B	423.835	423835412	423837613	1
TaHSP40.54	TraesCS2B01G526300	2B	720.575	720575168	720581871	1
TaHSP40.55	TraesCS2B01G586400	2B	773.089	773088682	773090201	-1
TaHSP60.16	TraesCS2B01G217700	2B	206.369	206368652	206376196	1
TaHSP60.17	TraesCS2B01G328500	2B	470.913	470913043	470916944	-1
TaHSP60.18	TraesCS2B01G621000	2B	795.066	795065566	795071322	-1
TaHSP70.22	TraesCS2B01G125400	2B	93.7049	93704869	93707052	-1
TaHSP70.23	TraesCS2B01G374700	2B	534.839	534839209	534842847	1
TaHSP70.24	TraesCS2B01G535000	2B	731.25	731250064	731252586	1
TaHSP90.2	TraesCS2B01G047400	2B	23.5808	23580771	23583241	-1
TaHSP100.8	TraesCS2B01G158300	2B	132.278	132277795	132280398	1
TaHSP100.9	TraesCS2B01G304200	2B	432.135	432135135	432141917	-1
TaHSP100.10	TraesCS2B01G307500	2B	440.21	440210046	440214763	1
TaSHSP.22	TraesCS2D01G227800	2D	196.436	196436424	196436987	-1
TaSHSP.23	TraesCS2D01G245500	2D	280.649	280649210	280656061	-1
TaSHSP.24	TraesCS2D01G311400	2D	400.298	400297804	400298463	1
TaHSP40.56	TraesCS2D01G082800	2D	35.7787	35778681	35784944	1
TaHSP40.57	TraesCS2D01G167500	2D	111.321	111320563	111323258	-1
TaHSP40.58	TraesCS2D01G256800	2D	312.014	312014038	312021360	1
TaHSP40.59	TraesCS2D01G272000	2D	336.469	336469127	336476499	1
TaHSP40.60	TraesCS2D01G283100	2D	355.986	355986206	355988407	1
TaHSP40.61	TraesCS2D01G498200	2D	593.728	593728318	593734952	1
TaHSP40.62	TraesCS2D01G557300	2D	630.347	630347395	630348943	-1
TaHSP60.19	TraesCS2D01G049500	2D	18.2305	18230525	18234268	1
TaHSP60.20	TraesCS2D01G198300	2D	146.301	146300832	146308440	1
TaHSP60.21	TraesCS2D01G310000	2D	398.312	398311795	398315682	-1
TaHSP60.22	TraesCS2D01G571300	2D	637.653	637652667	637658388	-1
TaHSP70.25	TraesCS2D01G108000	2D	60.0268	60026816	60029500	-1
TaHSP70.26	TraesCS2D01G575200	2D	639.426	639425710	639431590	1
TaHSP70.27	TraesCS2D01G600900	2D	651.417	651417290	651419296	1
TaHSP90.3	TraesCS2D01G033200	2D	12.8827	12882738	12885228	-1
TaHSP100.11	TraesCS2D01G285800	2D	363.976	363975853	363982320	-1
TaHSP100.12	TraesCS2D01G289100	2D	371.154	371153556	371158181	1
TaSHSP.25	TraesCS3A01G033900	3A	19.3139	19313937	19314392	-1
TaSHSP.26	TraesCS3A01G034000	3A	19.3284	19328373	19328828	-1
TaSHSP.27	TraesCS3A01G034500	3A	19.4669	19466930	19467666	1
TaSHSP.28	TraesCS3A01G035400	3A	19.5597	19559672	19560169	1
TaSHSP.29	TraesCS3A01G035500	3A	19.6088	19608837	19609463	-1
TaSHSP.30	TraesCS3A01G112900	3A	80.2258	80225823	80226317	1
TaSHSP.31	TraesCS3A01G113000	3A	80.2888	80288788	80289478	-1
TaSHSP.32	TraesCS3A01G113100	3A	80.413	80413047	80413827	1
TaSHSP.33	TraesCS3A01G210500	3A	376.782	376782274	376783426	-1
TaHSP40.63	TraesCS3A01G083700	3A	53.8322	53832244	53833900	-1
TaHSP40.64	TraesCS3A01G161200	3A	162.756	162756053	162759732	1
TaHSP40.65	TraesCS3A01G187500	3A	224.364	224363565	224373888	1
TaHSP40.66	TraesCS3A01G190100	3A	235.371	235371252	235377207	1
TaHSP40.67	TraesCS3A01G201300	3A	335.995	335994723	335996104	-1
TaHSP40.68	TraesCS3A01G202200	3A	341.47	341470009	341487829	-1
TaHSP40.69	TraesCS3A01G213800	3A	387.296	387296319	387299390	1
TaHSP40.70	TraesCS3A01G216800	3A	395.758	395757730	395761295	1
TaHSP40.71	TraesCS3A01G254700	3A	476.565	476565436	476569022	-1
TaHSP40.72	TraesCS3A01G282100	3A	510.689	510689267	510691405	-1
TaHSP40.73	TraesCS3A01G386400	3A	635.727	635727259	635729347	1
TaHSP40.74	TraesCS3A01G435100	3A	677.872	677871579	677874948	1
TaHSP40.75	TraesCS3A01G520100	3A	737.316	737315938	737317144	1
TaHSP40.76	TraesCS3A01G536400	3A	747.626	747626048	747628466	-1
TaHSP40.77	TraesCS3A01G537600	3A	749.277	749276798	749281074	1
TaHSP60.23	TraesCS3A01G385500	3A	635.095	635095302	635103267	1
TaHSP70.28	TraesCS3A01G262900	3A	485.993	485993307	485995237	1
TaHSP70.29	TraesCS3A01G305100	3A	541.207	541206748	541210785	1
TaHSP100.13	TraesCS3A01G106800	3A	71.1502	71150223	71152591	-1
TaHSP100.14	TraesCS3A01G124200	3A	100.345	100345414	100354641	1
TaHSP100.15	TraesCS3A01G274400	3A	503.752	503751786	503755145	-1
TaSHSP.34	TraesCS3B01G048600	3B	24.5588	24558810	24559419	1
TaSHSP.35	TraesCS3B01G048700	3B	24.7497	24749736	24750230	1
TaSHSP.36	TraesCS3B01G048800	3B	24.7882	24788213	24789049	-1
TaSHSP.37	TraesCS3B01G049800	3B	25.0566	25056583	25057038	-1
TaSHSP.38	TraesCS3B01G049900	3B	25.1215	25121538	25122317	-1
TaSHSP.39	TraesCS3B01G130300	3B	112.465	112464964	112465703	-1
TaSHSP.40	TraesCS3B01G130400	3B	112.497	112496506	112497228	-1
TaSHSP.41	TraesCS3B01G130500	3B	112.835	112835317	112836128	-1
TaSHSP.42	TraesCS3B01G130900	3B	112.948	112947708	112948444	-1
TaSHSP.43	TraesCS3B01G131000	3B	113.299	113298562	113299367	-1
TaSHSP.44	TraesCS3B01G131100	3B	113.484	113483521	113487302	1
TaSHSP.45	TraesCS3B01G131200	3B	113.504	113503660	113504398	1
TaSHSP.46	TraesCS3B01G131300	3B	113.512	113512069	113512557	-1
TaHSP40.78	TraesCS3B01G004700	3B	2.5164	2516396	2520626	1
TaHSP40.79	TraesCS3B01G098700	3B	66.1805	66180508	66182141	-1
TaHSP40.80	TraesCS3B01G192300	3B	206.187	206187427	206190579	1
TaHSP40.81	TraesCS3B01G216900	3B	257.825	257825394	257840845	1
TaHSP40.82	TraesCS3B01G219000	3B	262.843	262843457	262856701	1
TaHSP40.83	TraesCS3B01G225000	3B	308.386	308386249	308394348	-1
TaHSP40.84	TraesCS3B01G244000	3B	385.464	385463727	385466831	-1
TaHSP40.85	TraesCS3B01G247200	3B	393.228	393227665	393229669	1
TaHSP40.86	TraesCS3B01G286700	3B	458.4	458400141	458407519	-1
TaHSP40.87	TraesCS3B01G315800	3B	507.3	507299749	507301835	-1
TaHSP40.88	TraesCS3B01G418500	3B	655.418	655418482	655420432	1
TaHSP40.89	TraesCS3B01G470100	3B	717.68	717680396	717682576	1
TaHSP40.90	TraesCS3B01G475500	3B	724	723999834	724002308	-1
TaHSP40.91	TraesCS3B01G587800	3B	814.013	814013180	814015424	1
TaHSP40.92	TraesCS3B01G603100	3B	822.825	822824640	822828779	1
TaHSP40.93	TraesCS3B01G607500	3B	826.082	826082197	826085201	1
TaHSP60.24	TraesCS3B01G417700	3B	654.475	654474869	654482675	1
TaHSP60.25	TraesCS3B01G595300	3B	818.29	818290019	818294508	-1
TaHSP70.30	TraesCS3B01G296300	3B	474.764	474764164	474765802	1
TaHSP70.31	TraesCS3B01G298400	3B	478.557	478556935	478559737	-1
TaHSP70.32	TraesCS3B01G331400	3B	536.434	536434232	536438140	-1
TaHSP70.33	TraesCS3B01G390700	3B	615.749	615748962	615751502	1
TaHSP70.34	TraesCS3B01G390800	3B	615.772	615771968	615774961	1
TaHSP100.16	TraesCS3B01G308100	3B	495.151	495150649	495154022	-1
TaSHSP.47	TraesCS3D01G044400	3D	17.1526	17152634	17153101	1
TaSHSP.48	TraesCS3D01G045500	3D	17.3917	17391738	17392193	-1
TaSHSP.49	TraesCS3D01G045600	3D	17.407	17406976	17407431	-1
TaSHSP.50	TraesCS3D01G045700	3D	17.4135	17413454	17413909	-1
TaSHSP.51	TraesCS3D01G045800	3D	17.4332	17433235	17433693	-1
TaSHSP.52	TraesCS3D01G046300	3D	17.5564	17556434	17557122	1
TaSHSP.53	TraesCS3D01G046600	3D	17.5809	17580857	17581312	-1
TaSHSP.54	TraesCS3D01G046700	3D	17.5917	17591725	17592180	-1
TaSHSP.55	TraesCS3D01G046800	3D	17.6032	17603177	17603632	1
TaSHSP.56	TraesCS3D01G114700	3D	68.1703	68170275	68170763	1
TaSHSP.57	TraesCS3D01G114800	3D	68.2738	68273803	68274291	1
TaSHSP.58	TraesCS3D01G114900	3D	68.3251	68325091	68325579	-1
TaSHSP.59	TraesCS3D01G115000	3D	68.3353	68335307	68335786	-1
TaSHSP.60	TraesCS3D01G115100	3D	68.3891	68389095	68389856	1
TaSHSP.61	TraesCS3D01G115200	3D	68.4305	68430483	68431261	1
TaSHSP.62	TraesCS3D01G115300	3D	68.8333	68833271	68833753	1
TaSHSP.63	TraesCS3D01G115400	3D	68.843	68842967	68843413	1
TaSHSP.64	TraesCS3D01G213300	3D	287.293	287293162	287294231	-1
TaHSP40.94	TraesCS3D01G008500	3D	2.97575	2975749	2980165	-1
TaHSP40.95	TraesCS3D01G083700	3D	42.4889	42488908	42490547	-1
TaHSP40.96	TraesCS3D01G168500	3D	143.139	143139018	143142622	1
TaHSP40.97	TraesCS3D01G191200	3D	179.928	179927542	179943039	1
TaHSP40.98	TraesCS3D01G193500	3D	184.366	184365964	184367291	1
TaHSP40.99	TraesCS3D01G193600	3D	184.37	184370113	184378085	1
TaHSP40.100	TraesCS3D01G201400	3D	239.35	239349783	239362145	1
TaHSP40.101	TraesCS3D01G203800	3D	253.618	253617511	253618821	1
TaHSP40.102	TraesCS3D01G215900	3D	292.027	292026871	292029945	-1
TaHSP40.103	TraesCS3D01G218800	3D	298.058	298057872	298059157	1
TaHSP40.104	TraesCS3D01G255600	3D	357.148	357148433	357152909	-1
TaHSP40.105	TraesCS3D01G282100	3D	390.074	390074258	390076405	-1
TaHSP40.106	TraesCS3D01G308300	3D	422.409	422409457	422409870	1
TaHSP40.107	TraesCS3D01G379400	3D	496.403	496402507	496404685	1
TaHSP40.108	TraesCS3D01G541800	3D	612.902	612901757	612903997	-1
TaHSP40.109	TraesCS3D01G543100	3D	613.618	613618087	613622258	1
TaHSP60.26	TraesCS3D01G378500	3D	495.569	495569142	495577038	1
TaHSP70.35	TraesCS3D01G262800	3D	364.66	364660014	364663053	1
TaHSP70.36	TraesCS3D01G296700	3D	410.52	410520057	410523919	-1
TaHSP70.37	TraesCS3D01G351900	3D	462.85	462850049	462852773	1
TaHSP70.38	TraesCS3D01G352400	3D	463.19	463189892	463192601	-1
TaHSP100.17	TraesCS3D01G090400	3D	45.9307	45930659	45933462	1
TaHSP100.18	TraesCS3D01G273600	3D	379.536	379536248	379539614	-1
TaSHSP.65	TraesCS4A01G068200	4A	66.6089	66608871	66609979	-1
TaSHSP.66	TraesCS4A01G068300	4A	66.8016	66801645	66802451	-1
TaSHSP.67	TraesCS4A01G092100	4A	98.7855	98785516	98785992	1
TaSHSP.68	TraesCS4A01G092200	4A	99.005	99005047	99005520	1
TaSHSP.69	TraesCS4A01G092600	4A	99.9137	99913715	99914182	-1
TaSHSP.70	TraesCS4A01G092700	4A	100.102	100102028	100102737	-1
TaSHSP.71	TraesCS4A01G092800	4A	100.188	100187697	100188640	1
TaSHSP.72	TraesCS4A01G092900	4A	100.55	100550475	100551477	-1
TaSHSP.73	TraesCS4A01G226700	4A	534.811	534811309	534812238	1
TaSHSP.74	TraesCS4A01G298600	4A	597.672	597671700	597672868	1
TaHSP40.110	TraesCS4A01G064300	4A	60.9346	60934557	60940092	-1
TaHSP40.111	TraesCS4A01G069100	4A	67.2977	67297662	67298375	1
TaHSP40.112	TraesCS4A01G087200	4A	91.7362	91736239	91742177	1
TaHSP40.113	TraesCS4A01G110600	4A	135.343	135342841	135346849	1
TaHSP40.114	TraesCS4A01G116800	4A	141.329	141328609	141329628	-1
TaHSP40.115	TraesCS4A01G203400	4A	494.01	494009956	494010940	-1
TaHSP40.116	TraesCS4A01G353900	4A	628.693	628692935	628693912	-1
TaHSP40.117	TraesCS4A01G361300	4A	634.837	634837164	634841936	1
TaHSP40.118	TraesCS4A01G365000	4A	638.221	638220812	638222324	-1
TaHSP60.27	TraesCS4A01G054800	4A	46.0463	46046269	46049935	1
TaHSP60.28	TraesCS4A01G162700	4A	358.842	358841558	358873068	1
TaHSP60.29	TraesCS4A01G164900	4A	384.393	384393053	384398650	-1
TaHSP60.30	TraesCS4A01G315500	4A	605.656	605656378	605659792	1
TaHSP60.31	TraesCS4A01G409100	4A	681.717	681716618	681721572	1
TaHSP60.32	TraesCS4A01G427500	4A	698.427	698426815	698432810	1
TaHSP60.33	TraesCS4A01G452700	4A	717.738	717738477	717742320	-1
TaHSP70.39	TraesCS4A01G066100	4A	63.5279	63527916	63530782	1
TaHSP70.40	TraesCS4A01G097900	4A	109.424	109423673	109426774	1
TaHSP70.41	TraesCS4A01G098100	4A	109.788	109787647	109791774	1
TaHSP70.42	TraesCS4A01G098200	4A	109.843	109843147	109845712	1
TaHSP70.43	TraesCS4A01G098600	4A	110.637	110636564	110639356	-1
TaHSP70.44	TraesCS4A01G175100	4A	446.469	446468938	446471841	1
TaHSP100.19	TraesCS4A01G226000	4A	534.168	534167672	534170275	1
TaHSP100.20	TraesCS4A01G232800	4A	542.033	542033451	542038903	-1
TaHSP100.21	TraesCS4A01G267200	4A	579.526	579526333	579529059	-1
TaHSP100.22	TraesCS4A01G324100	4A	611.932	611932162	611935806	-1
TaHSP100.23	TraesCS4A01G436600	4A	706.497	706497080	706499477	-1
TaHSP100.24	TraesCS4A01G436900	4A	706.707	706706670	706709376	1
TaHSP100.25	TraesCS4A01G437000	4A	706.835	706834705	706838859	-1
TaHSP100.26	TraesCS4A01G443200	4A	711.779	711778749	711781475	1
TaHSP100.27	TraesCS4A01G443300	4A	711.84	711839832	711842701	1
TaSHSP.75	TraesCS4B01G014800	4B	10.5934	10593441	10594239	-1
TaSHSP.76	TraesCS4B01G014900	4B	10.6084	10608366	10609461	-1
TaSHSP.77	TraesCS4B01G089800	4B	91.1843	91184265	91184876	-1
TaSHSP.78	TraesCS4B01G211600	4B	449.928	449928126	449929253	1
TaSHSP.79	TraesCS4B01G211700	4B	450.106	450105729	450106103	1
TaSHSP.80	TraesCS4B01G212200	4B	450.483	450482702	450483365	-1
TaSHSP.81	TraesCS4B01G212300	4B	450.686	450685882	450686349	-1
TaSHSP.82	TraesCS4B01G225400	4B	471.956	471956428	471957605	-1
TaSHSP.83	TraesCS4B01G273000	4B	550.523	550522897	550523811	-1
TaSHSP.84	TraesCS4B01G273100	4B	550.592	550591722	550592479	-1
TaSHSP.85	TraesCS4B01G273200	4B	550.676	550676275	550677281	-1
TaHSP40.119	TraesCS4B01G101500	4B	107.236	107235860	107238550	1
TaHSP40.120	TraesCS4B01G107300	4B	117.058	117057603	117058549	-1
TaHSP40.121	TraesCS4B01G175400	4B	385.549	385548575	385549336	1
TaHSP40.122	TraesCS4B01G187600	4B	408.604	408603970	408604962	1
TaHSP40.123	TraesCS4B01G193500	4B	416.442	416442275	416445916	-1
TaHSP40.124	TraesCS4B01G217200	4B	457.797	457796708	457804229	-1
TaHSP40.125	TraesCS4B01G226200	4B	472.641	472640782	472641321	1
TaHSP40.126	TraesCS4B01G226300	4B	472.672	472672064	472672558	1
TaHSP40.127	TraesCS4B01G241700	4B	500.263	500263102	500269073	-1
TaHSP40.128	TraesCS4B01G319100	4B	609.496	609496367	609498836	1
TaHSP40.129	TraesCS4B01G334200	4B	625.224	625224011	625225561	-1
TaHSP60.34	TraesCS4B01G152100	4B	249.051	249050749	249094825	1
TaHSP60.35	TraesCS4B01G165400	4B	348.945	348944845	348950310	1
TaHSP60.36	TraesCS4B01G250200	4B	516.86	516859600	516862723	-1
TaHSP60.37	TraesCS4B01G266200	4B	537.818	537818046	537824231	1
TaHSP60.38	TraesCS4B01G307700	4B	597.97	597970171	597974800	-1
TaHSP70.45	TraesCS4B01G142400	4B	188.191	188191145	188197382	-1
TaHSP70.46	TraesCS4B01G205700	4B	437.949	437949085	437951192	1
TaHSP70.47	TraesCS4B01G206300	4B	438.379	438379429	438382283	-1
TaHSP70.48	TraesCS4B01G206400	4B	438.603	438603337	438607095	-1
TaHSP70.49	TraesCS4B01G206700	4B	439.32	439320303	439322375	-1
TaHSP70.50	TraesCS4B01G243400	4B	504.935	504934572	504936314	1
TaHSP70.51	TraesCS4B01G342600	4B	636.61	636609607	636611148	-1
TaHSP70.52	TraesCS4B01G397600	4B	671.739	671739110	671743251	-1
TaHSP100.28	TraesCS4B01G046000	4B	32.9705	32970460	32973159	1
TaHSP100.29	TraesCS4B01G082900	4B	81.9935	81993504	81996505	1
TaHSP100.30	TraesCS4B01G083000	4B	82.0039	82003881	82008964	1
TaHSP100.31	TraesCS4B01G090300	4B	92.5335	92533538	92536179	-1
TaHSP100.32	TraesCS4B01G380800	4B	660.723	660723123	660728928	1
TaHSP100.33	TraesCS4B01G393100	4B	667.726	667726285	667729362	1
TaSHSP.86	TraesCS4D01G013000	4D	6.03816	6038161	6039256	-1
TaSHSP.87	TraesCS4D01G013100	4D	6.04274	6042735	6043783	-1
TaSHSP.88	TraesCS4D01G086200	4D	61.6051	61605144	61605755	1
TaSHSP.89	TraesCS4D01G145500	4D	134.55	134549769	134550477	-1
TaSHSP.90	TraesCS4D01G145600	4D	134.563	134563191	134563966	1
TaSHSP.91	TraesCS4D01G212200	4D	365.188	365187811	365188977	1
TaSHSP.92	TraesCS4D01G212300	4D	365.217	365217434	365218278	1
TaSHSP.93	TraesCS4D01G212400	4D	365.399	365399007	365399483	-1
TaSHSP.94	TraesCS4D01G212500	4D	365.507	365506981	365507656	1
TaSHSP.95	TraesCS4D01G213100	4D	365.865	365864520	365864993	-1
TaSHSP.96	TraesCS4D01G213300	4D	366.219	366219086	366219790	-1
TaSHSP.97	TraesCS4D01G226000	4D	384.975	384975222	384976356	-1
TaSHSP.98	TraesCS4D01G272100	4D	442.438	442437654	442443741	-1
TaHSP40.130	TraesCS4D01G104200	4D	82.7307	82730685	82731515	-1
TaHSP40.131	TraesCS4D01G156000	4D	209.209	209209026	209210624	1
TaHSP40.132	TraesCS4D01G177300	4D	308.754	308754410	308755192	1
TaHSP40.133	TraesCS4D01G189000	4D	328.806	328806284	328807306	1
TaHSP40.134	TraesCS4D01G194500	4D	337.262	337262172	337266011	-1
TaHSP40.135	TraesCS4D01G217500	4D	372.525	372524555	372530921	-1
TaHSP40.136	TraesCS4D01G226900	4D	386.122	386121856	386122507	1
TaHSP40.137	TraesCS4D01G241300	4D	403.405	403405457	403414531	-1
TaHSP40.138	TraesCS4D01G315600	4D	481.167	481166912	481170417	1
TaHSP40.139	TraesCS4D01G334100	4D	491.504	491503832	491508201	-1
TaHSP60.39	TraesCS4D01G157300	4D	214.746	214745855	214752847	1
TaHSP60.40	TraesCS4D01G160300	4D	235.486	235485956	235517005	-1
TaHSP60.41	TraesCS4D01G250100	4D	419.106	419106030	419109161	-1
TaHSP60.42	TraesCS4D01G305900	4D	474.432	474432318	474437231	-1
TaHSP70.53	TraesCS4D01G140800	4D	124.26	124259745	124263243	-1
TaHSP70.54	TraesCS4D01G206600	4D	354.136	354136050	354138155	1
TaHSP70.55	TraesCS4D01G207100	4D	354.888	354888095	354890700	-1
TaHSP70.56	TraesCS4D01G207500	4D	355.858	355858489	355860561	-1
TaHSP70.57	TraesCS4D01G243000	4D	405.765	405764819	405767712	1
TaHSP70.58	TraesCS4D01G338300	4D	496.138	496137767	496139415	-1
TaHSP70.59	TraesCS4D01G338600	4D	496.631	496631025	496632691	1
TaHSP100.34	TraesCS4D01G046000	4D	21.6919	21691863	21697126	-1
TaHSP100.35	TraesCS4D01G047000	4D	22.5724	22572423	22575220	1
TaHSP100.36	TraesCS4D01G081100	4D	55.0471	55047122	55052157	1
TaSHSP.99	TraesCS5A01G206800	5A	417.313	417312921	417313712	-1
TaSHSP.100	TraesCS5A01G206900	5A	417.331	417330925	417331838	-1
TaSHSP.101	TraesCS5A01G257700	5A	472.703	472702964	472703806	-1
TaHSP40.140	TraesCS5A01G045300	5A	41.3028	41302789	41307166	1
TaHSP40.141	TraesCS5A01G061200	5A	64.7621	64762097	64763139	1
TaHSP40.142	TraesCS5A01G106000	5A	172.461	172461290	172467542	1
TaHSP40.143	TraesCS5A01G115000	5A	230.068	230067733	230072663	1
TaHSP40.144	TraesCS5A01G117600	5A	239.397	239396502	239410240	1
TaHSP40.145	TraesCS5A01G190500	5A	395.001	395000985	395001446	-1
TaHSP40.146	TraesCS5A01G190700	5A	395.063	395062613	395063110	-1
TaHSP40.147	TraesCS5A01G271700	5A	481.909	481909297	481913925	-1
TaHSP40.148	TraesCS5A01G372900	5A	570.938	570937891	570941358	-1
TaHSP40.149	TraesCS5A01G399900	5A	593.12	593119799	593124948	1
TaHSP40.150	TraesCS5A01G426100	5A	611.339	611339340	611341842	1
TaHSP40.151	TraesCS5A01G483600	5A	654.612	654611827	654613207	1
TaHSP40.152	TraesCS5A01G493100	5A	662.34	662339879	662342164	-1
TaHSP60.43	TraesCS5A01G204600	5A	414.161	414160998	414167403	1
TaHSP60.44	TraesCS5A01G342600	5A	547.647	547646865	547652386	-1
TaHSP60.45	TraesCS5A01G366800	5A	566.701	566701292	566705468	1
TaHSP70.60	TraesCS5A01G078000	5A	95.5655	95565480	95569011	1
TaHSP70.61	TraesCS5A01G106200	5A	174.262	174261739	174269598	1
TaHSP70.62	TraesCS5A01G268100	5A	478.897	478896750	478899729	-1
TaHSP70.63	TraesCS5A01G298700	5A	505.626	505625923	505628048	-1
TaHSP70.64	TraesCS5A01G479300	5A	652.358	652357716	652362145	1
TaHSP70.65	TraesCS5A01G511700	5A	675.63	675629995	675631621	-1
TaHSP70.66	TraesCS5A01G511800	5A	675.671	675670709	675672105	-1
TaHSP90.4	TraesCS5A01G101900	5A	151.253	151252518	151258773	-1
TaHSP90.5	TraesCS5A01G251000	5A	466.614	466613864	466618092	-1
TaHSP90.6	TraesCS5A01G260600	5A	474.542	474541564	474544822	-1
TaHSP100.37	TraesCS5A01G062800	5A	67.5206	67520617	67523183	-1
TaHSP100.38	TraesCS5A01G118900	5A	245.953	245952693	245974167	-1
TaHSP100.39	TraesCS5A01G321300	5A	534.117	534117152	534121689	-1
TaHSP100.40	TraesCS5A01G547300	5A	701.07	701070086	701075789	1
TaSHSP.102	TraesCS5B01G022700	5B	21.1523	21152281	21153837	1
TaSHSP.103	TraesCS5B01G205200	5B	373.525	373525446	373526697	-1
TaSHSP.104	TraesCS5B01G205300	5B	373.529	373529403	373530092	-1
TaSHSP.105	TraesCS5B01G245700	5B	426.652	426651504	426651968	-1
TaSHSP.106	TraesCS5B01G257000	5B	439.651	439650507	439651562	-1
TaHSP40.153	TraesCS5B01G049500	5B	55.1795	55179505	55184613	1
TaHSP40.154	TraesCS5B01G070900	5B	82.2125	82212499	82213539	-1
TaHSP40.155	TraesCS5B01G114500	5B	185.721	185721139	185727437	-1
TaHSP40.156	TraesCS5B01G115900	5B	196.466	196466045	196471228	1
TaHSP40.157	TraesCS5B01G117900	5B	208.425	208424750	208445663	1
TaHSP40.158	TraesCS5B01G192500	5B	347.678	347677510	347677998	1
TaHSP40.159	TraesCS5B01G192700	5B	347.928	347928168	347928629	1
TaHSP40.160	TraesCS5B01G272000	5B	457.343	457342576	457346959	-1
TaHSP40.161	TraesCS5B01G374900	5B	552.294	552294095	552297203	-1
TaHSP40.162	TraesCS5B01G404700	5B	580.672	580671723	580674555	1
TaHSP40.163	TraesCS5B01G428000	5B	603.954	603954037	603956423	1
TaHSP40.164	TraesCS5B01G496700	5B	663.801	663800669	663801582	1
TaHSP40.165	TraesCS5B01G496800	5B	663.923	663922814	663923738	1
TaHSP40.166	TraesCS5B01G496900	5B	664.016	664016369	664017746	1
TaHSP40.167	TraesCS5B01G508500	5B	673.68	673679922	673681823	1
TaHSP40.168	TraesCS5B01G511600	5B	676.927	676926581	676931407	-1
TaHSP40.169	TraesCS5B01G518600	5B	681.662	681662058	681663366	-1
TaHSP40.170	TraesCS5B01G519100	5B	681.922	681922246	681923650	1
TaHSP60.46	TraesCS5B01G203700	5B	371.187	371187057	371194281	-1
TaHSP60.47	TraesCS5B01G341900	5B	526.589	526588963	526593709	-1
TaHSP60.48	TraesCS5B01G368900	5B	547.653	547653176	547657087	1
TaHSP60.49	TraesCS5B01G563900	5B	709.426	709426415	709429855	-1
TaHSP70.67	TraesCS5B01G065900	5B	74.1416	74141600	74142949	-1
TaHSP70.68	TraesCS5B01G087700	5B	112.264	112264472	112267973	-1
TaHSP70.69	TraesCS5B01G111200	5B	165.083	165082972	165090998	1
TaHSP70.70	TraesCS5B01G129700	5B	239.426	239425685	239437365	-1
TaHSP70.71	TraesCS5B01G267900	5B	454.292	454291736	454295192	-1
TaHSP70.72	TraesCS5B01G298000	5B	480.302	480301686	480304042	-1
TaHSP70.73	TraesCS5B01G492500	5B	660.365	660365431	660370467	1
TaHSP90.7	TraesCS5B01G106300	5B	143.714	143714281	143720598	1
TaHSP90.8	TraesCS5B01G249000	5B	431.074	431074368	431078699	-1
TaHSP90.9	TraesCS5B01G258900	5B	441.45	441449528	441452792	-1
TaHSP100.41	TraesCS5B01G112500	5B	176.214	176214393	176240089	-1
TaHSP100.42	TraesCS5B01G321800	5B	506.789	506789423	506793932	-1
TaHSP100.43	TraesCS5B01G422800	5B	598.658	598657744	598660432	-1
TaHSP100.44	TraesCS5B01G422900	5B	598.754	598754070	598756663	-1
TaHSP100.45	TraesCS5B01G423000	5B	599.121	599121009	599124951	-1
TaHSP100.46	TraesCS5B01G537100	5B	693.021	693021158	693035056	-1
TaHSP100.47	TraesCS5B01G554000	5B	704.074	704073572	704075802	1
TaSHSP.107	TraesCS5D01G213000	5D	322.179	322179304	322180482	-1
TaSHSP.108	TraesCS5D01G213100	5D	322.184	322183657	322184344	-1
TaSHSP.109	TraesCS5D01G266000	5D	370.311	370310980	370311837	-1
TaHSP40.171	TraesCS5D01G055400	5D	52.0546	52054582	52058957	1
TaHSP40.172	TraesCS5D01G072700	5D	72.2236	72223648	72224678	1
TaHSP40.173	TraesCS5D01G116700	5D	137.053	137053190	137059026	-1
TaHSP40.174	TraesCS5D01G125500	5D	192.265	192264834	192270039	1
TaHSP40.175	TraesCS5D01G129700	5D	204.276	204275536	204293293	1
TaHSP40.176	TraesCS5D01G200200	5D	302.877	302876582	302877079	1
TaHSP40.177	TraesCS5D01G200400	5D	302.896	302895622	302896083	1
TaHSP40.178	TraesCS5D01G279400	5D	381.41	381410232	381414493	-1
TaHSP40.179	TraesCS5D01G382400	5D	452.217	452217369	452221395	-1
TaHSP40.180	TraesCS5D01G409800	5D	473.341	473341492	473344465	1
TaHSP40.181	TraesCS5D01G434100	5D	489.775	489774687	489777095	1
TaHSP40.182	TraesCS5D01G497200	5D	527.493	527492544	527493895	1
TaHSP40.183	TraesCS5D01G508400	5D	533.631	533630504	533632528	1
TaHSP40.184	TraesCS5D01G512100	5D	536.415	536415252	536420117	-1
TaHSP40.185	TraesCS5D01G518300	5D	539.859	539859487	539861399	1
TaHSP40.186	TraesCS5D01G518400	5D	539.87	539870138	539871936	1
TaHSP60.50	TraesCS5D01G211500	5D	320.309	320308627	320315646	-1
TaHSP60.51	TraesCS5D01G347400	5D	433.022	433022259	433026319	-1
TaHSP60.52	TraesCS5D01G376000	5D	448.449	448449419	448454157	1
TaHSP60.53	TraesCS5D01G550700	5D	557.035	557035477	557038865	1
TaHSP70.74	TraesCS5D01G070100	5D	67.9596	67959607	67960941	-1
TaHSP70.75	TraesCS5D01G093900	5D	103.213	103213394	103216909	-1
TaHSP70.76	TraesCS5D01G117600	5D	142.351	142350932	142358091	-1
TaHSP70.77	TraesCS5D01G276100	5D	378.89	378890178	378892892	-1
TaHSP70.78	TraesCS5D01G305500	5D	400.295	400295411	400297237	-1
TaHSP70.79	TraesCS5D01G492900	5D	525.783	525783318	525788300	1
TaHSP90.10	TraesCS5D01G113700	5D	132.412	132411582	132418313	1
TaHSP90.11	TraesCS5D01G258900	5D	365.126	365125649	365129881	-1
TaHSP90.12	TraesCS5D01G268000	5D	371.469	371469178	371472642	-1
TaHSP100.48	TraesCS5D01G074000	5D	72.9095	72909509	72912975	-1
TaHSP100.49	TraesCS5D01G118700	5D	159.648	159648454	159658123	1
TaHSP100.50	TraesCS5D01G254700	5D	361.174	361173825	361184082	-1
TaHSP100.51	TraesCS5D01G328100	5D	420.711	420711305	420715875	-1
TaHSP100.52	TraesCS5D01G429400	5D	486.897	486896851	486899525	-1
TaHSP100.53	TraesCS5D01G429500	5D	486.907	486907429	486910118	-1
TaHSP100.54	TraesCS5D01G429600	5D	487.005	487004729	487007696	1
TaHSP100.55	TraesCS5D01G429700	5D	487.172	487172095	487175301	-1
TaSHSP.110	TraesCS6A01G087600	6A	55.8846	55884553	55885110	-1
TaSHSP.111	TraesCS6A01G181700	6A	208.384	208383858	208384740	1
TaSHSP.112	TraesCS6A01G279200	6A	506.64	506640253	506645358	-1
TaSHSP.113	TraesCS6A01G316200	6A	552.758	552757981	552758757	-1
TaHSP40.187	TraesCS6A01G087000	6A	55.7004	55700400	55705336	1
TaHSP40.188	TraesCS6A01G158600	6A	150.222	150222306	150224877	1
TaHSP40.189	TraesCS6A01G167100	6A	170.52	170520394	170523324	-1
TaHSP40.190	TraesCS6A01G250800	6A	465.227	465227251	465230458	1
TaHSP40.191	TraesCS6A01G264600	6A	488.609	488608827	488610826	-1
TaHSP40.192	TraesCS6A01G310200	6A	546.548	546547905	546551664	-1
TaHSP40.193	TraesCS6A01G314500	6A	551.087	551087172	551089378	1
TaHSP40.194	TraesCS6A01G341900	6A	574.49	574489656	574493198	-1
TaHSP40.195	TraesCS6A01G372700	6A	596.422	596422473	596430236	-1
TaHSP40.196	TraesCS6A01G421300	6A	617.76	617759979	617761006	-1
TaHSP60.54	TraesCS6A01G006400	6A	2.39842	2398420	2402528	1
TaHSP60.55	TraesCS6A01G028100	6A	14.3734	14373422	14377113	-1
TaHSP60.56	TraesCS6A01G131400	6A	103.954	103953871	103958758	1
TaHSP60.57	TraesCS6A01G399300	6A	609.253	609252705	609258248	1
TaHSP70.80	TraesCS6A01G042600	6A	22.4429	22442891	22446356	-1
TaHSP70.81	TraesCS6A01G276700	6A	503.762	503761514	503767646	1
TaHSP70.82	TraesCS6A01G337100	6A	571.03	571030236	571033767	-1
TaHSP70.83	TraesCS6A01G342200	6A	574.912	574911635	574914703	1
TaHSP70.84	TraesCS6A01G342400	6A	575.053	575052759	575055613	-1
TaHSP70.85	TraesCS6A01G342500	6A	575.139	575138949	575143363	-1
TaHSP70.86	TraesCS6A01G342600	6A	575.2	575199999	575200247	-1
TaHSP70.87	TraesCS6A01G342900	6A	575.465	575464621	575467588	1
TaHSP100.56	TraesCS6A01G146400	6A	125.48	125479812	125485746	1
TaHSP100.57	TraesCS6A01G195200	6A	278.552	278552135	278573826	-1
TaSHSP.114	TraesCS6B01G110200	6B	92.5238	92523764	92524324	-1
TaSHSP.115	TraesCS6B01G210600	6B	278.151	278151141	278152007	1
TaSHSP.116	TraesCS6B01G308000	6B	551.975	551974675	551980304	-1
TaSHSP.117	TraesCS6B01G346700	6B	610.809	610808780	610809552	-1
TaSHSP.118	TraesCS6B01G374100	6B	646.946	646946222	646946873	1
TaSHSP.119	TraesCS6B01G374200	6B	647.351	647350572	647387339	1
TaHSP40.197	TraesCS6B01G114100	6B	96.5607	96560714	96561649	-1
TaHSP40.198	TraesCS6B01G115000	6B	98.9839	98983896	98987304	1
TaHSP40.199	TraesCS6B01G192700	6B	227.071	227070529	227073143	-1
TaHSP40.200	TraesCS6B01G194500	6B	229.278	229278445	229281375	-1
TaHSP40.201	TraesCS6B01G274600	6B	495.808	495808264	495813061	-1
TaHSP40.202	TraesCS6B01G340100	6B	599.442	599442280	599446168	-1
TaHSP40.203	TraesCS6B01G344500	6B	606.962	606962236	606964182	1
TaHSP40.204	TraesCS6B01G373800	6B	646.707	646707090	646710547	-1
TaHSP40.205	TraesCS6B01G410600	6B	684.505	684505008	684512695	-1
TaHSP60.58	TraesCS6B01G010900	6B	6.53725	6537247	6541509	1
TaHSP60.59	TraesCS6B01G011800	6B	6.84909	6849093	6853009	1
TaHSP60.60	TraesCS6B01G012000	6B	7.09916	7099159	7102019	-1
TaHSP60.61	TraesCS6B01G012100	6B	7.15149	7151485	7155830	-1
TaHSP60.62	TraesCS6B01G039300	6B	23.6393	23639260	23643096	1
TaHSP60.63	TraesCS6B01G159800	6B	163.622	163622256	163627153	1
TaHSP60.64	TraesCS6B01G391500	6B	665.737	665736518	665740464	-1
TaHSP70.88	TraesCS6B01G058300	6B	38.7635	38763526	38767358	-1
TaHSP70.89	TraesCS6B01G304200	6B	545.217	545216920	545222581	1
TaHSP70.90	TraesCS6B01G367800	6B	641.409	641409252	641412893	-1
TaHSP70.91	TraesCS6B01G374400	6B	647.589	647588891	647592746	1
TaHSP70.92	TraesCS6B01G374500	6B	647.691	647691225	647694063	1
TaHSP70.93	TraesCS6B01G374600	6B	647.835	647835029	647837347	-1
TaHSP100.58	TraesCS6B01G174500	6B	189.125	189124934	189131078	1
TaHSP100.59	TraesCS6B01G233800	6B	391.071	391071459	391096188	1
TaHSP100.60	TraesCS6B01G278000	6B	503.005	503005024	503008858	1
TaSHSP.120	TraesCS6D01G169100	6D	155.046	155046403	155047239	1
TaSHSP.121	TraesCS6D01G171600	6D	157.98	157980426	157981155	-1
TaSHSP.122	TraesCS6D01G259600	6D	365.843	365843464	365849422	-1
TaSHSP.123	TraesCS6D01G295500	6D	406.335	406334688	406335462	-1
TaSHSP.124	TraesCS6D01G322300	6D	429.383	429383365	429383997	1
TaHSP40.206	TraesCS6D01G076700	6D	41.253	41253013	41254363	1
TaHSP40.207	TraesCS6D01G153900	6D	128.103	128103364	128105904	-1
TaHSP40.208	TraesCS6D01G155600	6D	131.704	131703876	131706806	-1
TaHSP40.209	TraesCS6D01G232600	6D	326.536	326535691	326539009	1
TaHSP40.210	TraesCS6D01G250300	6D	353.637	353636948	353639923	1
TaHSP40.211	TraesCS6D01G289600	6D	400.546	400546008	400550173	-1
TaHSP40.212	TraesCS6D01G293800	6D	404.592	404592365	404594007	1
TaHSP40.213	TraesCS6D01G322200	6D	429.355	429354936	429358797	-1
TaHSP40.214	TraesCS6D01G356800	6D	450.828	450827917	450835836	-1
TaHSP60.65	TraesCS6D01G008000	6D	3.27277	3272765	3277194	1
TaHSP60.66	TraesCS6D01G009100	6D	3.58757	3587574	3591694	1
TaHSP60.67	TraesCS6D01G031400	6D	13.097	13097024	13101553	-1
TaHSP60.68	TraesCS6D01G121300	6D	86.3747	86374703	86379580	1
TaHSP60.69	TraesCS6D01G383500	6D	462.461	462461497	462466675	1
TaHSP70.94	TraesCS6D01G049100	6D	23.833	23832974	23836459	-1
TaHSP70.95	TraesCS6D01G257000	6D	363.055	363054717	363060760	1
TaHSP70.96	TraesCS6D01G317700	6D	426.115	426115212	426118839	-1
TaHSP70.97	TraesCS6D01G322700	6D	429.667	429666518	429675301	1
TaHSP70.98	TraesCS6D01G322800	6D	429.714	429713529	429715979	-1
TaHSP70.99	TraesCS6D01G339600	6D	438.943	438942598	438945861	-1
TaHSP70.100	TraesCS6D01G339700	6D	438.965	438965205	438967159	-1
TaHSP70.101	TraesCS6D01G339800	6D	438.971	438971345	438973994	1
TaHSP70.102	TraesCS6D01G402500	6D	470.902	470902402	470907928	-1
TaHSP100.61	TraesCS6D01G135600	6D	104.057	104056924	104062845	1
TaHSP100.62	TraesCS6D01G183600	6D	222.721	222721172	222735610	1
TaSHSP.125	TraesCS7A01G177500	7A	130.783	130782557	130783322	1
TaSHSP.126	TraesCS7A01G177600	7A	130.892	130891811	130893814	1
TaSHSP.127	TraesCS7A01G177700	7A	131.121	131120613	131121378	-1
TaSHSP.128	TraesCS7A01G177800	7A	131.185	131185243	131187430	-1
TaSHSP.129	TraesCS7A01G183800	7A	138.382	138381662	138382506	-1
TaSHSP.130	TraesCS7A01G202200	7A	163.917	163916538	163916954	-1
TaSHSP.131	TraesCS7A01G232500	7A	203.695	203695218	203697743	1
TaSHSP.132	TraesCS7A01G236700	7A	210.252	210252308	210253445	1
TaSHSP.133	TraesCS7A01G486100	7A	676.36	676359632	676360594	-1
TaSHSP.134	TraesCS7A01G493600	7A	682.175	682174782	682175904	-1
TaSHSP.135	TraesCS7A01G553500	7A	726.423	726422641	726423362	1
TaHSP40.215	TraesCS7A01G051000	7A	24.5865	24586486	24591416	1
TaHSP40.216	TraesCS7A01G159500	7A	115.868	115867523	115868629	1
TaHSP40.217	TraesCS7A01G159600	7A	115.904	115903779	115904909	1
TaHSP40.218	TraesCS7A01G176600	7A	129.871	129871254	129880062	-1
TaHSP40.219	TraesCS7A01G194600	7A	153.377	153376502	153381778	-1
TaHSP40.220	TraesCS7A01G220300	7A	188.886	188885856	188886185	1
TaHSP40.221	TraesCS7A01G235100	7A	206.936	206936031	206937345	-1
TaHSP40.222	TraesCS7A01G250300	7A	232.624	232624268	232628619	-1
TaHSP40.223	TraesCS7A01G271600	7A	284.786	284786497	284786922	1
TaHSP40.224	TraesCS7A01G298000	7A	403.171	403170858	403179182	1
TaHSP40.225	TraesCS7A01G305000	7A	429.471	429470588	429472702	1
TaHSP40.226	TraesCS7A01G506000	7A	693.816	693815579	693816052	1
TaHSP40.227	TraesCS7A01G528700	7A	708.913	708913267	708919696	1
TaHSP40.228	TraesCS7A01G528800	7A	709.029	709028593	709029397	1
TaHSP40.229	TraesCS7A01G528900	7A	709.122	709121834	709122517	1
TaHSP40.230	TraesCS7A01G529000	7A	709.13	709129567	709129986	1
TaHSP40.231	TraesCS7A01G529200	7A	709.142	709142035	709142457	1
TaHSP40.232	TraesCS7A01G529400	7A	709.174	709174230	709176590	1
TaHSP60.70	TraesCS7A01G036200	7A	16.2978	16297754	16303420	-1
TaHSP60.71	TraesCS7A01G062100	7A	30.8105	30810534	30816825	1
TaHSP60.72	TraesCS7A01G205300	7A	167.273	167273269	167280317	-1
TaHSP60.73	TraesCS7A01G217200	7A	183.712	183711694	183717156	-1
TaHSP60.74	TraesCS7A01G294300	7A	379.904	379903731	379926455	1
TaHSP60.75	TraesCS7A01G325000	7A	472.571	472570798	472579698	-1
TaHSP60.76	TraesCS7A01G346200	7A	509.218	509218236	509223407	-1
TaHSP60.77	TraesCS7A01G358400	7A	529.326	529325860	529332077	1
TaHSP60.78	TraesCS7A01G426400	7A	619.309	619308651	619312393	-1
TaHSP70.103	TraesCS7A01G430600	7A	624.965	624965100	624967076	-1
TaHSP70.104	TraesCS7A01G457100	7A	652.69	652690181	652695231	-1
TaHSP90.13	TraesCS7A01G242200	7A	217.556	217555694	217559742	-1
TaHSP90.14	TraesCS7A01G529900	7A	709.405	709405013	709409966	-1
TaHSP100.63	TraesCS7A01G048300	7A	22.6262	22626215	22628495	1
TaHSP100.64	TraesCS7A01G048400	7A	22.666	22665981	22668392	1
TaHSP100.65	TraesCS7A01G048500	7A	22.8667	22866723	22869105	1
TaHSP100.66	TraesCS7A01G050300	7A	23.3862	23386185	23388514	1
TaHSP100.67	TraesCS7A01G050400	7A	23.5211	23521109	23523432	-1
TaHSP100.68	TraesCS7A01G050700	7A	24.2784	24278354	24280714	1
TaSHSP.136	TraesCS7B01G082900	7B	93.5716	93571628	93572377	1
TaSHSP.137	TraesCS7B01G083100	7B	93.8647	93864710	93865437	1
TaSHSP.138	TraesCS7B01G083200	7B	94.1173	94117277	94118365	-1
TaSHSP.139	TraesCS7B01G083300	7B	94.1425	94142467	94143145	-1
TaSHSP.140	TraesCS7B01G083400	7B	94.1848	94184821	94186315	-1
TaSHSP.141	TraesCS7B01G083500	7B	94.2638	94263847	94264657	1
TaSHSP.142	TraesCS7B01G088600	7B	103.739	103738579	103739147	-1
TaSHSP.143	TraesCS7B01G088700	7B	103.883	103883079	103884047	-1
TaSHSP.144	TraesCS7B01G109100	7B	125.066	125065885	125066301	-1
TaSHSP.145	TraesCS7B01G347100	7B	603.657	603657252	603657740	1
TaSHSP.146	TraesCS7B01G389600	7B	656.287	656286665	656287819	1
TaSHSP.147	TraesCS7B01G389800	7B	656.42	656419867	656420880	1
TaHSP40.233	TraesCS7B01G064000	7B	69.7631	69763149	69764237	1
TaHSP40.234	TraesCS7B01G064100	7B	69.7863	69786320	69787558	1
TaHSP40.235	TraesCS7B01G081600	7B	92.0413	92041279	92049763	-1
TaHSP40.236	TraesCS7B01G100200	7B	114.5	114500400	114505285	-1
TaHSP40.237	TraesCS7B01G127100	7B	151.38	151380442	151381075	-1
TaHSP40.238	TraesCS7B01G133300	7B	162.113	162113428	162114803	-1
TaHSP40.239	TraesCS7B01G140900	7B	179.197	179197294	179201856	1
TaHSP40.240	TraesCS7B01G170400	7B	242.665	242665439	242665864	-1
TaHSP40.241	TraesCS7B01G188900	7B	321.388	321388272	321389934	-1
TaHSP40.242	TraesCS7B01G205400	7B	375.91	375910293	375912694	1
TaHSP40.243	TraesCS7B01G415000	7B	682.886	682885959	682886384	-1
TaHSP40.244	TraesCS7B01G445500	7B	709.259	709258543	709259316	1
TaHSP40.245	TraesCS7B01G445600	7B	709.323	709323276	709323692	1
TaHSP40.246	TraesCS7B01G445700	7B	709.378	709378179	709378598	1
TaHSP40.247	TraesCS7B01G445800	7B	709.396	709395760	709396182	1
TaHSP40.248	TraesCS7B01G445900	7B	709.43	709430148	709430609	1
TaHSP40.249	TraesCS7B01G446000	7B	709.468	709468338	709469074	1
TaHSP40.250	TraesCS7B01G446100	7B	709.496	709496311	709496700	1
TaHSP40.251	TraesCS7B01G448500	7B	711.215	711214880	711215269	-1
TaHSP40.252	TraesCS7B01G498100	7B	749.048	749048205	749052631	1
TaHSP60.79	TraesCS7B01G068100	7B	73.1794	73179403	73183352	-1
TaHSP60.80	TraesCS7B01G112700	7B	129.655	129654520	129662393	-1
TaHSP60.81	TraesCS7B01G124100	7B	145.371	145371087	145377589	-1
TaHSP60.82	TraesCS7B01G184000	7B	293.975	293975086	293987832	1
TaHSP60.83	TraesCS7B01G225600	7B	426.114	426113706	426121964	-1
TaHSP60.84	TraesCS7B01G237000	7B	441.502	441501972	441507968	1
TaHSP60.85	TraesCS7B01G269300	7B	493.521	493521198	493527070	-1
TaHSP70.105	TraesCS7B01G330900	7B	586.264	586263663	586265811	-1
TaHSP70.106	TraesCS7B01G331400	7B	586.66	586659634	586661616	1
TaHSP70.107	TraesCS7B01G359100	7B	620.756	620755962	620761362	1
TaHSP70.108	TraesCS7B01G369100	7B	633.217	633216956	633218602	-1
TaHSP90.15	TraesCS7B01G149200	7B	196.905	196904882	196908870	1
TaHSP90.16	TraesCS7B01G446900	7B	709.609	709608585	709613542	-1
TaHSP100.69	TraesCS7B01G357400	7B	617.839	617839397	617851027	1
TaHSP100.70	TraesCS7B01G357500	7B	618.759	618759358	618762416	-1
TaHSP100.71	TraesCS7B01G357600	7B	618.849	618848657	618851767	-1
TaSHSP.148	TraesCS7D01G178900	7D	131.822	131822402	131823146	-1
TaSHSP.149	TraesCS7D01G179000	7D	132.136	132135777	132136539	1
TaSHSP.150	TraesCS7D01G179100	7D	132.157	132157097	132158275	1
TaSHSP.151	TraesCS7D01G179200	7D	132.197	132197407	132198295	1
TaSHSP.152	TraesCS7D01G179300	7D	132.741	132741247	132748907	1
TaSHSP.153	TraesCS7D01G179400	7D	132.764	132763678	132764425	-1
TaSHSP.154	TraesCS7D01G179500	7D	132.83	132829994	132830761	-1
TaSHSP.155	TraesCS7D01G179600	7D	133.194	133193721	133194791	1
TaSHSP.156	TraesCS7D01G185500	7D	138.349	138349316	138349891	-1
TaSHSP.157	TraesCS7D01G185600	7D	138.379	138379025	138379753	-1
TaSHSP.158	TraesCS7D01G205400	7D	163.012	163011724	163012324	-1
TaSHSP.159	TraesCS7D01G232600	7D	194.13	194129502	194130250	1
TaSHSP.160	TraesCS7D01G472700	7D	585.667	585666938	585667945	1
TaSHSP.161	TraesCS7D01G472900	7D	586.029	586029363	586030361	1
TaSHSP.162	TraesCS7D01G540200	7D	630.39	630389568	630390286	1
TaHSP40.253	TraesCS7D01G045900	7D	23.4906	23490567	23495321	1
TaHSP40.254	TraesCS7D01G160400	7D	110.792	110791773	110793394	1
TaHSP40.255	TraesCS7D01G177900	7D	131.1	131099567	131108657	-1
TaHSP40.256	TraesCS7D01G196200	7D	152.648	152648058	152652774	-1
TaHSP40.257	TraesCS7D01G221800	7D	182.824	182823759	182824088	-1
TaHSP40.258	TraesCS7D01G235100	7D	197.876	197876381	197877742	-1
TaHSP40.259	TraesCS7D01G249000	7D	220.308	220308263	220312696	-1
TaHSP40.260	TraesCS7D01G271900	7D	261.88	261879558	261879983	1
TaHSP40.261	TraesCS7D01G293900	7D	365.261	365260956	365262609	1
TaHSP40.262	TraesCS7D01G300500	7D	381.343	381342874	381344866	1
TaHSP40.263	TraesCS7D01G494000	7D	602.043	602042815	602043522	1
TaHSP40.264	TraesCS7D01G495200	7D	602.295	602294534	602294995	-1
TaHSP40.265	TraesCS7D01G495500	7D	602.409	602409393	602410256	-1
TaHSP40.266	TraesCS7D01G516600	7D	616.056	616055588	616056259	1
TaHSP40.267	TraesCS7D01G516700	7D	616.068	616068180	616068602	1
TaHSP40.268	TraesCS7D01G516800	7D	616.103	616103088	616103806	1
TaHSP40.269	TraesCS7D01G516900	7D	616.134	616134401	616134820	1
TaHSP40.270	TraesCS7D01G517000	7D	616.174	616174124	616174858	1
TaHSP60.86	TraesCS7D01G032800	7D	16.9225	16922485	16927151	-1
TaHSP60.87	TraesCS7D01G056800	7D	30.3043	30304323	30310911	1
TaHSP60.88	TraesCS7D01G164400	7D	113.587	113586577	113589707	-1
TaHSP60.89	TraesCS7D01G208200	7D	165.728	165728189	165735316	-1
TaHSP60.90	TraesCS7D01G218500	7D	179.182	179182171	179187881	-1
TaHSP60.91	TraesCS7D01G289700	7D	334.829	334828565	334860979	1
TaHSP60.92	TraesCS7D01G321500	7D	411.609	411609358	411617707	-1
TaHSP60.93	TraesCS7D01G332900	7D	424.091	424091156	424096654	1
TaHSP60.94	TraesCS7D01G364400	7D	469.838	469837801	469843627	-1
TaHSP70.109	TraesCS7D01G422600	7D	543.058	543057663	543059615	-1
TaHSP70.110	TraesCS7D01G423100	7D	543.602	543602276	543604258	1
TaHSP70.111	TraesCS7D01G445600	7D	566.452	566451849	566463156	-1
TaHSP70.112	TraesCS7D01G455000	7D	573.923	573923052	573925490	1
TaHSP70.113	TraesCS7D01G455300	7D	574.064	574063864	574064740	1
TaHSP90.17	TraesCS7D01G241100	7D	205.542	205542410	205546351	-1
TaHSP90.18	TraesCS7D01G517800	7D	616.506	616505544	616510524	-1
TaHSP100.72	TraesCS7D01G042800	7D	21.9374	21937426	21939844	-1
TaHSP100.73	TraesCS7D01G042900	7D	22.0389	22038922	22041322	1
TaHSP100.74	TraesCS7D01G045200	7D	22.8612	22861250	22863111	1
TaHSP100.75	TraesCS7D01G045500	7D	22.9439	22943915	22946238	1
TaHSP100.76	TraesCS7D01G045700	7D	22.9726	22972571	22974894	-1
TaHSP100.77	TraesCS7D01G046200	7D	23.5236	23523645	23525666	-1
TaHSP100.78	TraesCS7D01G445400	7D	566.2	566200281	566203229	1
TaHSP100.79	TraesCS7D01G445500	7D	566.32	566319814	566322651	1
TaSHSP.163	TraesCSU01G019000	Un	20.7095	20709453	20710013	1
TaSHSP.164	TraesCSU01G047300	Un	37.3383	37338311	37338931	-1
TaSHSP.165	TraesCSU01G164000	Un	237.379	237379278	237380002	-1
TaSHSP.166	TraesCSU01G175200	Un	263.451	263451484	263451939	1
TaSHSP.167	TraesCSU01G179100	Un	269.771	269771043	269772322	-1
TaSHSP.168	TraesCSU01G179200	Un	269.779	269779416	269780695	-1
TaSHSP.169	TraesCSU01G194600	Un	291.906	291905673	291906521	-1
TaHSP40.271	TraesCSU01G019500	Un	20.9283	20928343	20932386	-1
TaHSP40.272	TraesCSU01G039400	Un	32.0783	32078333	32082507	-1
TaHSP40.273	TraesCSU01G059600	Un	46.2638	46263818	46265185	1
TaHSP60.95	TraesCSU01G009200	Un	12.5905	12590494	12594190	1
TaHSP70.114	TraesCSU01G116400	Un	100.323	100323369	100327948	1
TaHSP100.80	TraesCSU01G064000	Un	50.5465	50546462	50554834	-1
TaHSP100.81	TraesCSU01G102300	Un	89.9153	89915331	89917646	-1
TaHSP100.82	TraesCSU01G102400	Un	89.9797	89979662	89981977	1
TaHSP100.83	TraesCSU01G131300	Un	110.793	110792543	110798430	1
TaHSP100.84	TraesCSU01G211500	Un	313.745	313744543	313747619	-1
