# Supplementary material for: Genome-wide Identification and Characterization of Heat Shock Protein Family Reveals Role in Development and Stress Conditions in Triticum aestivum L
Source: Sci Rep. 2020 May 12;10:7858. doi: 10.1038/s41598-020-64746-2 (PMC7217896; doi:10.1038/s41598-020-64746-2)
Supplement: Supplementary file 3 — Dataset 2. [file 41598_2020_64746_MOESM3_ESM.xlsx]

## Sheet: pFAM
		Table S2: Domain organization of TaHSP genes predicted using pfam with default parameters.
Protein name	aln start	aln-end	envelope start	envelope end	hmm-acc	hmm name	type	hmm start	hmm end	hmm length	bit score	evalue
TaHSP100.10	656	831	656	831	PF07724.14	AAA_2	domain	1	171	171	176.81	3.9e-52
TaHSP100.10	451	549	451	565	PF17871.1	AAA_lid_9	domain	1	90	104	93.30	7.5e-27
TaHSP100.10	837	916	837	917	PF10431.9	ClpB_D2-small	domain	1	80	81	70.78	7.5e-20
TaHSP100.10	308	424	307	448	PF00004.29	AAA	domain	2	110	132	37.21	3.4e-09
TaHSP100.10	661	779	661	793	PF00004.29	AAA	domain	1	110	132	29.13	1.1e-06
TaHSP100.10	661	782	660	796	PF07728.14	AAA_5	domain	2	124	138	42.46	6.2e-11
TaHSP100.10	93	136	92	142	PF02861.20	Clp_N	domain	2	47	53	24.85	1.7e-05
TaHSP100.10	170	217	170	222	PF02861.20	Clp_N	domain	1	48	53	24.50	2.2e-05
TaHSP100.10	654	779	630	794	PF00158.26	Sigma54_activat	domain	22	142	168	21.36	0.00017
TaHSP100.9	629	803	629	804	PF07724.14	AAA_2	domain	1	170	171	187.65	1.8e-55
TaHSP100.9	101	153	101	153	PF02861.20	Clp_N	domain	1	53	53	61.47	6.2e-17
TaHSP100.9	177	228	176	228	PF02861.20	Clp_N	domain	2	53	53	66.57	1.6e-18
TaHSP100.9	430	532	430	533	PF17871.1	AAA_lid_9	domain	1	103	104	118.72	9.1e-35
TaHSP100.9	292	408	291	425	PF00004.29	AAA	domain	2	112	132	53.57	3.0e-14
TaHSP100.9	635	753	634	765	PF00004.29	AAA	domain	2	111	132	31.20	2.5e-07
TaHSP100.9	810	889	810	890	PF10431.9	ClpB_D2-small	domain	1	80	81	82.10	2.2e-23
TaHSP100.9	292	370	290	421	PF07728.14	AAA_5	domain	3	76	138	21.46	0.00019
TaHSP100.9	634	755	633	769	PF07728.14	AAA_5	domain	2	124	138	44.45	1.5e-11
TaHSP100.9	604	734	603	761	PF00158.26	Sigma54_activat	domain	2	124	168	25.16	1.1e-05
TaHSP100.9	504	539	504	539	PF02151.19	UVR	domain	1	36	36	31.45	1.0e-07
TaHSP100.1	405	569	405	570	PF07724.14	AAA_2	domain	1	170	171	146.97	5.8e-43
TaHSP100.1	253	328	253	346	PF17871.1	AAA_lid_9	domain	1	76	104	90.58	5.2e-26
TaHSP100.1	113	225	111	251	PF00004.29	AAA	domain	3	109	132	44.43	2.0e-11
TaHSP100.1	411	528	410	539	PF00004.29	AAA	domain	2	110	132	26.38	7.6e-06
TaHSP100.1	576	655	576	656	PF10431.9	ClpB_D2-small	domain	1	80	81	66.57	1.5e-18
TaHSP100.1	410	531	409	542	PF07728.14	AAA_5	domain	2	124	138	35.93	6.4e-09
TaHSP100.2	600	763	599	764	PF07724.14	AAA_2	domain	2	170	171	180.68	2.5e-53
TaHSP100.2	346	447	346	449	PF17871.1	AAA_lid_9	domain	1	102	104	120.33	2.9e-35
TaHSP100.2	207	320	206	344	PF00004.29	AAA	domain	2	111	132	51.40	1.4e-13
TaHSP100.2	605	725	604	743	PF00004.29	AAA	domain	2	112	132	39.10	8.9e-10
TaHSP100.2	770	849	770	850	PF10431.9	ClpB_D2-small	domain	1	80	81	79.20	1.8e-22
TaHSP100.2	17	53	17	68	PF02861.20	Clp_N	domain	1	37	53	27.26	3.0e-06
TaHSP100.2	98	148	98	148	PF02861.20	Clp_N	domain	1	53	53	34.86	1.3e-08
TaHSP100.2	604	723	603	733	PF07728.14	AAA_5	domain	2	122	138	43.69	2.6e-11
TaHSP100.2	602	721	574	736	PF00158.26	Sigma54_activat	domain	23	142	168	27.47	2.2e-06
TaHSP100.13	361	526	361	526	PF07724.14	AAA_2	domain	1	171	171	157.59	3.1e-46
TaHSP100.13	229	308	228	334	PF17871.1	AAA_lid_9	domain	2	81	104	83.20	1e-23
TaHSP100.13	89	221	87	225	PF00004.29	AAA	domain	3	126	132	49.47	5.5e-13
TaHSP100.13	367	484	366	494	PF00004.29	AAA	domain	2	110	132	28.81	1.4e-06
TaHSP100.13	532	611	532	612	PF10431.9	ClpB_D2-small	domain	1	80	81	66.89	1.2e-18
TaHSP100.13	366	486	365	523	PF07728.14	AAA_5	domain	2	123	138	37.23	2.5e-09
TaHSP100.15	599	762	598	762	PF07724.14	AAA_2	domain	2	171	171	179.73	5e-53
TaHSP100.15	346	445	345	448	PF17871.1	AAA_lid_9	domain	2	101	104	120.32	2.9e-35
TaHSP100.15	206	322	205	343	PF00004.29	AAA	domain	2	112	132	51.94	9.6e-14
TaHSP100.15	604	722	603	738	PF00004.29	AAA	domain	2	111	132	38.83	1.1e-09
TaHSP100.15	768	847	768	848	PF10431.9	ClpB_D2-small	domain	1	80	81	78.57	2.8e-22
TaHSP100.15	17	67	17	69	PF02861.20	Clp_N	domain	1	51	53	28.31	1.4e-06
TaHSP100.15	98	148	98	148	PF02861.20	Clp_N	domain	1	53	53	34.60	1.5e-08
TaHSP100.15	603	722	602	736	PF07728.14	AAA_5	domain	2	122	138	43.74	2.5e-11
TaHSP100.15	602	720	584	734	PF00158.26	Sigma54_activat	domain	24	142	168	27.20	2.7e-06
TaHSP100.18.2	629	824	628	824	PF07724.14	AAA_2	domain	2	171	171	169.78	5.7e-50
TaHSP100.18.2	346	445	345	449	PF17871.1	AAA_lid_9	domain	2	101	104	118.55	1e-34
TaHSP100.18.2	206	322	205	343	PF00004.29	AAA	domain	2	112	132	51.98	9.3e-14
TaHSP100.18.2	634	752	633	767	PF00004.29	AAA	domain	2	111	132	38.84	1.1e-09
TaHSP100.18.2	17	67	17	69	PF02861.20	Clp_N	domain	1	51	53	28.77	1.0e-06
TaHSP100.18.2	98	148	98	148	PF02861.20	Clp_N	domain	1	53	53	38.45	9.5e-10
TaHSP100.18.2	633	752	632	760	PF07728.14	AAA_5	domain	2	122	138	43.69	2.6e-11
TaHSP100.18.2	632	750	614	764	PF00158.26	Sigma54_activat	domain	24	142	168	27.24	2.6e-06
TaHSP100.18.2	830	877	830	878	PF10431.9	ClpB_D2-small	domain	1	48	81	31.24	1.6e-07
TaHSP100.11	629	803	629	804	PF07724.14	AAA_2	domain	1	170	171	187.65	1.8e-55
TaHSP100.11	101	153	101	153	PF02861.20	Clp_N	domain	1	53	53	61.47	6.2e-17
TaHSP100.11	177	228	176	228	PF02861.20	Clp_N	domain	2	53	53	66.57	1.6e-18
TaHSP100.11	430	532	430	533	PF17871.1	AAA_lid_9	domain	1	103	104	118.72	9.1e-35
TaHSP100.11	292	408	291	425	PF00004.29	AAA	domain	2	112	132	53.57	3.0e-14
TaHSP100.11	635	753	634	765	PF00004.29	AAA	domain	2	111	132	31.20	2.5e-07
TaHSP100.11	810	889	810	890	PF10431.9	ClpB_D2-small	domain	1	80	81	82.10	2.2e-23
TaHSP100.11	292	370	290	421	PF07728.14	AAA_5	domain	3	76	138	21.46	0.00019
TaHSP100.11	634	755	633	769	PF07728.14	AAA_5	domain	2	124	138	44.45	1.5e-11
TaHSP100.11	604	734	603	761	PF00158.26	Sigma54_activat	domain	2	124	168	25.16	1.1e-05
TaHSP100.11	504	539	504	539	PF02151.19	UVR	domain	1	36	36	31.45	1.0e-07
TaHSP100.6.1	415	589	415	590	PF07724.14	AAA_2	domain	1	170	171	188.28	1.2e-55
TaHSP100.6.1	216	318	216	319	PF17871.1	AAA_lid_9	domain	1	103	104	119.25	6.2e-35
TaHSP100.6.1	78	194	77	211	PF00004.29	AAA	domain	2	112	132	54.14	2.0e-14
TaHSP100.6.1	421	539	420	551	PF00004.29	AAA	domain	2	111	132	31.76	1.7e-07
TaHSP100.6.1	596	675	596	676	PF10431.9	ClpB_D2-small	domain	1	80	81	82.60	1.5e-23
TaHSP100.6.1	78	156	76	207	PF07728.14	AAA_5	domain	3	76	138	21.98	0.00013
TaHSP100.6.1	420	541	419	555	PF07728.14	AAA_5	domain	2	124	138	45.02	1.0e-11
TaHSP100.6.1	390	520	389	547	PF00158.26	Sigma54_activat	domain	2	124	168	25.75	7.5e-06
TaHSP100.6.1	290	325	290	325	PF02151.19	UVR	domain	1	36	36	31.88	7.5e-08
TaHSP100.3	405	569	405	570	PF07724.14	AAA_2	domain	1	170	171	145.19	2e-42
TaHSP100.3	254	326	253	344	PF17871.1	AAA_lid_9	domain	2	74	104	92.89	1e-26
TaHSP100.3	113	232	111	250	PF00004.29	AAA	domain	3	114	132	46.99	3.3e-12
TaHSP100.3	411	528	410	539	PF00004.29	AAA	domain	2	110	132	24.64	2.6e-05
TaHSP100.3	576	655	576	656	PF10431.9	ClpB_D2-small	domain	1	80	81	65.01	4.7e-18
TaHSP100.3	410	531	409	542	PF07728.14	AAA_5	domain	2	124	138	35.13	1.1e-08
TaHSP100.22	322	486	322	487	PF07724.14	AAA_2	domain	1	170	171	143.98	4.8e-42
TaHSP100.22	172	232	172	241	PF17871.1	AAA_lid_9	domain	1	61	104	85.10	2.7e-24
TaHSP100.22	35	164	33	168	PF00004.29	AAA	domain	3	125	132	49.16	7.0e-13
TaHSP100.22	493	567	493	572	PF10431.9	ClpB_D2-small	domain	1	76	81	57.67	9.2e-16
TaHSP100.22	327	446	326	452	PF07728.14	AAA_5	domain	2	122	138	28.84	9.9e-07
TaHSP100.22	88	169	79	172	PF05621.11	TniB	domain	107	185	189	22.76	5.1e-05
TaHSP100.18.1	599	762	598	762	PF07724.14	AAA_2	domain	2	171	171	179.73	5e-53
TaHSP100.18.1	346	445	345	448	PF17871.1	AAA_lid_9	domain	2	101	104	118.52	1.1e-34
TaHSP100.18.1	206	322	205	343	PF00004.29	AAA	domain	2	112	132	51.94	9.6e-14
TaHSP100.18.1	604	722	603	738	PF00004.29	AAA	domain	2	111	132	38.83	1.1e-09
TaHSP100.18.1	768	847	768	848	PF10431.9	ClpB_D2-small	domain	1	80	81	78.57	2.8e-22
TaHSP100.18.1	17	67	17	69	PF02861.20	Clp_N	domain	1	51	53	28.74	1.0e-06
TaHSP100.18.1	98	148	98	148	PF02861.20	Clp_N	domain	1	53	53	38.42	9.8e-10
TaHSP100.18.1	603	722	602	736	PF07728.14	AAA_5	domain	2	122	138	43.74	2.5e-11
TaHSP100.18.1	602	720	584	734	PF00158.26	Sigma54_activat	domain	24	142	168	27.20	2.7e-06
TaHSP100.14	327	476	312	476	PF07724.14	AAA_2	domain	16	171	171	123.61	8.6e-36
TaHSP100.14	190	272	190	276	PF17871.1	AAA_lid_9	domain	1	83	104	92.03	1.9e-26
TaHSP100.14	77	163	75	195	PF00004.29	AAA	domain	3	77	132	38.47	1.4e-09
TaHSP100.14	477	540	470	541	PF10431.9	ClpB_D2-small	domain	8	80	81	38.97	6.3e-10
TaHSP100.16	599	762	598	762	PF07724.14	AAA_2	domain	2	171	171	175.06	1.3e-51
TaHSP100.16	346	445	345	449	PF17871.1	AAA_lid_9	domain	2	101	104	118.55	1e-34
TaHSP100.16	206	322	205	343	PF00004.29	AAA	domain	2	112	132	51.94	9.6e-14
TaHSP100.16	604	722	603	738	PF00004.29	AAA	domain	2	111	132	38.63	1.2e-09
TaHSP100.16	768	847	768	848	PF10431.9	ClpB_D2-small	domain	1	80	81	78.57	2.8e-22
TaHSP100.16	17	67	17	68	PF02861.20	Clp_N	domain	1	51	53	28.23	1.5e-06
TaHSP100.16	98	148	98	148	PF02861.20	Clp_N	domain	1	53	53	38.42	9.8e-10
TaHSP100.16	603	722	602	736	PF07728.14	AAA_5	domain	2	122	138	43.42	3.1e-11
TaHSP100.16	602	720	584	734	PF00158.26	Sigma54_activat	domain	24	142	168	26.44	4.6e-06
TaHSP100.8	416	580	415	580	PF07724.14	AAA_2	domain	2	171	171	165.87	9e-49
TaHSP100.8	245	346	245	349	PF17871.1	AAA_lid_9	domain	1	101	104	83.94	6.1e-24
TaHSP100.8	106	236	104	241	PF00004.29	AAA	domain	3	124	132	45.08	1.3e-11
TaHSP100.8	421	539	420	551	PF00004.29	AAA	domain	2	111	132	31.65	1.8e-07
TaHSP100.8	586	664	586	666	PF10431.9	ClpB_D2-small	domain	1	79	81	60.65	1.1e-16
TaHSP100.8	420	541	419	550	PF07728.14	AAA_5	domain	2	124	138	43.62	2.7e-11
TaHSP100.8	418	541	391	551	PF00158.26	Sigma54_activat	domain	23	147	168	22.14	9.7e-05
TaHSP100.20	650	824	650	825	PF07724.14	AAA_2	domain	1	170	171	180.63	2.6e-53
TaHSP100.20	450	551	450	553	PF17871.1	AAA_lid_9	domain	1	102	104	111.52	1.6e-32
TaHSP100.20	119	171	119	171	PF02861.20	Clp_N	domain	1	53	53	53.07	2.6e-14
TaHSP100.20	196	245	194	246	PF02861.20	Clp_N	domain	3	52	53	58.67	4.6e-16
TaHSP100.20	312	423	311	445	PF00004.29	AAA	domain	2	110	132	50.57	2.5e-13
TaHSP100.20	656	774	655	781	PF00004.29	AAA	domain	2	111	132	32.27	1.1e-07
TaHSP100.20	831	909	831	911	PF10431.9	ClpB_D2-small	domain	1	79	81	77.02	8.5e-22
TaHSP100.20	312	390	310	441	PF07728.14	AAA_5	domain	3	76	138	21.84	0.00014
TaHSP100.20	655	776	654	787	PF07728.14	AAA_5	domain	2	124	138	44.28	1.7e-11
TaHSP100.20	653	760	624	783	PF00158.26	Sigma54_activat	domain	23	129	168	22.99	5.3e-05
TaHSP100.20	524	559	524	559	PF02151.19	UVR	domain	1	36	36	24.52	1.5e-05
TaHSP100.25	336	496	336	497	PF07724.14	AAA_2	domain	1	170	171	135.06	2.6e-39
TaHSP100.25	191	261	189	274	PF17871.1	AAA_lid_9	domain	3	73	104	86.05	1.3e-24
TaHSP100.25	74	182	72	186	PF00004.29	AAA	domain	3	126	132	27.27	4.0e-06
TaHSP100.25	342	456	341	486	PF00004.29	AAA	domain	2	110	132	33.78	3.9e-08
TaHSP100.25	341	457	340	472	PF07728.14	AAA_5	domain	2	122	138	43.16	3.8e-11
TaHSP100.25	503	581	503	583	PF10431.9	ClpB_D2-small	domain	1	79	81	57.57	9.9e-16
TaHSP100.24	360	520	360	521	PF07724.14	AAA_2	domain	1	170	171	128.40	2.9e-37
TaHSP100.24	214	284	213	298	PF17871.1	AAA_lid_9	domain	2	72	104	86.49	9.8e-25
TaHSP100.24	74	206	72	211	PF00004.29	AAA	domain	3	126	132	50.95	1.9e-13
TaHSP100.24	366	480	365	501	PF00004.29	AAA	domain	2	110	132	31.30	2.3e-07
TaHSP100.24	365	481	364	543	PF07728.14	AAA_5	domain	2	122	138	44.12	1.9e-11
TaHSP100.24	527	606	527	607	PF10431.9	ClpB_D2-small	domain	1	80	81	56.32	2.4e-15
TaHSP100.12	658	833	658	833	PF07724.14	AAA_2	domain	1	171	171	175.91	7.4e-52
TaHSP100.12	453	551	453	567	PF17871.1	AAA_lid_9	domain	1	90	104	93.30	7.5e-27
TaHSP100.12	839	918	839	919	PF10431.9	ClpB_D2-small	domain	1	80	81	72.82	1.7e-20
TaHSP100.12	310	426	309	450	PF00004.29	AAA	domain	2	110	132	37.21	3.4e-09
TaHSP100.12	663	781	663	795	PF00004.29	AAA	domain	1	110	132	29.13	1.1e-06
TaHSP100.12	663	784	662	798	PF07728.14	AAA_5	domain	2	124	138	42.46	6.2e-11
TaHSP100.12	95	126	94	143	PF02861.20	Clp_N	domain	2	35	53	23.27	5.3e-05
TaHSP100.12	172	219	172	224	PF02861.20	Clp_N	domain	1	48	53	24.50	2.2e-05
TaHSP100.12	656	781	632	796	PF00158.26	Sigma54_activat	domain	22	142	168	21.35	0.00017
TaHSP100.21	394	559	394	559	PF07724.14	AAA_2	domain	1	171	171	163.64	4.3e-48
TaHSP100.21	241	327	240	338	PF17871.1	AAA_lid_9	domain	2	88	104	88.88	1.8e-25
TaHSP100.21	100	218	99	238	PF00004.29	AAA	domain	2	112	132	53.85	2.5e-14
TaHSP100.21	400	526	399	539	PF00004.29	AAA	domain	2	118	132	31.30	2.3e-07
TaHSP100.21	565	643	565	645	PF10431.9	ClpB_D2-small	domain	1	79	81	72.21	2.7e-20
TaHSP100.21	399	519	398	533	PF07728.14	AAA_5	domain	2	123	138	40.96	1.8e-10
TaHSP100.21	77	123	76	149	PF13191.6	AAA_16	domain	2	51	170	33.49	5.1e-08
TaHSP100.21	399	516	381	560	PF00158.26	Sigma54_activat	domain	25	142	168	20.27	0.00036
TaHSP100.19	473	635	472	636	PF07724.14	AAA_2	domain	2	170	171	159.07	1.1e-46
TaHSP100.19	322	391	322	404	PF17871.1	AAA_lid_9	domain	1	70	104	90.91	4.1e-26
TaHSP100.19	182	314	181	320	PF00004.29	AAA	domain	2	125	132	41.44	1.7e-10
TaHSP100.19	478	596	477	617	PF00004.29	AAA	domain	2	111	132	35.45	1.2e-08
TaHSP100.19	477	597	476	616	PF07728.14	AAA_5	domain	2	123	138	44.54	1.4e-11
TaHSP100.19	642	720	642	724	PF10431.9	ClpB_D2-small	domain	1	77	81	58.74	4.3e-16
TaHSP100.19	476	595	458	613	PF00158.26	Sigma54_activat	domain	24	143	168	29.73	4.5e-07
TaHSP100.6.2	629	717	629	720	PF07724.14	AAA_2	domain	1	82	171	93.59	1.4e-26
TaHSP100.6.2	720	781	718	782	PF07724.14	AAA_2	domain	118	170	171	37.16	3.1e-09
TaHSP100.6.2	101	153	101	153	PF02861.20	Clp_N	domain	1	53	53	61.51	6.0e-17
TaHSP100.6.2	177	228	176	228	PF02861.20	Clp_N	domain	2	53	53	66.61	1.5e-18
TaHSP100.6.2	430	532	430	533	PF17871.1	AAA_lid_9	domain	1	103	104	118.77	8.8e-35
TaHSP100.6.2	292	408	291	425	PF00004.29	AAA	domain	2	112	132	53.62	2.9e-14
TaHSP100.6.2	635	733	634	787	PF00004.29	AAA	domain	2	98	132	27.79	2.8e-06
TaHSP100.6.2	788	867	788	868	PF10431.9	ClpB_D2-small	domain	1	80	81	82.14	2.1e-23
TaHSP100.6.2	292	370	290	421	PF07728.14	AAA_5	domain	3	76	138	21.50	0.00018
TaHSP100.6.2	634	727	633	773	PF07728.14	AAA_5	domain	2	89	138	26.59	4.9e-06
TaHSP100.6.2	504	539	504	539	PF02151.19	UVR	domain	1	36	36	31.48	1.0e-07
TaHSP100.23	394	555	394	556	PF07724.14	AAA_2	domain	1	170	171	129.91	1e-37
TaHSP100.23	246	318	245	329	PF17871.1	AAA_lid_9	domain	2	74	104	94.83	2.5e-27
TaHSP100.23	107	239	105	243	PF00004.29	AAA	domain	3	127	132	45.14	1.2e-11
TaHSP100.23	400	514	399	526	PF00004.29	AAA	domain	2	110	132	23.62	5.4e-05
TaHSP100.23	562	641	562	642	PF10431.9	ClpB_D2-small	domain	1	80	81	60.95	8.7e-17
TaHSP100.23	399	512	398	553	PF07728.14	AAA_5	domain	2	119	138	32.73	6.2e-08
TaHSP100.5	600	764	599	764	PF07724.14	AAA_2	domain	2	171	171	181.25	1.7e-53
TaHSP100.5	346	447	346	449	PF17871.1	AAA_lid_9	domain	1	102	104	120.33	2.9e-35
TaHSP100.5	207	320	206	344	PF00004.29	AAA	domain	2	111	132	51.66	1.2e-13
TaHSP100.5	605	725	604	743	PF00004.29	AAA	domain	2	112	132	39.10	8.9e-10
TaHSP100.5	770	849	770	850	PF10431.9	ClpB_D2-small	domain	1	80	81	79.20	1.8e-22
TaHSP100.5	17	53	17	68	PF02861.20	Clp_N	domain	1	37	53	27.26	3.0e-06
TaHSP100.5	98	148	98	148	PF02861.20	Clp_N	domain	1	53	53	36.33	4.4e-09
TaHSP100.5	604	723	603	740	PF07728.14	AAA_5	domain	2	122	138	43.77	2.4e-11
TaHSP100.5	602	721	574	736	PF00158.26	Sigma54_activat	domain	23	142	168	27.47	2.2e-06
TaHSP100.17	303	467	303	468	PF07724.14	AAA_2	domain	1	170	171	149.72	8.2e-44
TaHSP100.17	158	242	158	270	PF17871.1	AAA_lid_9	domain	1	83	104	89.06	1.6e-25
TaHSP100.17	19	132	18	155	PF00004.29	AAA	domain	2	111	132	45.62	8.6e-12
TaHSP100.17	309	427	308	443	PF00004.29	AAA	domain	2	111	132	25.55	1.4e-05
TaHSP100.17	475	553	474	554	PF10431.9	ClpB_D2-small	domain	2	80	81	63.48	1.4e-17
TaHSP100.17	308	427	307	437	PF07728.14	AAA_5	domain	2	122	138	29.17	7.8e-07
TaHSP100.7	658	833	658	833	PF07724.14	AAA_2	domain	1	171	171	176.81	3.9e-52
TaHSP100.7	453	551	453	568	PF17871.1	AAA_lid_9	domain	1	90	104	93.34	7.3e-27
TaHSP100.7	839	918	839	919	PF10431.9	ClpB_D2-small	domain	1	80	81	72.62	2e-20
TaHSP100.7	310	426	309	450	PF00004.29	AAA	domain	2	110	132	37.21	3.4e-09
TaHSP100.7	663	781	663	795	PF00004.29	AAA	domain	1	110	132	29.13	1.1e-06
TaHSP100.7	663	784	662	798	PF07728.14	AAA_5	domain	2	124	138	42.46	6.2e-11
TaHSP100.7	95	138	94	144	PF02861.20	Clp_N	domain	2	47	53	19.32	0.0009
TaHSP100.7	172	219	172	224	PF02861.20	Clp_N	domain	1	48	53	24.50	2.2e-05
TaHSP100.7	656	781	632	796	PF00158.26	Sigma54_activat	domain	22	142	168	21.35	0.00017
TaHSP100.4	600	764	599	764	PF07724.14	AAA_2	domain	2	171	171	181.25	1.7e-53
TaHSP100.4	346	447	346	449	PF17871.1	AAA_lid_9	domain	1	102	104	120.33	2.9e-35
TaHSP100.4	207	320	206	344	PF00004.29	AAA	domain	2	111	132	51.40	1.4e-13
TaHSP100.4	605	725	604	743	PF00004.29	AAA	domain	2	112	132	39.10	8.9e-10
TaHSP100.4	770	849	770	850	PF10431.9	ClpB_D2-small	domain	1	80	81	79.20	1.8e-22
TaHSP100.4	604	723	603	740	PF07728.14	AAA_5	domain	2	122	138	43.77	2.4e-11
TaHSP100.4	17	53	17	68	PF02861.20	Clp_N	domain	1	37	53	25.48	1.1e-05
TaHSP100.4	98	148	98	148	PF02861.20	Clp_N	domain	1	53	53	36.33	4.4e-09
TaHSP100.4	602	721	574	736	PF00158.26	Sigma54_activat	domain	23	142	168	27.48	2.2e-06
TaHSP100.48	389	554	389	554	PF07724.14	AAA_2	domain	1	171	171	160.44	4.2e-47
TaHSP100.48	227	307	227	325	PF17871.1	AAA_lid_9	domain	1	81	104	91.61	2.5e-26
TaHSP100.48	89	219	87	225	PF00004.29	AAA	domain	3	125	132	42.89	6.0e-11
TaHSP100.48	395	513	394	531	PF00004.29	AAA	domain	2	111	132	30.46	4.2e-07
TaHSP100.48	560	639	560	640	PF10431.9	ClpB_D2-small	domain	1	80	81	71.32	5.1e-20
TaHSP100.48	394	515	393	522	PF07728.14	AAA_5	domain	2	124	138	33.83	2.8e-08
TaHSP100.39.1	638	811	638	812	PF07724.14	AAA_2	domain	1	170	171	177.32	2.7e-52
TaHSP100.39.1	438	540	438	554	PF17871.1	AAA_lid_9	domain	1	94	104	98.02	2.5e-28
TaHSP100.39.1	818	898	818	898	PF10431.9	ClpB_D2-small	domain	1	81	81	79.09	1.9e-22
TaHSP100.39.1	296	429	295	435	PF00004.29	AAA	domain	2	124	132	36.36	6.3e-09
TaHSP100.39.1	643	761	643	773	PF00004.29	AAA	domain	1	110	132	30.36	4.5e-07
TaHSP100.39.1	643	764	642	776	PF07728.14	AAA_5	domain	2	124	138	44.50	1.4e-11
TaHSP100.39.1	81	124	80	129	PF02861.20	Clp_N	domain	2	47	53	19.67	0.0007
TaHSP100.39.1	156	202	156	207	PF02861.20	Clp_N	domain	1	47	53	29.98	4.2e-07
TaHSP100.39.1	636	758	612	772	PF00158.26	Sigma54_activat	domain	22	139	168	20.62	0.00028
TaHSP100.39.2	633	806	633	807	PF07724.14	AAA_2	domain	1	170	171	177.33	2.7e-52
TaHSP100.39.2	438	543	438	551	PF17871.1	AAA_lid_9	domain	1	97	104	97.61	3.4e-28
TaHSP100.39.2	813	893	813	893	PF10431.9	ClpB_D2-small	domain	1	81	81	79.10	1.9e-22
TaHSP100.39.2	296	429	295	435	PF00004.29	AAA	domain	2	124	132	36.37	6.2e-09
TaHSP100.39.2	638	756	638	768	PF00004.29	AAA	domain	1	110	132	30.37	4.5e-07
TaHSP100.39.2	638	759	637	771	PF07728.14	AAA_5	domain	2	124	138	44.51	1.4e-11
TaHSP100.39.2	81	124	80	129	PF02861.20	Clp_N	domain	2	47	53	19.68	0.00069
TaHSP100.39.2	156	202	156	207	PF02861.20	Clp_N	domain	1	47	53	29.99	4.2e-07
TaHSP100.39.2	631	753	607	767	PF00158.26	Sigma54_activat	domain	22	139	168	20.63	0.00028
TaHSP100.42	639	812	639	813	PF07724.14	AAA_2	domain	1	170	171	177.32	2.7e-52
TaHSP100.42	439	543	439	555	PF17871.1	AAA_lid_9	domain	1	96	104	97.66	3.3e-28
TaHSP100.42	819	899	819	899	PF10431.9	ClpB_D2-small	domain	1	81	81	79.09	1.9e-22
TaHSP100.42	297	430	296	436	PF00004.29	AAA	domain	2	124	132	36.36	6.3e-09
TaHSP100.42	644	762	644	774	PF00004.29	AAA	domain	1	110	132	30.35	4.5e-07
TaHSP100.42	644	765	643	777	PF07728.14	AAA_5	domain	2	124	138	44.50	1.4e-11
TaHSP100.42	82	125	81	130	PF02861.20	Clp_N	domain	2	47	53	19.67	0.0007
TaHSP100.42	157	203	157	208	PF02861.20	Clp_N	domain	1	47	53	29.97	4.2e-07
TaHSP100.42	637	759	613	773	PF00158.26	Sigma54_activat	domain	22	139	168	20.61	0.00028
TaHSP100.29	493	651	493	651	PF07724.14	AAA_2	domain	1	171	171	158.58	1.6e-46
TaHSP100.29	311	412	311	414	PF17871.1	AAA_lid_9	domain	1	102	104	111.90	1.2e-32
TaHSP100.29	657	736	657	737	PF10431.9	ClpB_D2-small	domain	1	80	81	82.47	1.7e-23
TaHSP100.29	173	289	172	309	PF00004.29	AAA	domain	2	112	132	48.18	1.4e-12
TaHSP100.29	499	616	498	625	PF00004.29	AAA	domain	2	110	132	28.10	2.2e-06
TaHSP100.29	498	621	497	628	PF07728.14	AAA_5	domain	2	126	138	38.91	7.7e-10
TaHSP100.29	487	614	467	619	PF00158.26	Sigma54_activat	domain	14	141	168	25.58	8.4e-06
TaHSP100.33	609	774	608	774	PF07724.14	AAA_2	domain	2	171	171	168.51	1.4e-49
TaHSP100.33	353	454	353	458	PF17871.1	AAA_lid_9	domain	1	102	104	118.85	8.3e-35
TaHSP100.33	214	327	213	350	PF00004.29	AAA	domain	2	111	132	43.61	3.6e-11
TaHSP100.33	614	736	613	747	PF00004.29	AAA	domain	2	114	132	27.36	3.8e-06
TaHSP100.33	780	860	780	860	PF10431.9	ClpB_D2-small	domain	1	81	81	60.84	9.5e-17
TaHSP100.33	17	53	17	57	PF02861.20	Clp_N	domain	1	37	53	22.66	8.1e-05
TaHSP100.33	104	154	104	154	PF02861.20	Clp_N	domain	1	53	53	25.88	8.1e-06
TaHSP100.33	613	732	612	744	PF07728.14	AAA_5	domain	2	122	138	33.87	2.8e-08
TaHSP100.33	612	729	560	740	PF00158.26	Sigma54_activat	domain	24	141	168	22.17	9.4e-05
TaHSP100.28.1	391	556	391	556	PF07724.14	AAA_2	domain	1	171	171	162.66	8.7e-48
TaHSP100.28.1	238	323	237	334	PF17871.1	AAA_lid_9	domain	2	87	104	89.59	1.1e-25
TaHSP100.28.1	97	209	96	234	PF00004.29	AAA	domain	2	109	132	52.44	6.7e-14
TaHSP100.28.1	397	523	396	535	PF00004.29	AAA	domain	2	118	132	31.28	2.3e-07
TaHSP100.28.1	562	640	562	642	PF10431.9	ClpB_D2-small	domain	1	79	81	71.48	4.5e-20
TaHSP100.28.1	396	516	395	531	PF07728.14	AAA_5	domain	2	123	138	41.00	1.7e-10
TaHSP100.28.1	396	514	378	536	PF00158.26	Sigma54_activat	domain	25	143	168	20.37	0.00034
TaHSP100.35	391	556	391	556	PF07724.14	AAA_2	domain	1	171	171	156.96	4.9e-46
TaHSP100.35	238	320	237	334	PF17871.1	AAA_lid_9	domain	2	84	104	87.25	5.7e-25
TaHSP100.35	97	215	96	235	PF00004.29	AAA	domain	2	112	132	52.98	4.6e-14
TaHSP100.35	397	519	396	532	PF00004.29	AAA	domain	2	114	132	31.45	2.1e-07
TaHSP100.35	562	640	562	642	PF10431.9	ClpB_D2-small	domain	1	79	81	70.04	1.3e-19
TaHSP100.35	396	516	395	527	PF07728.14	AAA_5	domain	2	123	138	40.71	2.1e-10
TaHSP100.46	401	566	401	566	PF07724.14	AAA_2	domain	1	171	171	157.12	4.4e-46
TaHSP100.46	112	228	110	246	PF00004.29	AAA	domain	3	112	132	47.78	1.9e-12
TaHSP100.46	407	532	406	542	PF00004.29	AAA	domain	2	117	132	33.03	6.7e-08
TaHSP100.46	250	308	250	315	PF17871.1	AAA_lid_9	domain	1	59	104	80.56	6.9e-23
TaHSP100.46	572	651	572	652	PF10431.9	ClpB_D2-small	domain	1	80	81	57.22	1.3e-15
TaHSP100.46	406	525	405	533	PF07728.14	AAA_5	domain	2	122	138	35.74	7.3e-09
TaHSP100.46	137	247	93	250	PF05621.11	TniB	domain	78	185	189	24.43	1.6e-05
TaHSP100.45	377	542	377	542	PF07724.14	AAA_2	domain	1	171	171	152.16	1.5e-44
TaHSP100.45	239	298	238	349	PF17871.1	AAA_lid_9	domain	2	61	104	86.44	1e-24
TaHSP100.45	549	628	548	235	PF10431.9	ClpB_D2-small	domain	2	81		69.97	1.3e-19
TaHSP40.4	386	534	386	534	PF11875.8	DUF3395	domain	1	157	157	146.13	7.5e-43
TaHSP40.4	13	77	12	77	PF00226.31	DnaJ	domain	2	63	63	71.75	3.9e-20
TaHSP40.5	1166	1216	1166	1216	PF14237.6	GYF_2	domain	1	50	50	50.88	1e-13
TaHSP40.5	1533	1573	1525	1577	PF00226.31	DnaJ	domain	11	54	63	42.93	3.8e-11
TaHSP40.1	644	844	641	846	PF11926.8	DUF3444	domain	5	210	212	228.46	6.8e-68
TaHSP40.1	961	1165	959	1166	PF11926.8	DUF3444	domain	3	211	212	220.87	1.4e-65
TaHSP40.1	66	127	66	127	PF00226.31	DnaJ	domain	1	63	63	67.22	1e-18
TaHSP40.6	12	79	12	79	PF00226.31	DnaJ	domain	1	63	63	52.39	4.3e-14
TaHSP40.6	193	240	190	247	PF00076.22	RRM_1	domain	10	58	70	34.17	1.7e-08
TaHSP40.7	106	167	106	167	PF00226.31	DnaJ	domain	1	63	63	78.42	3.2e-22
TaHSP40.7	277	346	271	349	PF09320.11	DUF1977	domain	5	71	105	36.64	4.1e-09
TaHSP40.20.1	12	79	12	79	PF00226.31	DnaJ	domain	1	63	63	53.97	1.4e-14
TaHSP40.13	197	355	197	355	PF01556.18	DnaJ_C	domain	1	148	148	143.43	5.2e-42
TaHSP40.13	4	67	4	67	PF00226.31	DnaJ	domain	1	63	63	97.34	3.9e-28
TaHSP40.2	165	323	165	323	PF01556.18	DnaJ_C	domain	1	148	148	142.59	9.4e-42
TaHSP40.2	4	65	4	65	PF00226.31	DnaJ	domain	1	63	63	90.44	5.6e-26
TaHSP40.14	98	177	98	177	PF00226.31	DnaJ	domain	1	63	63	64.45	7.3e-18
TaHSP40.14	476	517	475	519	PF00249.31	Myb_DNA-binding	domain	2	38	46	24.53	2.2e-05
TaHSP40.12	6	61	6	61	PF00226.31	DnaJ	domain	1	63	63	38.33	1e-09
TaHSP40.8.1	1332	1414	1332	1414	PF00226.31	DnaJ	domain	1	63	63	61.78	5e-17
TaHSP40.19	1165	1215	1165	1215	PF14237.6	GYF_2	domain	1	50	50	50.88	1e-13
TaHSP40.19	1532	1572	1524	1576	PF00226.31	DnaJ	domain	11	54	63	42.93	3.8e-11
TaHSP40.9	149	308	148	308	PF01556.18	DnaJ_C	domain	2	148	148	124.26	4.2e-36
TaHSP40.9	8	67	7	70	PF00226.31	DnaJ	domain	2	59	63	61.99	4.3e-17
TaHSP40.3	143	334	142	334	PF01556.18	DnaJ_C	domain	2	148	148	125.61	1.6e-36
TaHSP40.3	30	91	29	91	PF00226.31	DnaJ	domain	2	63	63	98.15	2.2e-28
TaHSP40.10.2	83	145	83	145	PF00226.31	DnaJ	domain	1	63	63	65.33	3.9e-18
TaHSP40.10.2	170	224	170	224	PF13370.6	Fer4_13	domain	1	58	58	59.88	2.6e-16
TaHSP40.10.2	168	224	168	224	PF13459.6	Fer4_15	domain	1	66	66	32.96	7.7e-08
TaHSP40.10.2	169	186	168	188	PF00037.27	Fer4	domain	2	19	24	21.13	0.00019
TaHSP40.18	386	534	386	534	PF11875.8	DUF3395	domain	1	157	157	145.26	1.4e-42
TaHSP40.18	13	77	12	77	PF00226.31	DnaJ	domain	2	63	63	71.79	3.7e-20
TaHSP40.11	134	316	134	321	PF14308.6	DnaJ-X	domain	1	196	211	167.68	2.3e-49
TaHSP40.11	7	68	6	68	PF00226.31	DnaJ	domain	2	63	63	81.83	2.7e-23
TaHSP40.15	646	846	643	848	PF11926.8	DUF3444	domain	5	210	212	234.36	1.1e-69
TaHSP40.15	963	1167	961	1168	PF11926.8	DUF3444	domain	3	211	212	219.56	3.6e-65
TaHSP40.15	66	127	66	127	PF00226.31	DnaJ	domain	1	63	63	67.22	1e-18
TaHSP40.10.1	83	145	83	145	PF00226.31	DnaJ	domain	1	63	63	65.34	3.9e-18
TaHSP40.10.1	170	224	170	224	PF13370.6	Fer4_13	domain	1	58	58	59.89	2.6e-16
TaHSP40.10.1	168	224	168	224	PF13459.6	Fer4_15	domain	1	66	66	33	7.5e-08
TaHSP40.10.1	169	186	168	188	PF00037.27	Fer4	domain	2	19	24	21.14	0.00019
TaHSP40.22.2	1334	1416	1334	1416	PF00226.31	DnaJ	domain	1	63	63	60.93	9.2e-17
TaHSP40.20.2	12	79	12	79	PF00226.31	DnaJ	domain	1	63	63	53.7	1.7e-14
TaHSP40.20.2	193	240	190	247	PF00076.22	RRM_1	domain	10	58	70	34.17	1.7e-08
TaHSP40.21	106	167	106	167	PF00226.31	DnaJ	domain	1	63	63	78.42	3.2e-22
TaHSP40.21	277	346	271	349	PF09320.11	DUF1977	domain	5	71	105	36.3	5.2e-09
TaHSP40.17	143	334	142	334	PF01556.18	DnaJ_C	domain	2	148	148	125.22	2.1e-36
TaHSP40.17	30	91	29	91	PF00226.31	DnaJ	domain	2	63	63	98.15	2.2e-28
TaHSP40.16	173	331	173	331	PF01556.18	DnaJ_C	domain	1	148	148	142.51	1e-41
TaHSP40.16	4	65	4	65	PF00226.31	DnaJ	domain	1	63	63	90.39	5.8e-26
TaHSP40.41	98	177	98	177	PF00226.31	DnaJ	domain	1	63	63	62.93	2.2e-17
TaHSP40.38.1	83	145	83	145	PF00226.31	DnaJ	domain	1	63	63	64.61	6.5e-18
TaHSP40.38.1	170	224	170	224	PF13370.6	Fer4_13	domain	1	58	58	60.86	1.3e-16
TaHSP40.38.1	168	224	168	224	PF13459.6	Fer4_15	domain	1	66	66	33.36	5.8e-08
TaHSP40.38.1	169	186	168	188	PF00037.27	Fer4	domain	2	19	24	21.14	0.00019
TaHSP40.36.1	1332	1414	1332	1414	PF00226.31	DnaJ	domain	1	63	63	61.78	5e-17
TaHSP40.39	134	320	134	329	PF14308.6	DnaJ-X	domain	1	200	211	170.07	4.3e-50
TaHSP40.39	7	68	6	68	PF00226.31	DnaJ	domain	2	63	63	82.8	1.4e-23
TaHSP40.35	106	167	106	167	PF00226.31	DnaJ	domain	1	63	63	78.42	3.2e-22
TaHSP40.35	277	346	271	349	PF09320.11	DUF1977	domain	5	71	105	36.64	4.1e-09
TaHSP40.32	386	534	386	534	PF11875.8	DUF3395	domain	1	157	157	145.26	1.4e-42
TaHSP40.32	13	77	12	77	PF00226.31	DnaJ	domain	2	63	63	71.79	3.7e-20
TaHSP40.46.1	490	627	488	630	PF11926.8	DUF3444	domain	4	140	212	160	6.1e-47
TaHSP40.46.1	629	669	627	669	PF11926.8	DUF3444	domain	170	212	212	31.4	1.4e-07
TaHSP40.46.1	68	129	68	129	PF00226.31	DnaJ	domain	1	63	63	76.76	1.1e-21
TaHSP40.38.2	83	145	83	145	PF00226.31	DnaJ	domain	1	63	63	64.61	6.6e-18
TaHSP40.38.2	170	224	170	224	PF13370.6	Fer4_13	domain	1	58	58	60.85	1.3e-16
TaHSP40.38.2	168	224	168	224	PF13459.6	Fer4_15	domain	1	66	66	33.32	6e-08
TaHSP40.38.2	169	186	168	188	PF00037.27	Fer4	domain	2	19	24	21.13	0.00019
TaHSP40.23.1	149	308	148	308	PF01556.18	DnaJ_C	domain	2	148	148	125.2	2.2e-36
TaHSP40.23.1	8	67	7	70	PF00226.31	DnaJ	domain	2	59	63	61.99	4.3e-17
TaHSP40.33	1166	1216	1166	1216	PF14237.6	GYF_2	domain	1	50	50	50.88	1e-13
TaHSP40.33	1533	1573	1525	1577	PF00226.31	DnaJ	domain	11	54	63	42.93	3.8e-11
TaHSP40.42	517	719	514	719	PF11926.8	DUF3444	domain	5	212	212	243.74	1.4e-72
TaHSP40.42	809	1008	806	1009	PF11926.8	DUF3444	domain	4	211	212	214.02	1.8e-63
TaHSP40.42	67	128	67	128	PF00226.31	DnaJ	domain	1	63	63	66.63	1.5e-18
TaHSP40.28	7	68	6	68	PF00226.31	DnaJ	domain	2	63	63	76.76	1.1e-21
TaHSP40.28	131	266	127	268	PF02365.15	NAM	domain	8	124	126	38.21	2.3e-09
TaHSP40.28	394	439	394	440	PF02892.15	zf-BED	domain	1	38	44	26.84	3.7e-06
TaHSP40.25	134	320	134	329	PF14308.6	DnaJ-X	domain	1	200	211	170.07	4.3e-50
TaHSP40.25	7	68	6	68	PF00226.31	DnaJ	domain	2	63	63	83.2	1e-23
TaHSP40.40	186	344	186	344	PF01556.18	DnaJ_C	domain	1	148	148	146.89	4.4e-43
TaHSP40.40	4	67	4	67	PF00226.31	DnaJ	domain	1	63	63	98.17	2.2e-28
TaHSP40.22.3	1334	1416	1334	1416	PF00226.31	DnaJ	domain	1	63	63	60.93	9.2e-17
TaHSP40.24.2	83	145	83	145	PF00226.31	DnaJ	domain	1	63	63	65.33	3.9e-18
TaHSP40.24.2	170	224	170	224	PF13370.6	Fer4_13	domain	1	58	58	58.92	5.2e-16
TaHSP40.24.2	168	224	168	224	PF13459.6	Fer4_15	domain	1	66	66	34.83	2e-08
TaHSP40.24.2	169	186	168	188	PF00037.27	Fer4	domain	2	19	24	21.13	0.00019
TaHSP40.26	203	361	203	361	PF01556.18	DnaJ_C	domain	1	148	148	146.74	4.9e-43
TaHSP40.26	4	67	4	67	PF00226.31	DnaJ	domain	1	63	63	97.31	4e-28
TaHSP40.24.1	83	145	83	145	PF00226.31	DnaJ	domain	1	63	63	65.34	3.9e-18
TaHSP40.24.1	170	224	170	224	PF13370.6	Fer4_13	domain	1	58	58	58.93	5.2e-16
TaHSP40.24.1	168	224	168	224	PF13459.6	Fer4_15	domain	1	66	66	34.84	2e-08
TaHSP40.24.1	169	186	168	188	PF00037.27	Fer4	domain	2	19	24	21.14	0.00019
TaHSP40.34	12	79	12	79	PF00226.31	DnaJ	domain	1	63	63	53.7	1.7e-14
TaHSP40.34	193	240	190	244	PF00076.22	RRM_1	domain	10	58	70	32.44	5.8e-08
TaHSP40.23.2	144	303	143	303	PF01556.18	DnaJ_C	domain	2	148	148	125.25	2.1e-36
TaHSP40.23.2	8	59	7	68	PF00226.31	DnaJ	domain	2	51	63	54.88	7.1e-15
TaHSP40.44	172	229	171	234	PF00226.31	DnaJ	domain	2	54	63	54.58	8.8e-15
TaHSP40.31	143	334	142	334	PF01556.18	DnaJ_C	domain	2	148	148	125.22	2.1e-36
TaHSP40.31	30	91	29	91	PF00226.31	DnaJ	domain	2	63	63	98.15	2.2e-28
TaHSP40.27	98	177	98	177	PF00226.31	DnaJ	domain	1	63	63	64.45	7.3e-18
TaHSP40.27	476	517	475	519	PF00249.31	Myb_DNA-binding	domain	2	38	46	24.53	2.2e-05
TaHSP40.29	646	846	643	848	PF11926.8	DUF3444	domain	5	210	212	231.06	1.1e-68
TaHSP40.29	963	1167	961	1168	PF11926.8	DUF3444	domain	3	211	212	222.77	3.8e-66
TaHSP40.29	66	127	66	127	PF00226.31	DnaJ	domain	1	63	63	68.41	4.3e-19
TaHSP40.43	77	144	76	144	PF00226.31	DnaJ	domain	2	63	63	67.9	6.1e-19
TaHSP40.30	170	328	170	328	PF01556.18	DnaJ_C	domain	1	148	148	142.54	9.8e-42
TaHSP40.30	4	65	4	65	PF00226.31	DnaJ	domain	1	63	63	90.41	5.8e-26
TaHSP40.45	222	602	216	603	PF02889.16	Sec63	domain	11	256	257	91.11	6.2e-26
TaHSP40.45	100	161	99	161	PF00226.31	DnaJ	domain	2	63	63	72.36	2.5e-20
TaHSP40.37	153	312	152	312	PF01556.18	DnaJ_C	domain	2	148	148	123.78	5.9e-36
TaHSP40.37	8	66	7	70	PF00226.31	DnaJ	domain	2	58	63	61.11	8.1e-17
TaHSP40.47	428	582	428	582	PF12572.8	DUF3752	domain	1	152	152	88.47	6.3e-25
TaHSP40.47	319	379	318	379	PF00226.31	DnaJ	domain	2	63	63	60.22	1.5e-16
TaHSP40.87.1	77	139	77	139	PF00226.31	DnaJ	domain	1	63	63	62.61	2.8e-17
TaHSP40.87.1	163	217	163	217	PF13370.6	Fer4_13	domain	1	58	58	58.32	8e-16
TaHSP40.87.1	161	217	161	217	PF13459.6	Fer4_15	domain	1	66	66	40.03	4.8e-10
TaHSP40.59.3	100	161	99	161	PF00226.31	DnaJ	domain	2	63	63	72.53	2.2e-20
TaHSP40.59.3	222	292	216	294	PF02889.16	Sec63	domain	11	78	257	22.9	4e-05
TaHSP40.59.3	314	562	311	563	PF02889.16	Sec63	domain	123	256	257	40.65	1.5e-10
TaHSP40.52.1	222	596	216	597	PF02889.16	Sec63	domain	11	256	257	86.11	2.1e-24
TaHSP40.52.1	100	161	99	161	PF00226.31	DnaJ	domain	2	63	63	72.44	2.4e-20
TaHSP40.76	497	704	495	704	PF11926.8	DUF3444	domain	3	212	212	260.55	1e-77
TaHSP40.76	66	127	66	127	PF00226.31	DnaJ	domain	1	63	63	74.86	4.1e-21
TaHSP40.84.3	483	689	481	689	PF11926.8	DUF3444	domain	3	212	212	245.76	3.5e-73
TaHSP40.84.3	789	989	786	990	PF11926.8	DUF3444	domain	4	211	212	214.75	1.1e-63
TaHSP40.84.3	66	127	66	127	PF00226.31	DnaJ	domain	1	63	63	70.74	8e-20
TaHSP40.71.1	133	321	133	330	PF14308.6	DnaJ-X	domain	1	202	211	164.05	3e-48
TaHSP40.71.1	7	67	6	67	PF00226.31	DnaJ	domain	2	63	63	77.77	5.1e-22
TaHSP40.67	131	192	131	192	PF00226.31	DnaJ	domain	1	63	63	82.2	2.1e-23
TaHSP40.67	291	361	287	368	PF09320.11	DUF1977	domain	4	72	105	34.65	1.7e-08
TaHSP40.51	172	229	171	234	PF00226.31	DnaJ	domain	2	54	63	54.27	1.1e-14
TaHSP40.89	494	702	493	702	PF11926.8	DUF3444	domain	2	212	212	219.47	3.9e-65
TaHSP40.89	65	125	65	126	PF00226.31	DnaJ	domain	1	62	63	66.27	2e-18
TaHSP40.88	148	306	147	306	PF01556.18	DnaJ_C	domain	2	148	148	121.99	2.1e-35
TaHSP40.88	8	67	7	71	PF00226.31	DnaJ	domain	2	59	63	56.51	2.2e-15
TaHSP40.65.3	996	1075	996	1077	PF00226.31	DnaJ	domain	1	60	63	46.89	2.2e-12
TaHSP40.68.2	18	80	18	80	PF00226.31	DnaJ	domain	1	63	63	93.18	7.9e-27
TaHSP40.81.2	1008	1087	1008	1088	PF00226.31	DnaJ	domain	1	60	63	45.46	6.2e-12
TaHSP40.84.2	477	683	475	683	PF11926.8	DUF3444	domain	3	212	212	245.77	3.4e-73
TaHSP40.84.2	783	983	780	984	PF11926.8	DUF3444	domain	4	211	212	214.76	1.1e-63
TaHSP40.84.2	66	127	66	127	PF00226.31	DnaJ	domain	1	63	63	70.75	7.9e-20
TaHSP40.92.2	207	270	207	270	PF00226.31	DnaJ	domain	1	63	63	90.53	5.3e-26
TaHSP40.92.2	36	68	35	68	PF07719.17	TPR_2	domain	2	34	34	23.35	4.1e-05
TaHSP40.92.2	36	68	35	68	PF13181.6	TPR_8	domain	2	34	34	12.82	0.11
TaHSP40.84.4	501	707	499	707	PF11926.8	DUF3444	domain	3	212	212	245.72	3.6e-73
TaHSP40.84.4	807	1007	804	1008	PF11926.8	DUF3444	domain	4	211	212	214.71	1.1e-63
TaHSP40.84.4	66	127	66	127	PF00226.31	DnaJ	domain	1	63	63	70.71	8.1e-20
TaHSP40.81.3	1018	1097	1018	1098	PF00226.31	DnaJ	domain	1	60	63	45.45	6.3e-12
TaHSP40.94.1	32	93	32	93	PF00226.31	DnaJ	domain	1	63	63	80.84	5.6e-23
TaHSP40.50	77	144	76	144	PF00226.31	DnaJ	domain	2	63	63	68.32	4.5e-19
TaHSP40.74	495	703	494	703	PF11926.8	DUF3444	domain	2	212	212	220.78	1.5e-65
TaHSP40.74	65	125	65	126	PF00226.31	DnaJ	domain	1	62	63	67.62	7.5e-19
TaHSP40.85.2	12	80	11	80	PF00226.31	DnaJ	domain	2	63	63	77.08	8.4e-22
TaHSP40.69.2	490	696	488	696	PF11926.8	DUF3444	domain	3	212	212	245.66	3.7e-73
TaHSP40.69.2	796	882	793	888	PF11926.8	DUF3444	domain	4	92	212	105.6	2.7e-30
TaHSP40.69.2	882	950	879	951	PF11926.8	DUF3444	domain	131	211	212	41.71	9.6e-11
TaHSP40.69.2	66	127	66	127	PF00226.31	DnaJ	domain	1	63	63	70.81	7.6e-20
TaHSP40.68.1	18	80	18	80	PF00226.31	DnaJ	domain	1	63	63	92.67	1.1e-26
TaHSP40.85.1	12	80	11	80	PF00226.31	DnaJ	domain	2	63	63	77.05	8.5e-22
TaHSP40.66.2	3	71	3	71	PF00226.31	DnaJ	domain	1	63	63	64.51	7e-18
TaHSP40.60.2	490	696	488	696	PF11926.8	DUF3444	domain	4	212	212	243.48	1.7e-72
TaHSP40.60.2	68	129	68	129	PF00226.31	DnaJ	domain	1	63	63	76.1	1.7e-21
TaHSP40.49.1	518	720	515	720	PF11926.8	DUF3444	domain	5	212	212	243.99	1.2e-72
TaHSP40.49.1	810	1009	807	1010	PF11926.8	DUF3444	domain	4	211	212	212.96	3.8e-63
TaHSP40.49.1	67	128	67	128	PF00226.31	DnaJ	domain	1	63	63	67.27	9.7e-19
TaHSP40.52.2	222	602	216	603	PF02889.16	Sec63	domain	11	256	257	91.11	6.2e-26
TaHSP40.52.2	100	161	99	161	PF00226.31	DnaJ	domain	2	63	63	72.42	2.4e-20
TaHSP40.75	133	247	133	260	PF01556.18	DnaJ_C	domain	1	109	148	96.33	1.7e-27
TaHSP40.75	5	68	5	68	PF00226.31	DnaJ	domain	1	63	63	87.27	5.5e-25
TaHSP40.77	351	414	351	414	PF00226.31	DnaJ	domain	1	63	63	89.7	9.6e-26
TaHSP40.77	43	96	37	98	PF13432.6	TPR_16	domain	10	66	68	22.24	0.00016
TaHSP40.77	180	212	179	212	PF13181.6	TPR_8	domain	2	34	34	12.12	0.18
TaHSP40.71.2	134	322	134	331	PF14308.6	DnaJ-X	domain	1	202	211	164.04	3.1e-48
TaHSP40.71.2	7	68	6	68	PF00226.31	DnaJ	domain	2	63	63	87.04	6.5e-25
TaHSP40.65.5	996	1075	996	1076	PF00226.31	DnaJ	domain	1	60	63	45.48	6.2e-12
TaHSP40.70	12	80	11	80	PF00226.31	DnaJ	domain	2	63	63	77.31	7.1e-22
TaHSP40.57	72	139	71	139	PF00226.31	DnaJ	domain	2	63	63	68.37	4.4e-19
TaHSP40.93	497	704	495	704	PF11926.8	DUF3444	domain	3	212	212	260.01	1.5e-77
TaHSP40.93	66	127	66	127	PF00226.31	DnaJ	domain	1	63	63	75.78	2.1e-21
TaHSP40.56	581	784	578	784	PF11926.8	DUF3444	domain	5	212	212	243.23	2.1e-72
TaHSP40.56	874	1073	871	1074	PF11926.8	DUF3444	domain	4	211	212	215.04	8.8e-64
TaHSP40.56	67	128	67	128	PF00226.31	DnaJ	domain	1	63	63	67.16	1e-18
TaHSP40.87.2	77	139	77	139	PF00226.31	DnaJ	domain	1	63	63	62.7	2.6e-17
TaHSP40.87.2	163	217	163	217	PF13370.6	Fer4_13	domain	1	58	58	58.41	7.6e-16
TaHSP40.87.2	161	217	161	217	PF13459.6	Fer4_15	domain	1	66	66	40.33	3.9e-10
TaHSP40.48	58	126	58	126	PF00226.31	DnaJ	domain	1	63	63	50.62	1.5e-13
TaHSP40.48	159	213	159	214	PF13370.6	Fer4_13	domain	1	57	58	35.8	8.7e-09
TaHSP40.48	157	213	157	214	PF13459.6	Fer4_15	domain	1	65	66	24.9	2.5e-05
TaHSP40.66.1	3	71	3	71	PF00226.31	DnaJ	domain	1	63	63	64.66	6.3e-18
TaHSP40.83.1	131	192	131	192	PF00226.31	DnaJ	domain	1	63	63	81.12	4.6e-23
TaHSP40.83.1	288	358	284	365	PF09320.11	DUF1977	domain	4	72	105	34.67	1.7e-08
TaHSP40.62.2	57	125	57	125	PF00226.31	DnaJ	domain	1	63	63	50.72	1.4e-13
TaHSP40.62.2	158	212	158	213	PF13370.6	Fer4_13	domain	1	57	58	35.47	1.1e-08
TaHSP40.62.2	156	212	156	213	PF13459.6	Fer4_15	domain	1	65	66	23.46	7.1e-05
TaHSP40.59.1	222	596	216	597	PF02889.16	Sec63	domain	11	256	257	86.11	2.1e-24
TaHSP40.59.1	100	161	99	161	PF00226.31	DnaJ	domain	2	63	63	72.44	2.4e-20
TaHSP40.46.2	490	696	488	696	PF11926.8	DUF3444	domain	4	212	212	243.48	1.7e-72
TaHSP40.46.2	68	129	68	129	PF00226.31	DnaJ	domain	1	63	63	76.69	1.1e-21
TaHSP40.69.3	490	696	488	696	PF11926.8	DUF3444	domain	3	212	212	245.55	4e-73
TaHSP40.69.3	796	996	793	997	PF11926.8	DUF3444	domain	4	211	212	215.22	7.7e-64
TaHSP40.69.3	66	127	66	127	PF00226.31	DnaJ	domain	1	63	63	70.73	8e-20
TaHSP40.65.4	986	1065	986	1066	PF00226.31	DnaJ	domain	1	60	63	45.49	6.1e-12
TaHSP40.83.2	185	246	185	246	PF00226.31	DnaJ	domain	1	63	63	80.84	5.6e-23
TaHSP40.83.2	342	412	338	419	PF09320.11	DUF1977	domain	4	72	105	34.39	2.1e-08
TaHSP40.64	170	328	170	328	PF01556.18	DnaJ_C	domain	1	148	148	144.57	2.3e-42
TaHSP40.64	4	67	4	67	PF00226.31	DnaJ	domain	1	63	63	95.35	1.7e-27
TaHSP40.62.1	57	125	57	125	PF00226.31	DnaJ	domain	1	63	63	50.75	1.4e-13
TaHSP40.62.1	158	212	158	213	PF13370.6	Fer4_13	domain	1	57	58	35.5	1.1e-08
TaHSP40.62.1	156	212	156	213	PF13459.6	Fer4_15	domain	1	65	66	23.49	7e-05
TaHSP40.82	3	71	3	71	PF00226.31	DnaJ	domain	1	63	63	63.81	1.2e-17
TaHSP40.78	32	93	32	93	PF00226.31	DnaJ	domain	1	63	63	80.84	5.6e-23
TaHSP40.49.2	581	783	578	783	PF11926.8	DUF3444	domain	5	212	212	243.85	1.3e-72
TaHSP40.49.2	873	1072	870	1073	PF11926.8	DUF3444	domain	4	211	212	212.83	4.2e-63
TaHSP40.49.2	67	128	67	128	PF00226.31	DnaJ	domain	1	63	63	67.17	1e-18
TaHSP40.92.1	351	414	351	414	PF00226.31	DnaJ	domain	1	63	63	89.72	9.5e-26
TaHSP40.92.1	43	96	37	98	PF13432.6	TPR_16	domain	10	66	68	22.25	0.00016
TaHSP40.92.1	180	212	179	212	PF13181.6	TPR_8	domain	2	34	34	12.13	0.18
TaHSP40.58	172	229	171	234	PF00226.31	DnaJ	domain	2	54	63	54.27	1.1e-14
TaHSP40.60.1	490	627	488	630	PF11926.8	DUF3444	domain	4	140	212	160	6.1e-47
TaHSP40.60.1	629	669	627	669	PF11926.8	DUF3444	domain	170	212	212	31.4	1.4e-07
TaHSP40.60.1	68	129	68	129	PF00226.31	DnaJ	domain	1	63	63	76.17	1.6e-21
TaHSP40.54.2	428	582	428	582	PF12572.8	DUF3752	domain	1	152	152	88.37	6.8e-25
TaHSP40.54.2	319	379	318	379	PF00226.31	DnaJ	domain	2	63	63	60.22	1.5e-16
TaHSP40.79	51	116	51	116	PF00226.31	DnaJ	domain	1	63	63	71.29	5.4e-20
TaHSP40.86	134	321	134	329	PF14308.6	DnaJ-X	domain	1	201	211	166.11	7.1e-49
TaHSP40.86	7	68	6	68	PF00226.31	DnaJ	domain	2	63	63	88.05	3.1e-25
TaHSP40.73	143	301	142	301	PF01556.18	DnaJ_C	domain	2	148	148	122	2.1e-35
TaHSP40.73	8	67	7	71	PF00226.31	DnaJ	domain	2	59	63	56.55	2.2e-15
TaHSP40.72	77	139	77	139	PF00226.31	DnaJ	domain	1	63	63	63.8	1.2e-17
TaHSP40.72	163	217	163	217	PF13370.6	Fer4_13	domain	1	58	58	58.32	8e-16
TaHSP40.72	161	217	161	217	PF13459.6	Fer4_15	domain	1	66	66	40.03	4.8e-10
TaHSP40.91	134	298	134	298	PF01556.18	DnaJ_C	domain	1	148	148	130.83	4e-38
TaHSP40.91	5	68	5	68	PF00226.31	DnaJ	domain	1	63	63	77.04	8.6e-22
TaHSP40.59.2	222	602	216	603	PF02889.16	Sec63	domain	11	256	257	91.11	6.2e-26
TaHSP40.59.2	100	161	99	161	PF00226.31	DnaJ	domain	2	63	63	72.42	2.4e-20
TaHSP40.53	490	627	488	630	PF11926.8	DUF3444	domain	4	140	212	160	6.1e-47
TaHSP40.53	629	669	627	669	PF11926.8	DUF3444	domain	170	212	212	31.4	1.4e-07
TaHSP40.53	68	129	68	129	PF00226.31	DnaJ	domain	1	63	63	76.17	1.6e-21
TaHSP40.63	56	121	56	121	PF00226.31	DnaJ	domain	1	63	63	69.9	1.5e-19
TaHSP40.55	57	122	57	122	PF00226.31	DnaJ	domain	1	63	63	54.12	1.2e-14
TaHSP40.55	155	209	155	210	PF13370.6	Fer4_13	domain	1	57	58	35.47	1.1e-08
TaHSP40.55	153	209	153	210	PF13459.6	Fer4_15	domain	1	65	66	23.56	6.7e-05
TaHSP40.80	170	328	170	328	PF01556.18	DnaJ_C	domain	1	148	148	146.57	5.6e-43
TaHSP40.80	4	67	4	67	PF00226.31	DnaJ	domain	1	63	63	95.68	1.3e-27
TaHSP40.90	267	469	262	470	PF11926.8	DUF3444	domain	6	211	212	209.01	6.1e-62
TaHSP40.90	533	728	527	731	PF11926.8	DUF3444	domain	10	209	212	201.7	1.1e-59
TaHSP40.90	63	123	62	123	PF00226.31	DnaJ	domain	2	63	63	28.12	1.6e-06
TaHSP40.61	428	582	428	582	PF12572.8	DUF3752	domain	1	152	152	88.47	6.3e-25
TaHSP40.61	319	379	318	379	PF00226.31	DnaJ	domain	2	63	63	60.22	1.5e-16
TaHSP40.54.1	426	580	426	580	PF12572.8	DUF3752	domain	1	152	152	88.38	6.7e-25
TaHSP40.54.1	317	377	316	377	PF00226.31	DnaJ	domain	2	63	63	60.22	1.5e-16
TaHSP40.84.1	501	707	499	707	PF11926.8	DUF3444	domain	3	212	212	245.82	3.3e-73
TaHSP40.84.1	807	893	804	899	PF11926.8	DUF3444	domain	4	92	212	106.13	1.9e-30
TaHSP40.84.1	893	961	890	962	PF11926.8	DUF3444	domain	131	211	212	41.03	1.6e-10
TaHSP40.84.1	66	127	66	127	PF00226.31	DnaJ	domain	1	63	63	70.79	7.7e-20
TaHSP40.69.1	490	696	488	696	PF11926.8	DUF3444	domain	3	212	212	245.66	3.7e-73
TaHSP40.69.1	796	969	793	973	PF11926.8	DUF3444	domain	4	181	212	184.46	2e-54
TaHSP40.69.1	66	127	66	127	PF00226.31	DnaJ	domain	1	63	63	70.81	7.6e-20
TaHSP40.167	38	99	38	99	PF00226.31	DnaJ	domain	1	63	63	68.77	3.3e-19
TaHSP40.102.1	491	697	489	697	PF11926.8	DUF3444	domain	3	212	212	245.42	4.4e-73
TaHSP40.102.1	797	997	794	998	PF11926.8	DUF3444	domain	4	211	212	213.22	3.2e-63
TaHSP40.102.1	66	127	66	127	PF00226.31	DnaJ	domain	1	63	63	70.73	8e-20
TaHSP40.123.2	28	89	28	89	PF00226.31	DnaJ	domain	1	63	63	89.8	8.9e-26
TaHSP40.133.2	24	89	23	89	PF00226.31	DnaJ	domain	2	63	63	84.45	4.2e-24
TaHSP40.203.1	32	94	32	94	PF00226.31	DnaJ	domain	1	63	63	88.03	3.2e-25
TaHSP40.179	124	345	123	345	PF01556.18	DnaJ_C	domain	2	148	148	141	2.9e-41
TaHSP40.179	13	71	13	71	PF00226.31	DnaJ	domain	1	63	63	79.59	1.4e-22
TaHSP40.179	150	216	150	216	PF00684.19	DnaJ_CXXCXGXG	domain	1	67	67	55.05	7.5e-15
TaHSP40.187.1	163	320	162	320	PF01556.18	DnaJ_C	domain	2	148	148	134.43	3.1e-39
TaHSP40.187.1	2	65	2	65	PF00226.31	DnaJ	domain	1	63	63	89.86	8.6e-26
TaHSP40.170	87	135	84	141	PF00226.31	DnaJ	domain	4	51	63	31.18	1.8e-07
TaHSP40.143	173	388	172	388	PF01556.18	DnaJ_C	domain	3	148	148	131.43	2.6e-38
TaHSP40.143	57	118	57	118	PF00226.31	DnaJ	domain	1	63	63	94.86	2.3e-27
TaHSP40.143	198	261	198	261	PF00684.19	DnaJ_CXXCXGXG	domain	1	67	67	46.47	3.6e-12
TaHSP40.132	37	95	36	95	PF00226.31	DnaJ	domain	2	63	63	65.18	4.3e-18
TaHSP40.235.1	206	416	206	416	PF01556.18	DnaJ_C	domain	1	148	148	126.57	8.1e-37
TaHSP40.235.1	73	135	73	135	PF00226.31	DnaJ	domain	1	63	63	87.44	4.9e-25
TaHSP40.235.1	233	289	233	289	PF00684.19	DnaJ_CXXCXGXG	domain	1	67	67	34.69	1.7e-08
TaHSP40.253.2	152	365	152	365	PF01556.18	DnaJ_C	domain	1	148	148	124.8	2.9e-36
TaHSP40.253.2	32	94	32	94	PF00226.31	DnaJ	domain	1	63	63	86.26	1.1e-24
TaHSP40.253.2	179	239	179	239	PF00684.19	DnaJ_CXXCXGXG	domain	1	67	67	42.9	4.6e-11
TaHSP40.229	46	106	46	106	PF00226.31	DnaJ	domain	1	63	63	59.01	3.7e-16
TaHSP40.241.2	165	323	165	323	PF01556.18	DnaJ_C	domain	1	148	148	137.67	3.1e-40
TaHSP40.241.2	4	68	4	68	PF00226.31	DnaJ	domain	1	63	63	95.35	1.7e-27
TaHSP40.228	43	103	43	103	PF00226.31	DnaJ	domain	1	63	63	54.42	1e-14
TaHSP40.238	51	108	51	109	PF00226.31	DnaJ	domain	1	60	63	55.01	6.5e-15
TaHSP40.238	142	197	142	197	PF13370.6	Fer4_13	domain	1	58	58	39.9	4.6e-10
TaHSP40.238	141	197	140	197	PF13459.6	Fer4_15	domain	2	66	66	26.37	8.8e-06
TaHSP40.258	51	108	51	109	PF00226.31	DnaJ	domain	1	60	63	51.44	8.5e-14
TaHSP40.258	142	197	142	197	PF13370.6	Fer4_13	domain	1	58	58	43.98	2.4e-11
TaHSP40.258	141	197	140	197	PF13459.6	Fer4_15	domain	2	66	66	28.94	1.4e-06
TaHSP40.271.2	133	290	132	290	PF01556.18	DnaJ_C	domain	2	148	148	132.56	1.2e-38
TaHSP40.271.2	2	65	2	65	PF00226.31	DnaJ	domain	1	63	63	89.55	1.1e-25
TaHSP40.221	51	108	51	109	PF00226.31	DnaJ	domain	1	60	63	54.88	7.1e-15
TaHSP40.221	142	197	142	197	PF13370.6	Fer4_13	domain	1	58	58	43.98	2.4e-11
TaHSP40.221	141	197	140	197	PF13459.6	Fer4_15	domain	2	66	66	28.94	1.4e-06
TaHSP40.219	28	90	28	90	PF00226.31	DnaJ	domain	1	63	63	89.16	1.4e-25
TaHSP40.251	36	96	36	96	PF00226.31	DnaJ	domain	1	63	63	59.74	2.2e-16
TaHSP40.235.2	208	418	208	418	PF01556.18	DnaJ_C	domain	1	148	148	126.56	8.2e-37
TaHSP40.235.2	75	137	75	137	PF00226.31	DnaJ	domain	1	63	63	87.43	4.9e-25
TaHSP40.235.2	235	291	235	291	PF00684.19	DnaJ_CXXCXGXG	domain	1	67	67	34.68	1.7e-08
TaHSP40.212.1	33	95	33	95	PF00226.31	DnaJ	domain	1	63	63	86.92	7.1e-25
TaHSP40.259.1	94	285	94	292	PF14308.6	DnaJ-X	domain	1	203	211	158.06	2.1e-46
TaHSP40.242.1	131	315	131	318	PF14308.6	DnaJ-X	domain	1	195	211	139.82	7.9e-41
TaHSP40.242.1	6	68	6	68	PF00226.31	DnaJ	domain	1	63	63	85.32	2.2e-24
TaHSP40.240	50	108	49	108	PF00226.31	DnaJ	domain	2	63	63	59.82	2.1e-16
TaHSP40.224	165	323	165	323	PF01556.18	DnaJ_C	domain	1	148	148	135.38	1.6e-39
TaHSP40.224	4	68	4	68	PF00226.31	DnaJ	domain	1	63	63	94.53	3e-27
TaHSP40.237	12	73	11	73	PF00226.31	DnaJ	domain	2	63	63	62.61	2.8e-17
TaHSP40.226	56	115	56	122	PF00226.31	DnaJ	domain	1	55	63	46.65	2.7e-12
TaHSP40.272	32	93	32	93	PF00226.31	DnaJ	domain	1	63	63	80.84	5.6e-23
TaHSP40.235.4	208	418	208	418	PF01556.18	DnaJ_C	domain	1	148	148	126.73	7.3e-37
TaHSP40.235.4	75	137	75	137	PF00226.31	DnaJ	domain	1	63	63	87.53	4.6e-25
TaHSP40.235.4	235	291	235	291	PF00684.19	DnaJ_CXXCXGXG	domain	1	67	67	34.78	1.6e-08
TaHSP40.264	57	108	57	121	PF00226.31	DnaJ	domain	1	52	63	49.6	3.2e-13
TaHSP40.214	190	408	190	408	PF01556.18	DnaJ_C	domain	1	148	148	114.7	3.7e-33
TaHSP40.214	67	128	67	128	PF00226.31	DnaJ	domain	1	63	63	87.63	4.3e-25
TaHSP40.214	217	281	217	281	PF00684.19	DnaJ_CXXCXGXG	domain	1	67	67	46.55	3.4e-12
TaHSP40.266	46	106	46	106	PF00226.31	DnaJ	domain	1	63	63	61.18	7.7e-17
TaHSP40.223	50	108	49	108	PF00226.31	DnaJ	domain	2	63	63	59.82	2.1e-16
TaHSP40.239	133	324	133	331	PF14308.6	DnaJ-X	domain	1	203	211	158.07	2.1e-46
TaHSP40.239	7	68	6	68	PF00226.31	DnaJ	domain	2	63	63	87	6.7e-25
TaHSP40.212.2	33	95	33	95	PF00226.31	DnaJ	domain	1	63	63	86.95	6.9e-25
TaHSP40.236	28	90	28	90	PF00226.31	DnaJ	domain	1	63	63	89.16	1.4e-25
TaHSP40.265	185	243	185	251	PF00226.31	DnaJ	domain	1	53	63	43.68	2.2e-11
TaHSP40.225.1	203	387	203	390	PF14308.6	DnaJ-X	domain	1	195	211	140.76	4.1e-41
TaHSP40.225.1	101	139	99	139	PF00226.31	DnaJ	domain	25	63	63	49.07	4.6e-13
TaHSP40.220	22	83	21	83	PF00226.31	DnaJ	domain	2	63	63	62.44	3.1e-17
TaHSP40.256	28	90	28	90	PF00226.31	DnaJ	domain	1	63	63	89.16	1.4e-25
TaHSP40.244	46	106	46	106	PF00226.31	DnaJ	domain	1	63	63	60.15	1.6e-16
TaHSP40.217	5	73	5	73	PF00226.31	DnaJ	domain	1	63	63	70.38	1e-19
TaHSP40.254	13	81	13	81	PF00226.31	DnaJ	domain	1	63	63	70.62	8.7e-20
TaHSP40.230	46	106	46	106	PF00226.31	DnaJ	domain	1	63	63	58.92	3.9e-16
TaHSP40.227	46	106	46	106	PF00226.31	DnaJ	domain	1	63	63	60.91	9.4e-17
TaHSP40.246	46	106	46	106	PF00226.31	DnaJ	domain	1	63	63	58.49	5.3e-16
TaHSP40.233	9	77	9	77	PF00226.31	DnaJ	domain	1	63	63	71.01	6.6e-20
TaHSP40.234	13	69	13	70	PF00226.31	DnaJ	domain	1	51	63	51.37	8.9e-14
TaHSP40.225.2	132	316	132	319	PF14308.6	DnaJ-X	domain	1	195	211	141.34	2.7e-41
TaHSP40.225.2	6	68	6	68	PF00226.31	DnaJ	domain	1	63	63	85.31	2.2e-24
TaHSP40.260	50	108	49	108	PF00226.31	DnaJ	domain	2	63	63	60.57	1.2e-16
TaHSP40.262.2	132	316	132	319	PF14308.6	DnaJ-X	domain	1	195	211	141.1	3.2e-41
TaHSP40.262.2	6	68	6	68	PF00226.31	DnaJ	domain	1	63	63	85.37	2.2e-24
TaHSP40.262.1	132	316	132	319	PF14308.6	DnaJ-X	domain	1	195	211	141	3.4e-41
TaHSP40.262.1	6	68	6	68	PF00226.31	DnaJ	domain	1	63	63	85.31	2.2e-24
TaHSP40.215	192	405	192	405	PF01556.18	DnaJ_C	domain	1	148	148	124.45	3.7e-36
TaHSP40.215	72	134	72	134	PF00226.31	DnaJ	domain	1	63	63	86.06	1.3e-24
TaHSP40.215	219	279	219	279	PF00684.19	DnaJ_CXXCXGXG	domain	1	67	67	42.7	5.4e-11
TaHSP40.259.2	133	324	133	331	PF14308.6	DnaJ-X	domain	1	203	211	157.68	2.7e-46
TaHSP40.259.2	7	68	6	68	PF00226.31	DnaJ	domain	2	63	63	87	6.7e-25
TaHSP40.250	36	96	36	96	PF00226.31	DnaJ	domain	1	63	63	62.43	3.1e-17
TaHSP40.235.3	206	416	206	416	PF01556.18	DnaJ_C	domain	1	148	148	126.74	7.2e-37
TaHSP40.235.3	73	135	73	135	PF00226.31	DnaJ	domain	1	63	63	87.54	4.5e-25
TaHSP40.235.3	233	289	233	289	PF00684.19	DnaJ_CXXCXGXG	domain	1	67	67	34.79	1.6e-08
TaHSP40.216	9	77	9	77	PF00226.31	DnaJ	domain	1	63	63	71	6.6e-20
TaHSP40.213.1	21	89	21	89	PF00226.31	DnaJ	domain	1	63	63	75.01	3.7e-21
TaHSP40.248	37	94	37	95	PF00226.31	DnaJ	domain	1	60	63	48.85	5.5e-13
TaHSP40.270	46	106	46	106	PF00226.31	DnaJ	domain	1	63	63	59.17	3.3e-16
TaHSP40.271.1	163	320	162	320	PF01556.18	DnaJ_C	domain	2	148	148	132.23	1.5e-38
TaHSP40.271.1	2	65	2	65	PF00226.31	DnaJ	domain	1	63	63	89.34	1.2e-25
TaHSP40.231	46	106	46	106	PF00226.31	DnaJ	domain	1	63	63	63.48	1.5e-17
TaHSP40.232	37	97	37	97	PF00226.31	DnaJ	domain	1	63	63	61.22	7.5e-17
TaHSP40.218.1	203	413	203	413	PF01556.18	DnaJ_C	domain	1	148	148	126.59	8e-37
TaHSP40.218.1	70	132	70	132	PF00226.31	DnaJ	domain	1	63	63	87.39	5.1e-25
TaHSP40.218.1	230	286	230	286	PF00684.19	DnaJ_CXXCXGXG	domain	1	67	67	34.7	1.7e-08
TaHSP40.263	56	115	56	122	PF00226.31	DnaJ	domain	1	55	63	45.52	6e-12
TaHSP40.245	45	105	45	105	PF00226.31	DnaJ	domain	1	63	63	61.23	7.4e-17
TaHSP40.213.2	21	89	21	89	PF00226.31	DnaJ	domain	1	63	63	74.99	3.8e-21
TaHSP40.257	22	83	21	83	PF00226.31	DnaJ	domain	2	63	63	62.22	3.6e-17
TaHSP40.267	46	106	46	106	PF00226.31	DnaJ	domain	1	63	63	62.12	3.9e-17
TaHSP40.268	46	106	46	106	PF00226.31	DnaJ	domain	1	63	63	61.5	6.1e-17
TaHSP40.241.1	165	320	165	320	PF01556.18	DnaJ_C	domain	1	148	148	137.87	2.7e-40
TaHSP40.241.1	4	68	4	68	PF00226.31	DnaJ	domain	1	63	63	95.37	1.6e-27
TaHSP40.252	51	113	51	113	PF00226.31	DnaJ	domain	1	63	63	82.23	2.1e-23
TaHSP40.222	133	324	133	331	PF14308.6	DnaJ-X	domain	1	203	211	157.68	2.7e-46
TaHSP40.222	7	68	6	68	PF00226.31	DnaJ	domain	2	63	63	87	6.7e-25
TaHSP40.255.1	206	416	206	416	PF01556.18	DnaJ_C	domain	1	148	148	126.57	8.1e-37
TaHSP40.255.1	73	135	73	135	PF00226.31	DnaJ	domain	1	63	63	87.44	4.9e-25
TaHSP40.255.1	233	289	233	289	PF00684.19	DnaJ_CXXCXGXG	domain	1	67	67	34.69	1.7e-08
TaHSP40.253.1	150	356	150	356	PF01556.18	DnaJ_C	domain	1	148	148	125.14	2.2e-36
TaHSP40.253.1	30	92	30	92	PF00226.31	DnaJ	domain	1	63	63	86.31	1.1e-24
TaHSP40.249	36	96	36	96	PF00226.31	DnaJ	domain	1	63	63	56.94	1.6e-15
TaHSP40.269	46	106	46	106	PF00226.31	DnaJ	domain	1	63	63	59.79	2.1e-16
TaHSP40.247	46	106	46	106	PF00226.31	DnaJ	domain	1	63	63	60.7	1.1e-16
TaHSP40.255.2	206	416	206	416	PF01556.18	DnaJ_C	domain	1	148	148	126.74	7.2e-37
TaHSP40.255.2	73	135	73	135	PF00226.31	DnaJ	domain	1	63	63	87.54	4.5e-25
TaHSP40.255.2	233	289	233	289	PF00684.19	DnaJ_CXXCXGXG	domain	1	67	67	34.79	1.6e-08
TaHSP40.242.2	131	312	131	318	PF14308.6	DnaJ-X	domain	1	192	211	140.55	4.7e-41
TaHSP40.242.2	6	68	6	68	PF00226.31	DnaJ	domain	1	63	63	85.63	1.8e-24
TaHSP40.243	43	97	43	107	PF00226.31	DnaJ	domain	1	53	63	49.35	3.8e-13
TaHSP40.218.2	203	413	203	413	PF01556.18	DnaJ_C	domain	1	148	148	126.77	7.1e-37
TaHSP40.218.2	70	132	70	132	PF00226.31	DnaJ	domain	1	63	63	87.49	4.7e-25
TaHSP40.218.2	230	286	230	286	PF00684.19	DnaJ_CXXCXGXG	domain	1	67	67	34.8	1.6e-08
TaHSP40.261	165	323	165	323	PF01556.18	DnaJ_C	domain	1	148	148	137.64	3.1e-40
TaHSP40.261	4	68	4	68	PF00226.31	DnaJ	domain	1	63	63	95.35	1.7e-27
TaHSP40.273	135	299	135	299	PF01556.18	DnaJ_C	domain	1	148	148	125.37	1.9e-36
TaHSP40.273	5	68	5	68	PF00226.31	DnaJ	domain	1	63	63	87.15	6e-25
TaHSP60.12	57	555	57	559	PF00118.24	Cpn60_TCP	domain	1	1	486	491	284.37
TaHSP60.9.1	54	556	54	557	PF00118.24	Cpn60_TCP	domain	1	1	490	491	289.95
TaHSP60.2	31	536	31	538	PF00118.24	Cpn60_TCP	domain	1	1	489	491	488.57
TaHSP60.8	62	560	62	564	PF00118.24	Cpn60_TCP	domain	1	1	486	491	283.02
TaHSP60.9.2	38	540	38	541	PF00118.24	Cpn60_TCP	domain	1	1	490	491	290.18
TaHSP60.3	40	395	40	395	PF00118.24	Cpn60_TCP	domain	1	1	353	491	368.75
TaHSP60.6	31	472	31	472	PF00118.24	Cpn60_TCP	domain	1	1	433	491	446.11
TaHSP60.10	1	489	1	491	PF00118.24	Cpn60_TCP	domain	1	17	489	491	450.04
TaHSP60.11	40	531	40	534	PF00118.24	Cpn60_TCP	domain	1	1	488	491	516.97
TaHSP60.5	54	556	54	557	PF00118.24	Cpn60_TCP	domain	1	1	490	491	290.37
TaHSP60.7	40	531	40	534	PF00118.24	Cpn60_TCP	domain	1	1	488	491	514.21
TaHSP60.4	58	556	58	560	PF00118.24	Cpn60_TCP	domain	1	1	486	491	284.12
TaHSP60.1	54	556	54	557	PF00118.24	Cpn60_TCP	domain	1	1	490	491	289.93
TaHSP60.17.1	1	436	1	438	PF00118.24	Cpn60_TCP	domain	1	85	489	491	207.17
TaHSP60.17.4	59	371	59	416	PF00118.24	Cpn60_TCP	domain	1	1	331	491	199.25
TaHSP60.13.5	1359	1522	1351	1526	PF01504.18	PIP5K	domain	10	168	274	117.34	6.8e-34
TaHSP60.13.5	1521	1579	1519	1579	PF01504.18	PIP5K	domain	220	274	274	29.52	4.1e-07
TaHSP60.13.5	271	507	253	518	PF00118.24	Cpn60_TCP	domain	1	136	364	491	105.98
TaHSP60.13.2	1367	1530	1359	1534	PF01504.18	PIP5K	domain	10	168	274	117.33	6.8e-34
TaHSP60.13.2	1529	1587	1527	1587	PF01504.18	PIP5K	domain	220	274	274	29.51	4.1e-07
TaHSP60.13.2	279	515	261	526	PF00118.24	Cpn60_TCP	domain	1	136	364	491	105.97
TaHSP60.13.4	1363	1526	1355	1530	PF01504.18	PIP5K	domain	10	168	274	117.34	6.8e-34
TaHSP60.13.4	1525	1583	1523	1583	PF01504.18	PIP5K	domain	220	274	274	29.51	4.1e-07
TaHSP60.13.4	271	507	253	518	PF00118.24	Cpn60_TCP	domain	1	136	364	491	105.98
TaHSP60.17.2	8	474	7	476	PF00118.24	Cpn60_TCP	domain	1	37	489	491	269.34
TaHSP60.13.3	1344	1507	1336	1511	PF01504.18	PIP5K	domain	10	168	274	117.36	6.7e-34
TaHSP60.13.3	1506	1564	1504	1564	PF01504.18	PIP5K	domain	220	274	274	29.53	4e-07
TaHSP60.13.3	271	507	253	518	PF00118.24	Cpn60_TCP	domain	1	136	364	491	106
TaHSP60.14.1	56	558	56	560	PF00118.24	Cpn60_TCP	domain	1	1	489	491	324.23
TaHSP60.15.2	1222	1386	1214	1390	PF01504.18	PIP5K	domain	10	168	274	124.63	4.1e-36
TaHSP60.15.2	1389	1441	1384	1441	PF01504.18	PIP5K	domain	224	274	274	35.32	6.9e-09
TaHSP60.15.2	153	378	134	394	PF00118.24	Cpn60_TCP	domain	1	137	354	491	70.9
TaHSP60.14.2	9	474	7	476	PF00118.24	Cpn60_TCP	domain	1	38	489	491	267.22
TaHSP60.15.1	1222	1386	1214	1390	PF01504.18	PIP5K	domain	10	168	274	124.63	4.1e-36
TaHSP60.15.1	1389	1441	1384	1441	PF01504.18	PIP5K	domain	224	274	274	35.32	6.9e-09
TaHSP60.15.1	153	378	134	394	PF00118.24	Cpn60_TCP	domain	1	137	354	491	70.9
TaHSP60.16	1360	1523	1352	1527	PF01504.18	PIP5K	domain	10	168	274	88.06	5.7e-25
TaHSP60.16	1522	1580	1520	1580	PF01504.18	PIP5K	domain	220	274	274	29.51	4.1e-07
TaHSP60.16	273	509	256	520	PF00118.24	Cpn60_TCP	domain	1	136	364	491	106.49
TaHSP60.17.3	59	561	59	563	PF00118.24	Cpn60_TCP	domain	1	1	489	491	327.22
TaHSP60.13.1	1359	1522	1351	1526	PF01504.18	PIP5K	domain	10	168	274	117.35	6.7e-34
TaHSP60.13.1	1521	1578	1519	1579	PF01504.18	PIP5K	domain	220	273	274	28.85	6.5e-07
TaHSP60.13.1	271	507	253	518	PF00118.24	Cpn60_TCP	domain	1	136	364	491	106
TaHSP60.14.3	56	558	56	560	PF00118.24	Cpn60_TCP	domain	1	1	489	491	324.61
TaHSP60.18	1226	1390	1220	1393	PF01504.18	PIP5K	domain	10	168	274	124.39	4.8e-36
TaHSP60.18	1391	1445	1387	1445	PF01504.18	PIP5K	domain	222	274	274	35.64	5.5e-09
TaHSP60.18	158	385	147	399	PF00118.24	Cpn60_TCP	domain	1	138	358	491	71.49
TaHSP60.23.3	1365	1529	1360	1533	PF01504.18	PIP5K	domain	10	168	274	117.53	5.9e-34
TaHSP60.23.3	1528	1584	1526	1584	PF01504.18	PIP5K	domain	220	274	274	32.72	4.3e-08
TaHSP60.23.3	330	570	297	578	PF00118.24	Cpn60_TCP	domain	1	134	365	491	86.5
TaHSP60.21.4	53	369	53	410	PF00118.24	Cpn60_TCP	domain	1	1	330	491	196.11
TaHSP60.21.2	8	474	6	476	PF00118.24	Cpn60_TCP	domain	1	37	489	491	264.69
TaHSP60.23.2	354	594	321	602	PF00118.24	Cpn60_TCP	domain	1	134	365	491	86.53
TaHSP60.23.2	1392	1539	1386	1545	PF01504.18	PIP5K	domain	10	151	274	85.82	2.8e-24
TaHSP60.26.9	803	967	797	971	PF01504.18	PIP5K	domain	10	168	274	117.96	4.4e-34
TaHSP60.26.9	966	1022	964	1022	PF01504.18	PIP5K	domain	220	274	274	33.42	2.6e-08
TaHSP60.26.5	1368	1532	1362	1536	PF01504.18	PIP5K	domain	10	168	274	117.06	8.3e-34
TaHSP60.26.5	1531	1587	1529	1587	PF01504.18	PIP5K	domain	220	274	274	32.71	4.3e-08
TaHSP60.26.5	331	570	297	578	PF00118.24	Cpn60_TCP	domain	1	135	365	491	85.77
TaHSP60.26.2	1344	1508	1338	1512	PF01504.18	PIP5K	domain	10	168	274	117.09	8.1e-34
TaHSP60.26.2	1507	1563	1505	1563	PF01504.18	PIP5K	domain	220	274	274	32.73	4.3e-08
TaHSP60.26.2	331	546	297	554	PF00118.24	Cpn60_TCP	domain	1	135	365	491	60.09
TaHSP60.26.3	1365	1529	1359	1533	PF01504.18	PIP5K	domain	10	168	274	117.06	8.2e-34
TaHSP60.26.3	1528	1584	1526	1584	PF01504.18	PIP5K	domain	220	274	274	32.71	4.3e-08
TaHSP60.26.3	331	570	297	578	PF00118.24	Cpn60_TCP	domain	1	135	365	491	85.78
TaHSP60.23.9	803	967	798	971	PF01504.18	PIP5K	domain	10	168	274	118.41	3.2e-34
TaHSP60.23.9	966	1022	964	1022	PF01504.18	PIP5K	domain	220	274	274	33.43	2.6e-08
TaHSP60.24.1	1370	1534	1365	1538	PF01504.18	PIP5K	domain	10	168	274	118.32	3.4e-34
TaHSP60.24.1	1533	1589	1531	1589	PF01504.18	PIP5K	domain	220	274	274	32.71	4.3e-08
TaHSP60.24.1	335	574	301	582	PF00118.24	Cpn60_TCP	domain	1	135	365	491	83.51
TaHSP60.23.1	1389	1553	1384	1557	PF01504.18	PIP5K	domain	10	168	274	117.5	6.1e-34
TaHSP60.23.1	1552	1608	1550	1608	PF01504.18	PIP5K	domain	220	274	274	32.69	4.4e-08
TaHSP60.23.1	354	594	321	602	PF00118.24	Cpn60_TCP	domain	1	134	365	491	86.47
TaHSP60.23.5	1333	1497	1328	1501	PF01504.18	PIP5K	domain	10	168	274	117.57	5.8e-34
TaHSP60.23.5	1496	1552	1494	1552	PF01504.18	PIP5K	domain	220	274	274	32.75	4.2e-08
TaHSP60.23.5	331	475	298	484	PF00118.24	Cpn60_TCP	domain	1	135	284	491	44.61
TaHSP60.23.8	907	1071	902	1075	PF01504.18	PIP5K	domain	10	168	274	118.21	3.7e-34
TaHSP60.23.8	1070	1126	1068	1126	PF01504.18	PIP5K	domain	220	274	274	33.27	2.9e-08
TaHSP60.26.7	1354	1518	1348	1522	PF01504.18	PIP5K	domain	10	168	274	117.08	8.2e-34
TaHSP60.26.7	1517	1573	1515	1573	PF01504.18	PIP5K	domain	220	274	274	32.72	4.3e-08
TaHSP60.26.7	341	556	307	564	PF00118.24	Cpn60_TCP	domain	1	135	365	491	60.08
TaHSP60.24.7	801	965	796	969	PF01504.18	PIP5K	domain	10	168	274	119.21	1.8e-34
TaHSP60.24.7	964	1020	962	1020	PF01504.18	PIP5K	domain	220	274	274	33.43	2.6e-08
TaHSP60.24.6	1203	1367	1198	1371	PF01504.18	PIP5K	domain	10	168	274	118.54	2.9e-34
TaHSP60.24.6	1366	1422	1364	1422	PF01504.18	PIP5K	domain	220	274	274	32.89	3.8e-08
TaHSP60.24.6	243	382	210	405	PF00118.24	Cpn60_TCP	domain	1	135	279	491	43.51
TaHSP60.24.3	1331	1495	1326	1499	PF01504.18	PIP5K	domain	10	168	274	118.37	3.3e-34
TaHSP60.24.3	1494	1550	1492	1550	PF01504.18	PIP5K	domain	220	274	274	32.75	4.2e-08
TaHSP60.24.3	331	475	298	484	PF00118.24	Cpn60_TCP	domain	1	135	284	491	44.24
TaHSP60.26.4	1333	1497	1327	1501	PF01504.18	PIP5K	domain	10	168	274	117.1	8e-34
TaHSP60.26.4	1496	1552	1494	1552	PF01504.18	PIP5K	domain	220	274	274	32.74	4.2e-08
TaHSP60.26.4	331	475	298	484	PF00118.24	Cpn60_TCP	domain	1	135	284	491	43.88
TaHSP60.22	1224	1388	1216	1392	PF01504.18	PIP5K	domain	10	168	274	125.11	2.9e-36
TaHSP60.22	1391	1443	1386	1443	PF01504.18	PIP5K	domain	224	274	274	35.32	6.9e-09
TaHSP60.22	153	377	137	393	PF00118.24	Cpn60_TCP	domain	1	137	354	491	74.19
TaHSP60.21.3	53	555	53	557	PF00118.24	Cpn60_TCP	domain	1	1	489	491	322.45
TaHSP60.25	29	120	29	123	PF00118.24	Cpn60_TCP	domain	1	2	91	491	102.89
TaHSP60.27	28	515	28	518	PF00118.24	Cpn60_TCP	domain	1	1	488	491	497.64
TaHSP60.26.1	1389	1553	1383	1557	PF01504.18	PIP5K	domain	10	168	274	117.04	8.4e-34
TaHSP60.26.1	1552	1608	1550	1608	PF01504.18	PIP5K	domain	220	274	274	32.68	4.4e-08
TaHSP60.26.1	355	594	321	602	PF00118.24	Cpn60_TCP	domain	1	135	365	491	85.74
TaHSP60.20.2	1402	1565	1394	1569	PF01504.18	PIP5K	domain	10	168	274	117.96	4.4e-34
TaHSP60.20.2	1564	1622	1562	1622	PF01504.18	PIP5K	domain	220	274	274	29.47	4.2e-07
TaHSP60.20.2	272	508	254	519	PF00118.24	Cpn60_TCP	domain	1	136	364	491	106.46
TaHSP60.20.1	1378	1537	1370	1540	PF01504.18	PIP5K	domain	10	168	274	114.35	5.5e-33
TaHSP60.20.1	1536	1594	1534	1594	PF01504.18	PIP5K	domain	220	274	274	29.5	4.1e-07
TaHSP60.20.1	272	508	254	519	PF00118.24	Cpn60_TCP	domain	1	136	364	491	106.5
TaHSP60.26.8	1205	1369	1199	1373	PF01504.18	PIP5K	domain	10	168	274	117.27	7.1e-34
TaHSP60.26.8	1368	1424	1366	1424	PF01504.18	PIP5K	domain	220	274	274	32.88	3.8e-08
TaHSP60.26.8	243	382	210	405	PF00118.24	Cpn60_TCP	domain	1	135	279	491	43.17
TaHSP60.19	59	562	59	562	PF00118.24	Cpn60_TCP	domain	1	1	491	491	320.78
TaHSP60.21.1	1	436	1	438	PF00118.24	Cpn60_TCP	domain	1	85	489	491	202.94
TaHSP60.24.4	1357	1521	1352	1525	PF01504.18	PIP5K	domain	10	168	274	118.34	3.4e-34
TaHSP60.24.4	1520	1576	1518	1576	PF01504.18	PIP5K	domain	220	274	274	32.73	4.3e-08
TaHSP60.24.4	322	561	288	569	PF00118.24	Cpn60_TCP	domain	1	135	365	491	83.53
TaHSP60.23.7	1205	1369	1200	1373	PF01504.18	PIP5K	domain	10	168	274	117.74	5.1e-34
TaHSP60.23.7	1368	1424	1366	1424	PF01504.18	PIP5K	domain	220	274	274	32.89	3.8e-08
TaHSP60.23.7	243	382	234	407	PF00118.24	Cpn60_TCP	domain	1	135	279	491	43.82
TaHSP60.20.3	1258	1421	1250	1425	PF01504.18	PIP5K	domain	10	168	274	118.14	3.9e-34
TaHSP60.20.3	1420	1478	1418	1478	PF01504.18	PIP5K	domain	220	274	274	29.62	3.8e-07
TaHSP60.20.3	152	388	134	399	PF00118.24	Cpn60_TCP	domain	1	136	364	491	106.66
TaHSP60.24.2	1342	1506	1337	1510	PF01504.18	PIP5K	domain	10	168	274	118.36	3.3e-34
TaHSP60.24.2	1505	1561	1503	1561	PF01504.18	PIP5K	domain	220	274	274	32.74	4.2e-08
TaHSP60.24.2	331	546	297	554	PF00118.24	Cpn60_TCP	domain	1	135	365	491	63.32
TaHSP60.23.4	1359	1523	1354	1527	PF01504.18	PIP5K	domain	10	168	274	117.54	5.9e-34
TaHSP60.23.4	1522	1578	1520	1578	PF01504.18	PIP5K	domain	220	274	274	32.72	4.3e-08
TaHSP60.23.4	321	561	288	569	PF00118.24	Cpn60_TCP	domain	1	134	365	491	86.51
TaHSP60.24.5	1390	1537	1384	1550	PF01504.18	PIP5K	domain	10	151	274	86.84	1.4e-24
TaHSP60.24.5	355	594	321	602	PF00118.24	Cpn60_TCP	domain	1	135	365	491	83.47
TaHSP60.26.6	355	594	321	602	PF00118.24	Cpn60_TCP	domain	1	135	365	491	85.73
TaHSP60.26.6	1392	1539	1386	1550	PF01504.18	PIP5K	domain	10	151	274	85.51	3.4e-24
TaHSP60.23.6	1368	1532	1363	1536	PF01504.18	PIP5K	domain	10	168	274	117.53	6e-34
TaHSP60.23.6	1531	1587	1529	1587	PF01504.18	PIP5K	domain	220	274	274	32.72	4.3e-08
TaHSP60.23.6	330	570	297	578	PF00118.24	Cpn60_TCP	domain	1	134	365	491	86.49
TaHSP60.60	6	392	2	393	PF00118.24	Cpn60_TCP	domain	1	119	490	491	219.2
TaHSP60.56.2	1	44	1	45	PF00118.24	Cpn60_TCP	domain	1	14	58	491	38.83
TaHSP60.56.2	67	501	61	503	PF00118.24	Cpn60_TCP	domain	1	58	489	491	422.26
TaHSP60.32.2	31	528	31	530	PF00118.24	Cpn60_TCP	domain	1	1	489	491	507.5
TaHSP60.40.1	1578	1742	1570	1746	PF01504.18	PIP5K	domain	10	168	274	113.22	1.2e-32
TaHSP60.40.1	1741	1798	1739	1799	PF01504.18	PIP5K	domain	220	273	274	29.11	5.4e-07
TaHSP60.40.1	405	652	373	663	PF00118.24	Cpn60_TCP	domain	1	137	374	491	111.74
TaHSP60.40.1	33	100	31	102	PF01363.21	FYVE	domain	3	66	68	63.04	2.1e-17
TaHSP60.64	54	521	54	522	PF00118.24	Cpn60_TCP	domain	1	1	489	491	398.37
TaHSP60.40.3	404	652	373	663	PF00118.24	Cpn60_TCP	domain	1	136	374	491	112.71
TaHSP60.40.3	33	100	31	102	PF01363.21	FYVE	domain	3	66	68	63.76	1.2e-17
TaHSP60.70.1	76	579	76	580	PF00118.24	Cpn60_TCP	domain	1	1	490	491	344.41
TaHSP60.70.2	98	601	98	602	PF00118.24	Cpn60_TCP	domain	1	1	490	491	344.27
TaHSP60.62.1	76	527	76	547	PF00118.24	Cpn60_TCP	domain	1	1	435	491	293.82
TaHSP60.57	29	528	29	529	PF00118.24	Cpn60_TCP	domain	1	1	490	491	540.41
TaHSP60.65	41	532	41	532	PF00118.24	Cpn60_TCP	domain	1	1	491	491	488.8
TaHSP60.71.1	31	536	31	538	PF00118.24	Cpn60_TCP	domain	1	1	489	491	512.63
TaHSP60.49.1	16	507	14	507	PF00118.24	Cpn60_TCP	domain	1	13	491	491	313.82
TaHSP60.58	27	516	26	516	PF00118.24	Cpn60_TCP	domain	1	3	491	491	490.03
TaHSP60.29.2	34	529	34	529	PF00118.24	Cpn60_TCP	domain	1	1	491	491	492.62
TaHSP60.30.1	68	566	68	566	PF00118.24	Cpn60_TCP	domain	1	1	491	491	322.33
TaHSP60.74	1546	1711	1538	1714	PF01504.18	PIP5K	domain	10	168	274	117.11	8e-34
TaHSP60.74	1711	1767	1708	1768	PF01504.18	PIP5K	domain	221	273	274	28.45	8.6e-07
TaHSP60.74	396	659	374	670	PF00118.24	Cpn60_TCP	domain	1	122	374	491	115.59
TaHSP60.74	52	117	50	120	PF01363.21	FYVE	domain	3	65	68	59	3.7e-16
TaHSP60.30.2	68	571	68	571	PF00118.24	Cpn60_TCP	domain	1	1	491	491	329.55
TaHSP60.31	54	556	54	557	PF00118.24	Cpn60_TCP	domain	1	1	490	491	293.7
TaHSP60.46	1233	1400	1225	1403	PF01504.18	PIP5K	domain	10	169	274	119.62	1.4e-34
TaHSP60.46	1399	1454	1396	1456	PF01504.18	PIP5K	domain	221	272	274	30.19	2.5e-07
TaHSP60.46	149	397	132	416	PF00118.24	Cpn60_TCP	domain	1	134	373	491	109.8
TaHSP60.49.2	70	573	70	573	PF00118.24	Cpn60_TCP	domain	1	1	491	491	332.87
TaHSP60.63	35	525	35	527	PF00118.24	Cpn60_TCP	domain	1	1	489	491	510.6
TaHSP60.52	65	567	65	568	PF00118.24	Cpn60_TCP	domain	1	1	490	491	331.79
TaHSP60.72	1368	1534	1361	1538	PF01504.18	PIP5K	domain	10	168	274	112.82	1.6e-32
TaHSP60.72	1533	1591	1531	1591	PF01504.18	PIP5K	domain	220	274	274	32.6	4.7e-08
TaHSP60.72	292	536	267	549	PF00118.24	Cpn60_TCP	domain	1	134	370	491	105.87
TaHSP60.67	76	579	76	580	PF00118.24	Cpn60_TCP	domain	1	1	490	491	346.57
TaHSP60.35	34	525	34	525	PF00118.24	Cpn60_TCP	domain	1	1	491	491	502.14
TaHSP60.28	1578	1742	1570	1746	PF01504.18	PIP5K	domain	10	168	274	113.22	1.2e-32
TaHSP60.28	1741	1798	1739	1799	PF01504.18	PIP5K	domain	220	273	274	29.11	5.4e-07
TaHSP60.28	405	651	373	658	PF00118.24	Cpn60_TCP	domain	1	137	373	491	111.11
TaHSP60.28	33	100	31	102	PF01363.21	FYVE	domain	3	66	68	63.04	2.1e-17
TaHSP60.61.3	76	579	76	580	PF00118.24	Cpn60_TCP	domain	1	1	490	491	343.73
TaHSP60.43	1367	1534	1359	1537	PF01504.18	PIP5K	domain	10	169	274	119.31	1.7e-34
TaHSP60.43	1536	1589	1531	1590	PF01504.18	PIP5K	domain	224	273	274	30.91	1.5e-07
TaHSP60.43	283	530	267	544	PF00118.24	Cpn60_TCP	domain	1	134	372	491	110.5
TaHSP60.42	136	638	136	639	PF00118.24	Cpn60_TCP	domain	1	1	490	491	293.23
TaHSP60.62.2	76	579	76	580	PF00118.24	Cpn60_TCP	domain	1	1	490	491	342.41
TaHSP60.36	3	490	3	493	PF00118.24	Cpn60_TCP	domain	1	1	488	491	491.53
TaHSP60.50	1358	1525	1350	1528	PF01504.18	PIP5K	domain	10	169	274	119.49	1.5e-34
TaHSP60.50	1527	1580	1522	1581	PF01504.18	PIP5K	domain	224	273	274	30.92	1.5e-07
TaHSP60.50	275	521	258	535	PF00118.24	Cpn60_TCP	domain	1	134	371	491	110.57
TaHSP60.54	76	579	76	580	PF00118.24	Cpn60_TCP	domain	1	1	490	491	349.6
TaHSP60.47	34	521	34	524	PF00118.24	Cpn60_TCP	domain	1	1	488	491	497.59
TaHSP60.55	76	579	76	580	PF00118.24	Cpn60_TCP	domain	1	1	490	491	348.18
TaHSP60.56.1	35	525	35	527	PF00118.24	Cpn60_TCP	domain	1	1	489	491	512.4
TaHSP60.38.2	54	551	54	552	PF00118.24	Cpn60_TCP	domain	1	1	490	491	281.41
TaHSP60.48	65	567	65	568	PF00118.24	Cpn60_TCP	domain	1	1	490	491	338.74
TaHSP60.34.2	1578	1742	1570	1746	PF01504.18	PIP5K	domain	10	168	274	113.22	1.2e-32
TaHSP60.34.2	1741	1798	1739	1799	PF01504.18	PIP5K	domain	220	273	274	29.11	5.4e-07
TaHSP60.34.2	405	652	373	663	PF00118.24	Cpn60_TCP	domain	1	137	374	491	112.88
TaHSP60.34.2	33	100	31	102	PF01363.21	FYVE	domain	3	66	68	63.04	2.1e-17
TaHSP60.32.1	31	536	31	538	PF00118.24	Cpn60_TCP	domain	1	1	489	491	514.01
TaHSP60.45	66	568	66	569	PF00118.24	Cpn60_TCP	domain	1	1	490	491	341.6
TaHSP60.68	35	525	35	527	PF00118.24	Cpn60_TCP	domain	1	1	489	491	511.58
TaHSP60.71.2	31	528	31	530	PF00118.24	Cpn60_TCP	domain	1	1	489	491	506.13
TaHSP60.41	3	490	3	493	PF00118.24	Cpn60_TCP	domain	1	1	488	491	493.59
TaHSP60.33.2	76	565	76	566	PF00118.24	Cpn60_TCP	domain	1	1	490	491	320.58
TaHSP60.29.1	34	525	34	525	PF00118.24	Cpn60_TCP	domain	1	1	491	491	501.15
TaHSP60.39	34	525	34	525	PF00118.24	Cpn60_TCP	domain	1	1	491	491	497.53
TaHSP60.34.1	404	652	373	663	PF00118.24	Cpn60_TCP	domain	1	136	374	491	113.94
TaHSP60.34.1	33	100	31	102	PF01363.21	FYVE	domain	3	66	68	63.82	1.2e-17
TaHSP60.53.1	70	573	70	573	PF00118.24	Cpn60_TCP	domain	1	1	491	491	331.92
TaHSP60.33.3	76	553	76	554	PF00118.24	Cpn60_TCP	domain	1	1	464	491	315.04
TaHSP60.38.1	54	556	54	557	PF00118.24	Cpn60_TCP	domain	1	1	490	491	293.9
TaHSP60.51	31	518	31	521	PF00118.24	Cpn60_TCP	domain	1	1	488	491	496.83
TaHSP60.37	2	384	1	398	PF00118.24	Cpn60_TCP	domain	1	82	471	491	120.81
TaHSP60.40.2	404	652	373	663	PF00118.24	Cpn60_TCP	domain	1	136	374	491	112.66
TaHSP60.40.2	33	100	31	102	PF01363.21	FYVE	domain	3	66	68	63.72	1.3e-17
TaHSP60.69	29	528	29	529	PF00118.24	Cpn60_TCP	domain	1	1	490	491	541.57
TaHSP60.59	71	574	71	575	PF00118.24	Cpn60_TCP	domain	1	1	490	491	347.36
TaHSP60.73	31	536	31	538	PF00118.24	Cpn60_TCP	domain	1	1	489	491	511.65
TaHSP60.66	76	579	76	580	PF00118.24	Cpn60_TCP	domain	1	1	490	491	345.17
TaHSP60.44	31	518	31	521	PF00118.24	Cpn60_TCP	domain	1	1	488	491	497.74
TaHSP60.61.2	76	573	76	574	PF00118.24	Cpn60_TCP	domain	1	1	490	491	327.26
TaHSP60.53.2	12	503	11	503	PF00118.24	Cpn60_TCP	domain	1	13	491	491	312.76
TaHSP60.33.1	59	540	53	541	PF00118.24	Cpn60_TCP	domain	1	23	490	491	304.28
TaHSP60.61.1	76	271	76	287	PF00118.24	Cpn60_TCP	domain	1	1	203	491	162.95
TaHSP60.61.1	273	542	271	543	PF00118.24	Cpn60_TCP	domain	1	266	490	491	160.05
TaHSP60.86.2	100	603	100	604	PF00118.24	Cpn60_TCP	domain	1	1	490	491	344.26
TaHSP60.83.2	1339	1504	1332	1507	PF01504.18	PIP5K	domain	10	169	274	123.47	9.2e-36
TaHSP60.83.2	1502	1556	1500	1557	PF01504.18	PIP5K	domain	220	273	274	32.74	4.2e-08
TaHSP60.83.2	195	438	182	443	PF00118.24	Cpn60_TCP	domain	1	132	367	491	79.17
TaHSP60.92.2	1336	1501	1329	1504	PF01504.18	PIP5K	domain	10	169	274	122.6	1.7e-35
TaHSP60.92.2	1499	1553	1497	1554	PF01504.18	PIP5K	domain	220	273	274	32.75	4.2e-08
TaHSP60.92.2	195	438	182	443	PF00118.24	Cpn60_TCP	domain	1	132	367	491	79.18
TaHSP60.94.2	40	531	40	534	PF00118.24	Cpn60_TCP	domain	1	1	488	491	522.46
TaHSP60.84.1	33	533	33	536	PF00118.24	Cpn60_TCP	domain	1	1	488	491	534.94
TaHSP60.81.1	31	536	31	538	PF00118.24	Cpn60_TCP	domain	1	1	489	491	513.56
TaHSP60.90.2	31	412	31	413	PF00118.24	Cpn60_TCP	domain	1	1	373	491	393.81
TaHSP60.90.2	435	562	423	564	PF00118.24	Cpn60_TCP	domain	1	370	489	491	106.05
TaHSP60.78	38	532	38	534	PF00118.24	Cpn60_TCP	domain	1	1	488	491	502.52
TaHSP60.85.2	40	531	40	534	PF00118.24	Cpn60_TCP	domain	1	1	488	491	520.09
TaHSP60.76	33	526	33	529	PF00118.24	Cpn60_TCP	domain	1	1	488	491	545.48
TaHSP60.90.1	31	536	31	538	PF00118.24	Cpn60_TCP	domain	1	1	489	491	513.11
TaHSP60.83.1	1340	1505	1333	1508	PF01504.18	PIP5K	domain	10	169	274	123.47	9.2e-36
TaHSP60.83.1	1503	1557	1501	1558	PF01504.18	PIP5K	domain	220	273	274	32.74	4.2e-08
TaHSP60.83.1	195	438	182	443	PF00118.24	Cpn60_TCP	domain	1	132	367	491	79.17
TaHSP60.89	1368	1534	1361	1538	PF01504.18	PIP5K	domain	10	168	274	112.82	1.6e-32
TaHSP60.89	1533	1591	1531	1591	PF01504.18	PIP5K	domain	220	274	274	32.6	4.7e-08
TaHSP60.89	292	536	267	550	PF00118.24	Cpn60_TCP	domain	1	134	370	491	105.88
TaHSP60.75.1	1340	1505	1333	1508	PF01504.18	PIP5K	domain	10	169	274	123.47	9.2e-36
TaHSP60.75.1	1503	1557	1501	1558	PF01504.18	PIP5K	domain	220	273	274	32.74	4.2e-08
TaHSP60.75.1	195	438	180	443	PF00118.24	Cpn60_TCP	domain	1	132	367	491	79.19
TaHSP60.80.2	1368	1534	1360	1538	PF01504.18	PIP5K	domain	10	168	274	112.88	1.6e-32
TaHSP60.80.2	1533	1591	1531	1591	PF01504.18	PIP5K	domain	220	274	274	32.55	4.8e-08
TaHSP60.80.2	292	537	267	553	PF00118.24	Cpn60_TCP	domain	1	134	371	491	104.69
TaHSP60.79	38	532	38	534	PF00118.24	Cpn60_TCP	domain	1	1	488	491	502.4
TaHSP60.77	40	531	40	534	PF00118.24	Cpn60_TCP	domain	1	1	488	491	520.09
TaHSP60.85.1	7	471	4	474	PF00118.24	Cpn60_TCP	domain	1	28	488	491	469.68
TaHSP60.75.2	1339	1504	1332	1507	PF01504.18	PIP5K	domain	10	169	274	123.47	9.2e-36
TaHSP60.75.2	1502	1556	1500	1557	PF01504.18	PIP5K	domain	220	273	274	32.74	4.2e-08
TaHSP60.75.2	195	438	180	443	PF00118.24	Cpn60_TCP	domain	1	132	367	491	79.19
TaHSP60.93.2	33	526	33	529	PF00118.24	Cpn60_TCP	domain	1	1	488	491	544.01
TaHSP60.86.1	107	610	107	611	PF00118.24	Cpn60_TCP	domain	1	1	490	491	344.2
TaHSP60.82.1	1548	1713	1540	1716	PF01504.18	PIP5K	domain	10	168	274	117.07	8.2e-34
TaHSP60.82.1	1712	1769	1709	1770	PF01504.18	PIP5K	domain	220	273	274	28.63	7.6e-07
TaHSP60.82.1	396	659	374	670	PF00118.24	Cpn60_TCP	domain	1	122	374	491	114.64
TaHSP60.82.1	52	117	50	120	PF01363.21	FYVE	domain	3	65	68	59.67	2.3e-16
TaHSP60.84.2	33	526	33	529	PF00118.24	Cpn60_TCP	domain	1	1	488	491	545.22
TaHSP60.94.1	40	510	40	513	PF00118.24	Cpn60_TCP	domain	1	1	488	491	483.57
TaHSP60.87	31	536	31	538	PF00118.24	Cpn60_TCP	domain	1	1	489	491	512.63
TaHSP60.81.2	31	528	31	530	PF00118.24	Cpn60_TCP	domain	1	1	489	491	507.06
TaHSP60.93.1	33	533	33	536	PF00118.24	Cpn60_TCP	domain	1	1	488	491	533.72
TaHSP60.88	38	532	38	534	PF00118.24	Cpn60_TCP	domain	1	1	488	491	502.52
TaHSP60.80.1	1341	1507	1333	1511	PF01504.18	PIP5K	domain	10	168	274	112.91	1.5e-32
TaHSP60.80.1	1506	1564	1504	1564	PF01504.18	PIP5K	domain	220	274	274	32.58	4.7e-08
TaHSP60.80.1	292	537	267	553	PF00118.24	Cpn60_TCP	domain	1	134	371	491	104.73
TaHSP60.85.3	40	510	40	513	PF00118.24	Cpn60_TCP	domain	1	1	488	491	482.89
TaHSP60.92.1	1337	1502	1330	1505	PF01504.18	PIP5K	domain	10	169	274	122.6	1.7e-35
TaHSP60.92.1	1500	1554	1498	1555	PF01504.18	PIP5K	domain	220	273	274	32.74	4.2e-08
TaHSP60.92.1	195	438	182	443	PF00118.24	Cpn60_TCP	domain	1	132	367	491	79.18
TaHSP60.91	1546	1711	1538	1714	PF01504.18	PIP5K	domain	10	168	274	118.12	3.9e-34
TaHSP60.91	1711	1767	1708	1768	PF01504.18	PIP5K	domain	221	273	274	28.45	8.6e-07
TaHSP60.91	396	659	376	670	PF00118.24	Cpn60_TCP	domain	1	122	374	491	115.15
TaHSP60.91	52	117	50	120	PF01363.21	FYVE	domain	3	65	68	59	3.7e-16
TaHSP60.82.2	1552	1717	1544	1720	PF01504.18	PIP5K	domain	10	168	274	117.06	8.3e-34
TaHSP60.82.2	1716	1773	1713	1774	PF01504.18	PIP5K	domain	220	273	274	28.62	7.6e-07
TaHSP60.82.2	396	659	374	670	PF00118.24	Cpn60_TCP	domain	1	122	374	491	114.63
TaHSP60.82.2	52	117	50	120	PF01363.21	FYVE	domain	3	65	68	59.67	2.3e-16
TaHSP60.90.3	31	528	31	530	PF00118.24	Cpn60_TCP	domain	1	1	489	491	506.6
TaHSP60.95	59	562	59	562	PF00118.24	Cpn60_TCP	domain	1	1	491	491	321.46
TaHSP70.3.1	49	633	49	633	PF00012.20	HSP70	domain	1	599	599	840.17	7.3e-25
TaHSP70.3.1	169	405	152	412	PF06723.13	MreB_Mbl	domain	93	316	327	53.86	1.2e-14
TaHSP70.5.1	55	648	55	650	PF00012.20	HSP70	domain	1	597	599	896.74	5.4e-27
TaHSP70.5.1	185	422	170	426	PF06723.13	MreB_Mbl	domain	91	316	327	39.27	3.4e-10
TaHSP70.5.1	290	426	268	428	PF02782.16	FGGY_C	domain	64	195	198	21.29	0.00018
TaHSP70.14.1	3	683	3	685	PF00012.20	HSP70	domain	1	597	599	535.38	1.4e-16
TaHSP70.14.1	137	374	113	381	PF06723.13	MreB_Mbl	domain	93	316	327	27.93	9.5e-07
TaHSP70.14.3	3	689	3	691	PF00012.20	HSP70	domain	1	597	599	533.59	5e-16
TaHSP70.14.3	137	374	113	381	PF06723.13	MreB_Mbl	domain	93	316	327	27.91	9.6e-07
TaHSP70.8	49	644	49	644	PF00012.20	HSP70	domain	1	599	599	867.61	3.6e-26
TaHSP70.8	159	416	140	423	PF06723.13	MreB_Mbl	domain	72	316	327	58.35	5.3e-16
TaHSP70.9.1	11	549	7	553	PF00012.20	HSP70	domain	44	593	599	326.33	2.9e-97
TaHSP70.9.1	82	335	74	344	PF06723.13	MreB_Mbl	domain	77	318	327	43.96	1.3e-11
TaHSP70.2.3	3	422	3	435	PF00012.20	HSP70	domain	1	417	599	459.63	1.2e-13
TaHSP70.2.3	434	656	425	658	PF00012.20	HSP70	domain	461	597	599	33	1.9e-08
TaHSP70.2.3	137	374	113	381	PF06723.13	MreB_Mbl	domain	93	316	327	27.74	1.1e-06
TaHSP70.7.2	3	683	3	685	PF00012.20	HSP70	domain	1	597	599	534.77	2.2e-16
TaHSP70.7.2	137	374	113	381	PF06723.13	MreB_Mbl	domain	93	316	327	27.64	1.2e-06
TaHSP70.2.1	3	689	3	691	PF00012.20	HSP70	domain	1	597	599	531.45	2.2e-15
TaHSP70.2.1	137	374	113	381	PF06723.13	MreB_Mbl	domain	93	316	327	27.62	1.2e-06
TaHSP70.14.2	3	422	3	435	PF00012.20	HSP70	domain	1	417	599	459.69	1.2e-13
TaHSP70.14.2	434	656	426	658	PF00012.20	HSP70	domain	461	597	599	34.52	6.6e-09
TaHSP70.14.2	137	374	113	381	PF06723.13	MreB_Mbl	domain	93	316	327	28.02	8.9e-07
TaHSP70.5.2	53	469	53	474	PF00012.20	HSP70	domain	1	420	599	692.68	3.3e-20
TaHSP70.5.2	183	420	168	425	PF06723.13	MreB_Mbl	domain	91	316	327	40.44	1.5e-10
TaHSP70.5.2	287	424	265	426	PF02782.16	FGGY_C	domain	63	195	198	22.18	9.7e-05
TaHSP70.6.2	3	391	3	396	PF00012.20	HSP70	domain	1	386	599	451.92	2.7e-13
TaHSP70.6.2	397	611	389	612	PF00012.20	HSP70	domain	461	598	599	32.04	3.7e-08
TaHSP70.6.2	136	374	112	381	PF06723.13	MreB_Mbl	domain	92	316	327	23.85	1.7e-05
TaHSP70.1.2	3	536	3	560	PF00012.20	HSP70	domain	1	530	599	508.76	1.6e-15
TaHSP70.1.2	136	374	112	381	PF06723.13	MreB_Mbl	domain	92	316	327	25.54	5.1e-06
TaHSP70.12	1	189	1	198	PF00012.20	HSP70	domain	82	266	599	288.6	7.6e-86
TaHSP70.12	42	170	22	182	PF06723.13	MreB_Mbl	domain	82	197	327	50.06	1.8e-13
TaHSP70.2.4	3	660	3	689	PF00012.20	HSP70	domain	1	571	599	513.53	5.9e-15
TaHSP70.2.4	137	374	113	381	PF06723.13	MreB_Mbl	domain	93	316	327	27.7	1.1e-06
TaHSP70.1.4	3	682	3	683	PF00012.20	HSP70	domain	1	598	599	537.12	4.3e-16
TaHSP70.1.4	136	374	112	381	PF06723.13	MreB_Mbl	domain	92	316	327	24.37	1.2e-05
TaHSP70.2.2	3	518	3	530	PF00012.20	HSP70	domain	1	512	599	500.66	4.7e-15
TaHSP70.2.2	137	374	113	381	PF06723.13	MreB_Mbl	domain	93	316	327	29.03	4.4e-07
TaHSP70.9.2	33	630	32	634	PF00012.20	HSP70	domain	2	593	599	348.72	4.7e-10
TaHSP70.9.2	163	416	155	425	PF06723.13	MreB_Mbl	domain	77	318	327	43.53	1.7e-11
TaHSP70.3.2	49	644	49	644	PF00012.20	HSP70	domain	1	599	599	870.13	6.2e-26
TaHSP70.3.2	159	416	134	423	PF06723.13	MreB_Mbl	domain	72	316	327	58.51	4.7e-16
TaHSP70.1.3	3	391	3	396	PF00012.20	HSP70	domain	1	386	599	451.76	3e-13
TaHSP70.1.3	397	612	389	613	PF00012.20	HSP70	domain	461	598	599	34.31	7.6e-09
TaHSP70.1.3	136	374	112	381	PF06723.13	MreB_Mbl	domain	92	316	327	24.62	9.7e-06
TaHSP70.11	8	617	8	617	PF00012.20	HSP70	domain	1	599	599	869.49	9.7e-26
TaHSP70.11	141	379	117	386	PF06723.13	MreB_Mbl	domain	92	316	327	52.62	2.9e-14
TaHSP70.10	1	123	1	164	PF00012.20	HSP70	domain	253	377	599	100.7	6e-29
TaHSP70.4.2	8	617	8	617	PF00012.20	HSP70	domain	1	599	599	869.67	8.6e-26
TaHSP70.4.2	141	379	117	386	PF06723.13	MreB_Mbl	domain	92	316	327	52.62	2.9e-14
TaHSP70.15	49	644	49	644	PF00012.20	HSP70	domain	1	599	599	871.48	2.4e-26
TaHSP70.15	159	416	134	423	PF06723.13	MreB_Mbl	domain	72	316	327	58.52	4.7e-16
TaHSP70.7.1	3	689	3	691	PF00012.20	HSP70	domain	1	597	599	533.84	4.2e-16
TaHSP70.7.1	137	374	113	381	PF06723.13	MreB_Mbl	domain	93	316	327	27.62	1.2e-06
TaHSP70.13	3	682	3	683	PF00012.20	HSP70	domain	1	598	599	538.07	2.2e-16
TaHSP70.13	136	374	112	381	PF06723.13	MreB_Mbl	domain	92	316	327	24.51	1e-05
TaHSP70.4.1	8	544	8	548	PF00012.20	HSP70	domain	1	531	599	827.45	5.2e-24
TaHSP70.4.1	141	379	117	386	PF06723.13	MreB_Mbl	domain	92	316	327	52.79	2.6e-14
TaHSP70.6.1	3	681	3	682	PF00012.20	HSP70	domain	1	598	599	535.18	1.6e-16
TaHSP70.6.1	136	374	112	381	PF06723.13	MreB_Mbl	domain	92	316	327	23.6	2e-05
TaHSP70.1.1	3	535	3	559	PF00012.20	HSP70	domain	1	529	599	508.81	1.6e-15
TaHSP70.1.1	136	374	112	381	PF06723.13	MreB_Mbl	domain	92	316	327	25.59	4.9e-06
TaHSP70.19	42	512	19	515	PF00012.20	HSP70	domain	63	519	599	583.81	3.1e-17
TaHSP70.19	97	352	87	359	PF06723.13	MreB_Mbl	domain	77	317	327	53.31	1.8e-14
TaHSP70.22	40	646	40	648	PF00012.20	HSP70	domain	1	597	599	549.66	6.8e-16
TaHSP70.22	154	416	150	425	PF06723.13	MreB_Mbl	domain	71	317	327	54.43	8.2e-15
TaHSP70.29.1	54	470	54	471	PF00012.20	HSP70	domain	1	420	599	694.09	1.3e-20
TaHSP70.29.1	183	420	164	424	PF06723.13	MreB_Mbl	domain	90	315	327	40.08	1.9e-10
TaHSP70.29.1	292	425	275	427	PF02782.16	FGGY_C	domain	67	195	198	21.76	0.00013
TaHSP70.47	10	557	10	576	PF00012.20	HSP70	domain	1	541	599	645.35	7.2e-19
TaHSP70.47	129	380	110	387	PF06723.13	MreB_Mbl	domain	82	318	327	44.43	9.1e-12
TaHSP70.58	56	427	54	434	PF00012.20	HSP70	domain	4	371	599	240.92	2.1e-71
TaHSP70.32.4	54	647	54	649	PF00012.20	HSP70	domain	1	597	599	898.79	1.3e-27
TaHSP70.32.4	183	420	164	425	PF06723.13	MreB_Mbl	domain	90	315	327	38.9	4.4e-10
TaHSP70.32.4	293	425	276	427	PF02782.16	FGGY_C	domain	68	195	198	20.83	0.00025
TaHSP70.34	10	225	10	227	PF00012.20	HSP70	domain	1	211	599	347.06	1.5e-10
TaHSP70.34	226	586	225	586	PF00012.20	HSP70	domain	245	599	599	436.19	1.6e-13
TaHSP70.34	143	220	120	228	PF06723.13	MreB_Mbl	domain	92	165	327	29.92	2.4e-07
TaHSP70.32.1	4	389	2	391	PF00012.20	HSP70	domain	211	597	599	525.34	1.6e-15
TaHSP70.32.1	33	167	17	169	PF02782.16	FGGY_C	domain	66	195	198	22.03	0.00011
TaHSP70.29.4	54	606	54	613	PF00012.20	HSP70	domain	1	556	599	874.95	2.2e-26
TaHSP70.29.4	183	420	164	425	PF06723.13	MreB_Mbl	domain	90	315	327	39.09	3.8e-10
TaHSP70.29.4	292	425	275	427	PF02782.16	FGGY_C	domain	67	195	198	20.98	0.00023
TaHSP70.45.1	9	618	9	618	PF00012.20	HSP70	domain	1	599	599	864.06	4.3e-26
TaHSP70.45.1	142	380	118	387	PF06723.13	MreB_Mbl	domain	92	316	327	49.96	1.9e-13
TaHSP70.24.1	7	242	7	244	PF00012.20	HSP70	domain	1	229	599	338.92	4.4e-10
TaHSP70.24.1	244	487	241	491	PF00012.20	HSP70	domain	300	531	599	258.5	9.9e-77
TaHSP70.24.1	126	224	117	267	PF06723.13	MreB_Mbl	domain	77	170	327	39.86	2.2e-10
TaHSP70.53	9	618	9	618	PF00012.20	HSP70	domain	1	599	599	864.23	3.8e-26
TaHSP70.53	142	380	118	387	PF06723.13	MreB_Mbl	domain	92	316	327	50.06	1.8e-13
TaHSP70.24.2	7	237	7	239	PF00012.20	HSP70	domain	1	229	599	323.96	1.5e-96
TaHSP70.24.2	239	530	235	532	PF00012.20	HSP70	domain	300	589	599	278.65	7.8e-83
TaHSP70.24.2	121	220	112	264	PF06723.13	MreB_Mbl	domain	77	171	327	39.78	2.4e-10
TaHSP70.56	9	618	9	618	PF00012.20	HSP70	domain	1	599	599	863.32	7.2e-26
TaHSP70.56	129	380	117	387	PF06723.13	MreB_Mbl	domain	79	316	327	49.36	2.9e-13
TaHSP70.43.2	13	622	13	622	PF00012.20	HSP70	domain	1	599	599	874.08	4e-26
TaHSP70.43.2	130	384	121	391	PF06723.13	MreB_Mbl	domain	77	316	327	55.5	3.9e-15
TaHSP70.16.2	8	617	8	617	PF00012.20	HSP70	domain	1	599	599	869.67	8.6e-26
TaHSP70.16.2	141	379	117	386	PF06723.13	MreB_Mbl	domain	92	316	327	52.62	2.9e-14
TaHSP70.42	10	533	10	543	PF00012.20	HSP70	domain	1	512	599	648.79	6.5e-19
TaHSP70.42	128	385	111	392	PF06723.13	MreB_Mbl	domain	76	318	327	48.6	4.9e-13
TaHSP70.41	10	581	10	585	PF00012.20	HSP70	domain	1	563	599	714.46	8.5e-21
TaHSP70.41	126	385	120	392	PF06723.13	MreB_Mbl	domain	73	318	327	52.52	3.1e-14
TaHSP70.40.2	9	618	9	618	PF00012.20	HSP70	domain	1	599	599	863.53	6.2e-26
TaHSP70.40.2	129	380	117	387	PF06723.13	MreB_Mbl	domain	79	316	327	49.34	2.9e-13
TaHSP70.17	32	496	2	500	PF00012.20	HSP70	domain	129	595	599	596.76	3.7e-17
TaHSP70.17	39	268	29	272	PF06723.13	MreB_Mbl	domain	96	316	327	55.7	3.4e-15
TaHSP70.54	13	622	13	622	PF00012.20	HSP70	domain	1	599	599	870.16	6.1e-26
TaHSP70.54	130	384	121	391	PF06723.13	MreB_Mbl	domain	77	316	327	55.5	3.9e-15
TaHSP70.52.2	3	421	3	427	PF00012.20	HSP70	domain	1	422	599	693.25	2.3e-20
TaHSP70.52.2	134	370	117	374	PF06723.13	MreB_Mbl	domain	92	316	327	40.33	1.6e-10
TaHSP70.52.2	251	374	219	376	PF02782.16	FGGY_C	domain	74	195	198	21.27	0.00018
TaHSP70.30	12	508	12	514	PF00012.20	HSP70	domain	1	490	599	564.44	2.3e-16
TaHSP70.30	146	382	117	389	PF06723.13	MreB_Mbl	domain	93	318	327	58.21	5.8e-16
TaHSP70.50	28	529	28	540	PF00012.20	HSP70	domain	1	483	599	315.36	6e-94
TaHSP70.44	9	552	9	555	PF00012.20	HSP70	domain	1	539	599	815.7	1.9e-24
TaHSP70.44	140	379	117	386	PF06723.13	MreB_Mbl	domain	91	316	327	49.7	2.3e-13
TaHSP70.16.1	8	544	8	548	PF00012.20	HSP70	domain	1	531	599	827.45	5.2e-24
TaHSP70.16.1	141	379	117	386	PF06723.13	MreB_Mbl	domain	92	316	327	52.79	2.6e-14
TaHSP70.20.1	7	281	7	297	PF00012.20	HSP70	domain	1	268	599	379.42	2.4e-11
TaHSP70.20.1	127	246	117	256	PF06723.13	MreB_Mbl	domain	78	187	327	43.13	2.3e-11
TaHSP70.32.2	54	601	54	613	PF00012.20	HSP70	domain	1	552	599	865	2.2e-26
TaHSP70.32.2	183	420	164	425	PF06723.13	MreB_Mbl	domain	90	315	327	39.06	3.9e-10
TaHSP70.32.2	292	425	275	427	PF02782.16	FGGY_C	domain	67	195	198	20.96	0.00023
TaHSP70.57	29	530	29	542	PF00012.20	HSP70	domain	1	483	599	312.25	5.2e-93
TaHSP70.23	9	618	9	618	PF00012.20	HSP70	domain	1	599	599	868.75	1.6e-26
TaHSP70.23	142	380	118	387	PF06723.13	MreB_Mbl	domain	92	316	327	49.59	2.4e-13
TaHSP70.31.1	3	519	3	611	PF00012.20	HSP70	domain	1	489	599	212.67	7.4e-63
TaHSP70.52.1	57	650	57	652	PF00012.20	HSP70	domain	1	597	599	894.39	2.8e-26
TaHSP70.52.1	188	424	171	428	PF06723.13	MreB_Mbl	domain	92	316	327	39.06	3.9e-10
TaHSP70.45.2	9	618	9	618	PF00012.20	HSP70	domain	1	599	599	864.23	3.8e-26
TaHSP70.45.2	142	380	118	387	PF06723.13	MreB_Mbl	domain	92	316	327	50.06	1.8e-13
TaHSP70.27	45	647	45	649	PF00012.20	HSP70	domain	1	597	599	824.79	3.3e-24
TaHSP70.27	179	416	149	421	PF06723.13	MreB_Mbl	domain	92	316	327	63.56	1.4e-17
TaHSP70.29.3	54	647	54	649	PF00012.20	HSP70	domain	1	597	599	899.12	1e-27
TaHSP70.29.3	183	420	164	425	PF06723.13	MreB_Mbl	domain	90	315	327	38.9	4.4e-10
TaHSP70.29.3	293	425	276	427	PF02782.16	FGGY_C	domain	68	195	198	20.83	0.00025
TaHSP70.36.2	54	314	54	315	PF00012.20	HSP70	domain	1	263	599	439.65	1.4e-13
TaHSP70.36.2	313	579	312	581	PF00012.20	HSP70	domain	329	597	599	352.75	2.8e-10
TaHSP70.36.2	183	290	164	295	PF06723.13	MreB_Mbl	domain	90	193	327	35.99	3.3e-09
TaHSP70.26	50	643	50	645	PF00012.20	HSP70	domain	1	597	599	895.53	1.3e-26
TaHSP70.26	180	417	165	421	PF06723.13	MreB_Mbl	domain	91	316	327	39.35	3.2e-10
TaHSP70.26	295	421	266	423	PF02782.16	FGGY_C	domain	71	195	198	20.93	0.00023
TaHSP70.46	13	622	13	622	PF00012.20	HSP70	domain	1	599	599	873.22	7.2e-26
TaHSP70.46	130	384	121	391	PF06723.13	MreB_Mbl	domain	77	316	327	55.5	3.9e-15
TaHSP70.40.1	9	618	9	618	PF00012.20	HSP70	domain	1	599	599	863.56	6e-26
TaHSP70.40.1	129	380	117	387	PF06723.13	MreB_Mbl	domain	79	316	327	49.36	2.9e-13
TaHSP70.37	9	618	9	618	PF00012.20	HSP70	domain	1	599	599	866.69	6.8e-26
TaHSP70.37	142	380	119	387	PF06723.13	MreB_Mbl	domain	92	316	327	51.96	4.6e-14
TaHSP70.25	40	205	40	207	PF00012.20	HSP70	domain	1	166	599	171.41	2.3e-50
TaHSP70.25	228	623	226	625	PF00012.20	HSP70	domain	205	597	599	299.1	5e-89
TaHSP70.28	12	605	12	613	PF00012.20	HSP70	domain	1	589	599	605.27	9.8e-18
TaHSP70.28	146	384	119	390	PF06723.13	MreB_Mbl	domain	93	320	327	57.5	9.5e-16
TaHSP70.38.2	9	618	9	618	PF00012.20	HSP70	domain	1	599	599	866.74	6.6e-26
TaHSP70.38.2	142	380	119	387	PF06723.13	MreB_Mbl	domain	92	316	327	51.98	4.6e-14
TaHSP70.49	9	618	9	618	PF00012.20	HSP70	domain	1	599	599	861.91	1.9e-25
TaHSP70.49	129	380	117	387	PF06723.13	MreB_Mbl	domain	79	316	327	49.36	2.9e-13
TaHSP70.29.2	54	600	54	613	PF00012.20	HSP70	domain	1	551	599	864.91	2.4e-26
TaHSP70.29.2	183	420	164	425	PF06723.13	MreB_Mbl	domain	90	315	327	39.06	3.9e-10
TaHSP70.29.2	292	425	275	427	PF02782.16	FGGY_C	domain	67	195	198	20.96	0.00023
TaHSP70.51	60	413	57	416	PF00012.20	HSP70	domain	4	351	599	246.23	5.1e-73
TaHSP70.43.1	13	634	13	634	PF00012.20	HSP70	domain	1	599	599	857.75	3.5e-25
TaHSP70.43.1	142	396	133	403	PF06723.13	MreB_Mbl	domain	77	316	327	55.44	4e-15
TaHSP70.48	10	582	10	585	PF00012.20	HSP70	domain	1	564	599	719.42	2.7e-21
TaHSP70.48	126	384	116	391	PF06723.13	MreB_Mbl	domain	73	317	327	52.25	3.8e-14
TaHSP70.20.2	7	242	7	244	PF00012.20	HSP70	domain	1	229	599	332.85	3e-99
TaHSP70.20.2	244	479	242	483	PF00012.20	HSP70	domain	300	531	599	268.24	1.1e-79
TaHSP70.20.2	127	233	118	243	PF06723.13	MreB_Mbl	domain	78	179	327	39.69	2.5e-10
TaHSP70.39	32	533	32	545	PF00012.20	HSP70	domain	1	483	599	313.86	1.7e-93
TaHSP70.39	172	391	133	398	PF06723.13	MreB_Mbl	domain	92	292	327	24.72	9e-06
TaHSP70.38.1	9	544	9	548	PF00012.20	HSP70	domain	1	530	599	822.5	1.6e-24
TaHSP70.38.1	142	380	119	387	PF06723.13	MreB_Mbl	domain	92	316	327	52.16	4e-14
TaHSP70.31.2	3	516	3	549	PF00012.20	HSP70	domain	1	486	599	212.49	8.4e-63
TaHSP70.36.1	54	647	54	649	PF00012.20	HSP70	domain	1	597	599	900.61	3.7e-27
TaHSP70.36.1	183	420	164	425	PF06723.13	MreB_Mbl	domain	90	315	327	38.91	4.4e-10
TaHSP70.36.1	293	425	276	427	PF02782.16	FGGY_C	domain	68	195	198	20.83	0.00025
TaHSP70.18	40	424	40	431	PF00012.20	HSP70	domain	1	380	599	426.62	1.2e-12
TaHSP70.18	154	413	150	422	PF06723.13	MreB_Mbl	domain	71	316	327	50	1.8e-13
TaHSP70.35	1	592	1	598	PF00012.20	HSP70	domain	2	589	599	602.38	7.4e-18
TaHSP70.35	129	369	98	376	PF06723.13	MreB_Mbl	domain	88	318	327	53.85	1.2e-14
TaHSP70.32.3	54	314	54	315	PF00012.20	HSP70	domain	1	263	599	439.64	1.4e-13
TaHSP70.32.3	313	579	312	581	PF00012.20	HSP70	domain	329	597	599	350.94	1e-10
TaHSP70.32.3	183	290	164	295	PF06723.13	MreB_Mbl	domain	90	193	327	35.99	3.4e-09
TaHSP70.59	60	431	57	440	PF00012.20	HSP70	domain	4	371	599	253.62	3e-75
TaHSP70.33	9	618	9	618	PF00012.20	HSP70	domain	1	599	599	865.68	1.4e-26
TaHSP70.33	142	380	119	387	PF06723.13	MreB_Mbl	domain	92	316	327	51.05	8.8e-14
TaHSP70.55	10	486	10	487	PF00012.20	HSP70	domain	1	464	599	596.75	3.7e-17
TaHSP70.55	129	385	121	392	PF06723.13	MreB_Mbl	domain	77	318	327	45.4	4.6e-12
TaHSP70.21	44	646	44	648	PF00012.20	HSP70	domain	1	597	599	821.68	2.9e-24
TaHSP70.21	178	415	150	420	PF06723.13	MreB_Mbl	domain	92	316	327	63.57	1.4e-17
TaHSP70.107	3	633	3	637	PF00012.20	HSP70	domain	1	595	599	431.34	4.6e-12
TaHSP70.107	113	370	106	377	PF06723.13	MreB_Mbl	domain	76	317	327	31.13	1e-07
TaHSP70.109	38	640	38	644	PF00012.20	HSP70	domain	1	595	599	833	1.1e-25
TaHSP70.109	155	407	135	415	PF06723.13	MreB_Mbl	domain	76	316	327	60.04	1.6e-16
TaHSP70.95.1	26	731	24	733	PF00012.20	HSP70	domain	3	597	599	311.43	9.3e-93
TaHSP70.95.1	130	390	123	417	PF06723.13	MreB_Mbl	domain	65	298	327	24.17	1.3e-05
TaHSP70.69.2	3	396	1	398	PF00012.20	HSP70	domain	77	472	599	616.9	3e-18
TaHSP70.69.2	396	465	396	466	PF00012.20	HSP70	domain	529	598	599	33.46	1.4e-08
TaHSP70.69.2	37	295	10	299	PF06723.13	MreB_Mbl	domain	71	316	327	60.66	1.1e-16
TaHSP70.62	59	651	59	653	PF00012.20	HSP70	domain	1	597	599	879.49	9.1e-26
TaHSP70.62	188	294	169	429	PF06723.13	MreB_Mbl	domain	91	193	327	39.81	2.3e-10
TaHSP70.103	32	638	32	638	PF00012.20	HSP70	domain	1	599	599	842.96	1e-25
TaHSP70.103	148	401	126	409	PF06723.13	MreB_Mbl	domain	75	316	327	59.63	2.2e-16
TaHSP70.101.2	7	554	7	591	PF00012.20	HSP70	domain	1	553	599	588.15	1.5e-17
TaHSP70.101.2	145	364	121	389	PF06723.13	MreB_Mbl	domain	92	298	327	30.68	1.4e-07
TaHSP70.73.2	10	550	10	573	PF00012.20	HSP70	domain	1	535	599	820.9	5e-24
TaHSP70.73.2	141	381	120	388	PF06723.13	MreB_Mbl	domain	90	316	327	51.54	6.2e-14
TaHSP70.92	2	463	1	463	PF00012.20	HSP70	domain	52	507	599	611.8	1e-18
TaHSP70.92	83	323	60	331	PF06723.13	MreB_Mbl	domain	91	317	327	42.97	2.5e-11
TaHSP70.87	9	484	3	486	PF00012.20	HSP70	domain	63	526	599	599.61	5.1e-18
TaHSP70.87	62	328	56	335	PF06723.13	MreB_Mbl	domain	74	319	327	41.97	5.1e-11
TaHSP70.96	9	618	9	618	PF00012.20	HSP70	domain	1	599	599	868.55	1.9e-26
TaHSP70.96	142	380	118	387	PF06723.13	MreB_Mbl	domain	92	316	327	49.59	2.4e-13
TaHSP70.81	26	735	24	737	PF00012.20	HSP70	domain	3	597	599	308.49	7.2e-92
TaHSP70.81	130	390	123	417	PF06723.13	MreB_Mbl	domain	65	298	327	24.01	1.5e-05
TaHSP70.99	325	916	325	927	PF00012.20	HSP70	domain	1	583	599	693.3	2.2e-20
TaHSP70.99	32	312	31	313	PF00069.25	Pkinase	domain	2	260	264	190.29	4e-56
TaHSP70.99	34	314	31	314	PF07714.17	Pkinase_Tyr	domain	4	259	259	136.81	7.6e-40
TaHSP70.99	461	685	439	709	PF06723.13	MreB_Mbl	domain	93	298	327	28.97	4.6e-07
TaHSP70.101.1	7	554	7	596	PF00012.20	HSP70	domain	1	553	599	588.58	1.1e-17
TaHSP70.101.1	145	364	121	389	PF06723.13	MreB_Mbl	domain	92	298	327	30.58	1.5e-07
TaHSP70.74	41	417	41	422	PF00012.20	HSP70	domain	1	372	599	332.37	4.2e-99
TaHSP70.74	140	392	114	422	PF06723.13	MreB_Mbl	domain	62	298	327	49.38	2.8e-13
TaHSP70.85	11	541	11	543	PF00012.20	HSP70	domain	1	525	599	673.3	2.5e-20
TaHSP70.85	138	381	117	389	PF06723.13	MreB_Mbl	domain	89	316	327	43.65	1.6e-11
TaHSP70.89	26	735	24	737	PF00012.20	HSP70	domain	3	597	599	309.04	4.9e-92
TaHSP70.89	130	389	123	417	PF06723.13	MreB_Mbl	domain	65	297	327	23.73	1.8e-05
TaHSP70.79.2	10	619	10	619	PF00012.20	HSP70	domain	1	599	599	865.77	1.3e-26
TaHSP70.79.2	141	381	120	388	PF06723.13	MreB_Mbl	domain	90	316	327	51.37	7e-14
TaHSP70.67	44	422	43	426	PF00012.20	HSP70	domain	2	372	599	317.35	1.5e-94
TaHSP70.67	128	396	113	426	PF06723.13	MreB_Mbl	domain	48	298	327	58.32	5.4e-16
TaHSP70.68.1	9	606	9	613	PF00012.20	HSP70	domain	1	587	599	859.51	1e-25
TaHSP70.68.1	142	380	118	387	PF06723.13	MreB_Mbl	domain	92	316	327	50.18	1.6e-13
TaHSP70.111	3	633	3	637	PF00012.20	HSP70	domain	1	595	599	432.1	2.7e-12
TaHSP70.111	113	370	106	377	PF06723.13	MreB_Mbl	domain	76	317	327	30.14	2e-07
TaHSP70.83	11	534	11	534	PF00012.20	HSP70	domain	1	517	599	702.22	4.3e-21
TaHSP70.83	141	384	121	392	PF06723.13	MreB_Mbl	domain	88	317	327	42.49	3.5e-11
TaHSP70.76	54	648	54	649	PF00012.20	HSP70	domain	1	598	599	865.96	1.1e-26
TaHSP70.76	159	421	104	425	PF06723.13	MreB_Mbl	domain	67	316	327	60.27	1.4e-16
TaHSP70.91	11	549	11	552	PF00012.20	HSP70	domain	1	529	599	697.45	1.2e-20
TaHSP70.91	142	386	122	395	PF06723.13	MreB_Mbl	domain	88	316	327	37.67	1e-09
TaHSP70.75	9	618	9	618	PF00012.20	HSP70	domain	1	599	599	869.38	1e-26
TaHSP70.75	142	380	118	387	PF06723.13	MreB_Mbl	domain	92	316	327	50.08	1.7e-13
TaHSP70.61.2	54	648	54	649	PF00012.20	HSP70	domain	1	598	599	865.85	1.2e-26
TaHSP70.61.2	159	421	104	425	PF06723.13	MreB_Mbl	domain	67	316	327	60.27	1.4e-16
TaHSP70.104.1	3	638	3	642	PF00012.20	HSP70	domain	1	595	599	429.26	1.9e-12
TaHSP70.104.1	118	375	111	382	PF06723.13	MreB_Mbl	domain	76	317	327	27.39	1.4e-06
TaHSP70.78	35	607	35	608	PF00012.20	HSP70	domain	1	568	599	828.76	2.1e-24
TaHSP70.78	151	404	129	413	PF06723.13	MreB_Mbl	domain	75	316	327	58.58	4.5e-16
TaHSP70.68.3	9	389	9	396	PF00012.20	HSP70	domain	1	378	599	607.17	2.6e-18
TaHSP70.68.3	142	380	118	387	PF06723.13	MreB_Mbl	domain	92	316	327	51.13	8.3e-14
TaHSP70.94	35	642	35	642	PF00012.20	HSP70	domain	1	599	599	873.73	5e-26
TaHSP70.94	153	402	133	408	PF06723.13	MreB_Mbl	domain	78	315	327	55.27	4.6e-15
TaHSP70.64	10	619	10	619	PF00012.20	HSP70	domain	1	599	599	865.77	1.3e-26
TaHSP70.64	141	381	120	388	PF06723.13	MreB_Mbl	domain	90	316	327	51.37	7e-14
TaHSP70.73.1	10	619	10	619	PF00012.20	HSP70	domain	1	599	599	865.77	1.3e-26
TaHSP70.73.1	141	381	120	388	PF06723.13	MreB_Mbl	domain	90	316	327	51.37	7e-14
TaHSP70.98	12	512	11	513	PF00012.20	HSP70	domain	2	486	599	642.15	6.7e-19
TaHSP70.98	146	393	124	400	PF06723.13	MreB_Mbl	domain	90	316	327	31.57	7.4e-08
TaHSP70.112	57	416	31	423	PF00012.20	HSP70	domain	32	371	599	211.43	1.8e-62
TaHSP70.70.1	9	130	9	130	PF00012.20	HSP70	domain	1	120	599	157.66	3.4e-46
TaHSP70.70.1	130	586	129	586	PF00012.20	HSP70	domain	148	599	599	570.93	2.5e-17
TaHSP70.70.1	128	351	123	360	PF06723.13	MreB_Mbl	domain	106	316	327	37.06	1.6e-09
TaHSP70.97	11	447	11	449	PF00012.20	HSP70	domain	1	430	599	567.88	2.1e-17
TaHSP70.97	146	383	124	391	PF06723.13	MreB_Mbl	domain	92	315	327	27.17	1.6e-06
TaHSP70.72	43	649	43	649	PF00012.20	HSP70	domain	1	599	599	846.03	1.2e-25
TaHSP70.72	159	412	133	421	PF06723.13	MreB_Mbl	domain	75	316	327	58.71	4.1e-16
TaHSP70.90	9	618	9	618	PF00012.20	HSP70	domain	1	599	599	868.55	1.9e-26
TaHSP70.90	142	380	118	387	PF06723.13	MreB_Mbl	domain	92	316	327	49.59	2.4e-13
TaHSP70.102	7	514	7	518	PF00012.20	HSP70	domain	1	500	599	655.02	8.5e-19
TaHSP70.102	138	379	106	386	PF06723.13	MreB_Mbl	domain	90	316	327	42.54	3.4e-11
TaHSP70.82.1	4	550	3	550	PF00012.20	HSP70	domain	64	599	599	752.29	3e-22
TaHSP70.82.1	74	312	50	319	PF06723.13	MreB_Mbl	domain	92	316	327	49.95	1.9e-13
TaHSP70.110	39	645	39	645	PF00012.20	HSP70	domain	1	599	599	844.93	2.7e-25
TaHSP70.110	155	408	133	416	PF06723.13	MreB_Mbl	domain	75	316	327	60.01	1.7e-16
TaHSP70.60	9	618	9	618	PF00012.20	HSP70	domain	1	599	599	867.28	4.5e-26
TaHSP70.60	142	380	118	387	PF06723.13	MreB_Mbl	domain	92	316	327	49.36	2.9e-13
TaHSP70.100	7	588	7	599	PF00012.20	HSP70	domain	1	569	599	690.93	1.1e-20
TaHSP70.100	139	384	118	389	PF06723.13	MreB_Mbl	domain	91	322	327	41.15	9e-11
TaHSP70.104.2	3	641	3	642	PF00012.20	HSP70	domain	1	598	599	429.72	1.4e-12
TaHSP70.104.2	118	375	111	382	PF06723.13	MreB_Mbl	domain	76	317	327	27.77	1.1e-06
TaHSP70.93	11	510	11	512	PF00012.20	HSP70	domain	1	484	599	637.01	2.4e-19
TaHSP70.93	147	392	124	401	PF06723.13	MreB_Mbl	domain	91	315	327	42.94	2.6e-11
TaHSP70.82.4	9	618	9	618	PF00012.20	HSP70	domain	1	599	599	868.55	1.9e-26
TaHSP70.82.4	142	380	118	387	PF06723.13	MreB_Mbl	domain	92	316	327	49.59	2.4e-13
TaHSP70.82.2	9	544	9	548	PF00012.20	HSP70	domain	1	530	599	823.23	9.9e-24
TaHSP70.82.2	142	380	118	387	PF06723.13	MreB_Mbl	domain	92	316	327	49.76	2.2e-13
TaHSP70.79.3	10	550	10	573	PF00012.20	HSP70	domain	1	535	599	820.9	5e-24
TaHSP70.79.3	141	381	120	388	PF06723.13	MreB_Mbl	domain	90	316	327	51.54	6.2e-14
TaHSP70.69.1	54	648	54	649	PF00012.20	HSP70	domain	1	598	599	863.61	5.8e-26
TaHSP70.69.1	158	421	103	426	PF06723.13	MreB_Mbl	domain	66	316	327	60.24	1.4e-16
TaHSP70.66	60	327	57	339	PF00012.20	HSP70	domain	4	269	599	171.84	1.7e-50
TaHSP70.88	35	642	35	642	PF00012.20	HSP70	domain	1	599	599	873.73	5e-26
TaHSP70.88	153	402	133	408	PF06723.13	MreB_Mbl	domain	78	315	327	55.27	4.6e-15
TaHSP70.77	59	651	59	653	PF00012.20	HSP70	domain	1	597	599	881.16	2.8e-26
TaHSP70.77	188	294	169	429	PF06723.13	MreB_Mbl	domain	91	193	327	39.81	2.3e-10
TaHSP70.95.2	26	731	24	733	PF00012.20	HSP70	domain	3	597	599	312.49	4.4e-93
TaHSP70.95.2	130	390	123	417	PF06723.13	MreB_Mbl	domain	65	298	327	24.57	1e-05
TaHSP70.79.1	10	390	10	395	PF00012.20	HSP70	domain	1	378	599	603.8	2.7e-18
TaHSP70.79.1	392	513	390	513	PF00012.20	HSP70	domain	484	599	599	65.45	2.8e-18
TaHSP70.79.1	141	381	120	388	PF06723.13	MreB_Mbl	domain	90	316	327	51.96	4.6e-14
TaHSP70.61.1	54	610	54	626	PF00012.20	HSP70	domain	1	560	599	838.01	3.3e-25
TaHSP70.61.1	161	421	109	424	PF06723.13	MreB_Mbl	domain	69	316	327	60.26	1.4e-16
TaHSP70.71	180	772	180	774	PF00012.20	HSP70	domain	1	597	599	880.35	5e-26
TaHSP70.71	309	415	290	550	PF06723.13	MreB_Mbl	domain	91	193	327	39.12	3.7e-10
TaHSP70.82.3	9	541	9	546	PF00012.20	HSP70	domain	1	527	599	820.38	7.2e-24
TaHSP70.82.3	142	380	118	387	PF06723.13	MreB_Mbl	domain	92	316	327	49.75	2.2e-13
TaHSP70.70.2	9	614	9	614	PF00012.20	HSP70	domain	1	599	599	806.04	1.6e-24
TaHSP70.70.2	142	379	117	388	PF06723.13	MreB_Mbl	domain	92	316	327	43.91	1.3e-11
TaHSP70.113.2	56	102	30	119	PF00012.20	HSP70	domain	32	78	599	23.11	1.9e-05
TaHSP70.113.2	121	259	107	261	PF00012.20	HSP70	domain	68	203	599	67.74	5.7e-19
TaHSP70.80	35	642	35	642	PF00012.20	HSP70	domain	1	599	599	873.73	5e-26
TaHSP70.80	153	402	133	408	PF06723.13	MreB_Mbl	domain	78	315	327	55.27	4.6e-15
TaHSP70.84	11	200	11	207	PF00012.20	HSP70	domain	1	184	599	270.12	3e-80
TaHSP70.84	206	482	201	489	PF00012.20	HSP70	domain	211	486	599	318.41	7.2e-95
TaHSP70.65	56	427	54	434	PF00012.20	HSP70	domain	4	371	599	250	3.7e-74
TaHSP70.105	40	646	40	646	PF00012.20	HSP70	domain	1	599	599	841.26	3.4e-25
TaHSP70.105	157	409	134	417	PF06723.13	MreB_Mbl	domain	76	316	327	61.16	7.4e-17
TaHSP70.106	39	645	39	645	PF00012.20	HSP70	domain	1	599	599	843.26	8.5e-25
TaHSP70.106	155	408	133	416	PF06723.13	MreB_Mbl	domain	75	316	327	60.01	1.7e-16
TaHSP70.68.4	9	618	9	618	PF00012.20	HSP70	domain	1	599	599	869.02	1.3e-26
TaHSP70.68.4	142	380	118	387	PF06723.13	MreB_Mbl	domain	92	316	327	50.08	1.7e-13
TaHSP70.113.1	56	231	30	233	PF00012.20	HSP70	domain	32	203	599	103.24	1e-29
TaHSP70.108	55	399	30	401	PF00012.20	HSP70	domain	31	371	599	215.64	9.4e-64
TaHSP70.68.2	9	544	9	548	PF00012.20	HSP70	domain	1	530	599	824.11	5.3e-24
TaHSP70.68.2	142	380	118	387	PF06723.13	MreB_Mbl	domain	92	316	327	50.26	1.5e-13
TaHSP70.86	11	80	11	81	PF00012.20	HSP70	domain	1	68	599	83.75	8.1e-24
TaHSP70.63	35	640	35	641	PF00012.20	HSP70	domain	1	598	599	839.5	1.2e-25
TaHSP70.63	151	404	129	413	PF06723.13	MreB_Mbl	domain	75	316	327	59	3.4e-16
TaHSP70.114	52	645	52	647	PF00012.20	HSP70	domain	1	597	599	894.62	2.4e-26
TaHSP70.114	183	419	166	424	PF06723.13	MreB_Mbl	domain	92	316	327	36.43	2.5e-09
TaHSP90.9.3	133	642	133	646	PF00183.18	HSP90	domain	1	513	517	782.66	1.9e-23
TaHSP90.3.2	193	705	193	710	PF00183.18	HSP90	domain	1	513	517	784.21	6.4e-23
TaHSP90.3.2	36	190	36	191	PF02518.26	HATPase_c	domain	1	111	112	51.74	1e-13
TaHSP90.3.2	34	155	34	163	PF13589.6	HATPase_c_3	domain	1	99	137	36.61	3.5e-09
TaHSP90.3.1	191	703	191	708	PF00183.18	HSP90	domain	1	513	517	784.23	6.4e-23
TaHSP90.3.1	32	188	31	189	PF02518.26	HATPase_c	domain	2	111	112	42.97	5.5e-11
TaHSP90.3.1	30	153	29	161	PF13589.6	HATPase_c_3	domain	2	99	137	32.82	5.2e-08
TaHSP90.6.2	185	329	185	330	PF00183.18	HSP90	domain	1	147	517	185.29	2.1e-54
TaHSP90.6.2	329	632	328	636	PF00183.18	HSP90	domain	211	513	517	434.22	7.7e-13
TaHSP90.6.2	28	182	28	183	PF02518.26	HATPase_c	domain	1	111	112	49.16	6.6e-13
TaHSP90.6.2	26	147	26	161	PF13589.6	HATPase_c_3	domain	1	99	137	38.17	1.1e-09
TaHSP90.10.1	439	933	438	944	PF00183.18	HSP90	domain	2	507	517	615.39	9.5e-18
TaHSP90.10.1	274	434	274	436	PF02518.26	HATPase_c	domain	1	110	112	42.11	1e-10
TaHSP90.10.1	272	416	272	426	PF13589.6	HATPase_c_3	domain	1	120	137	41.48	1.1e-10
TaHSP90.8.2	262	754	262	766	PF00183.18	HSP90	domain	1	507	517	641.31	1.3e-19
TaHSP90.8.2	98	257	97	259	PF02518.26	HATPase_c	domain	2	110	112	46.82	3.5e-12
TaHSP90.8.2	99	240	95	252	PF13589.6	HATPase_c_3	domain	4	121	137	41.06	1.5e-10
TaHSP90.4.2	297	792	296	803	PF00183.18	HSP90	domain	2	507	517	617.39	2.3e-18
TaHSP90.4.2	132	292	132	294	PF02518.26	HATPase_c	domain	1	110	112	42.29	8.9e-11
TaHSP90.4.2	130	272	130	282	PF13589.6	HATPase_c_3	domain	1	118	137	40.91	1.6e-10
TaHSP90.6.1	185	383	185	384	PF00183.18	HSP90	domain	1	203	517	311.81	9.7e-93
TaHSP90.6.1	382	626	382	630	PF00183.18	HSP90	domain	270	513	517	339.14	5e-10
TaHSP90.6.1	28	182	28	183	PF02518.26	HATPase_c	domain	1	111	112	49.18	6.4e-13
TaHSP90.6.1	26	147	26	161	PF13589.6	HATPase_c_3	domain	1	99	137	38.19	1.1e-09
TaHSP90.6.3	185	694	185	698	PF00183.18	HSP90	domain	1	513	517	782.3	2.4e-23
TaHSP90.6.3	28	182	28	183	PF02518.26	HATPase_c	domain	1	111	112	48.93	7.7e-13
TaHSP90.6.3	26	147	26	160	PF13589.6	HATPase_c_3	domain	1	99	137	37.96	1.3e-09
TaHSP90.4.1	297	791	296	802	PF00183.18	HSP90	domain	2	507	517	616.01	6.1e-18
TaHSP90.4.1	132	292	132	294	PF02518.26	HATPase_c	domain	1	110	112	42.29	8.9e-11
TaHSP90.4.1	130	272	130	282	PF13589.6	HATPase_c_3	domain	1	118	137	40.92	1.6e-10
TaHSP90.5	262	755	262	765	PF00183.18	HSP90	domain	1	508	517	641.75	9.7e-19
TaHSP90.5	98	258	97	259	PF02518.26	HATPase_c	domain	2	111	112	47.3	2.5e-12
TaHSP90.5	99	240	95	252	PF13589.6	HATPase_c_3	domain	4	121	137	41.17	1.4e-10
TaHSP90.6.4	185	470	185	472	PF00183.18	HSP90	domain	1	290	517	465.44	2.7e-13
TaHSP90.6.4	28	182	28	183	PF02518.26	HATPase_c	domain	1	111	112	49.96	3.7e-13
TaHSP90.6.4	26	147	26	162	PF13589.6	HATPase_c_3	domain	1	99	137	38.92	6.7e-10
TaHSP90.9.1	185	473	185	474	PF00183.18	HSP90	domain	1	293	517	469.07	2.1e-14
TaHSP90.9.1	473	657	472	661	PF00183.18	HSP90	domain	330	513	517	226.43	7.3e-67
TaHSP90.9.1	28	182	28	183	PF02518.26	HATPase_c	domain	1	111	112	51.29	1.4e-13
TaHSP90.9.1	26	147	26	160	PF13589.6	HATPase_c_3	domain	1	99	137	38.33	1e-09
TaHSP90.7	305	798	304	810	PF00183.18	HSP90	domain	2	506	517	614.85	1.4e-18
TaHSP90.7	140	300	140	302	PF02518.26	HATPase_c	domain	1	110	112	42.4	8.2e-11
TaHSP90.7	138	280	138	291	PF13589.6	HATPase_c_3	domain	1	118	137	41.36	1.2e-10
TaHSP90.1	189	702	189	705	PF00183.18	HSP90	domain	1	515	517	789.85	1.3e-23
TaHSP90.1	32	186	32	187	PF02518.26	HATPase_c	domain	1	111	112	51.76	1e-13
TaHSP90.1	30	151	30	159	PF13589.6	HATPase_c_3	domain	1	99	137	36.62	3.4e-09
TaHSP90.9.2	185	694	185	698	PF00183.18	HSP90	domain	1	513	517	782.3	2.4e-23
TaHSP90.9.2	28	182	28	183	PF02518.26	HATPase_c	domain	1	111	112	51.16	1.6e-13
TaHSP90.9.2	26	147	26	160	PF13589.6	HATPase_c_3	domain	1	99	137	38.21	1.1e-09
TaHSP90.8.1	18	511	18	522	PF00183.18	HSP90	domain	1	508	517	643.1	3.8e-19
TaHSP90.2	194	702	194	710	PF00183.18	HSP90	domain	1	512	517	781.77	3.5e-23
TaHSP90.2	37	191	37	192	PF02518.26	HATPase_c	domain	1	111	112	50.83	2e-13
TaHSP90.2	35	156	35	164	PF13589.6	HATPase_c_3	domain	1	99	137	37.35	2.1e-09
TaHSP90.8.3	262	568	262	578	PF00183.18	HSP90	domain	1	317	517	407.66	8.6e-12
TaHSP90.8.3	98	257	97	259	PF02518.26	HATPase_c	domain	2	110	112	47.47	2.2e-12
TaHSP90.8.3	99	240	95	252	PF13589.6	HATPase_c_3	domain	4	121	137	41.69	9.4e-11
TaHSP90.9.4	185	470	185	472	PF00183.18	HSP90	domain	1	290	517	465.44	2.7e-13
TaHSP90.9.4	28	182	28	183	PF02518.26	HATPase_c	domain	1	111	112	52.19	7.5e-14
TaHSP90.9.4	26	147	26	162	PF13589.6	HATPase_c_3	domain	1	99	137	39.18	5.6e-10
TaHSP90.15.1	185	693	185	698	PF00183.18	HSP90	domain	1	512	517	779.11	2.3e-23
TaHSP90.15.1	28	182	28	183	PF02518.26	HATPase_c	domain	1	111	112	54.71	1.2e-14
TaHSP90.15.1	26	147	26	157	PF13589.6	HATPase_c_3	domain	1	99	137	32.36	7.1e-08
TaHSP90.14.2	259	726	259	732	PF00183.18	HSP90	domain	1	448	517	658.28	9.5e-19
TaHSP90.14.2	101	256	100	257	PF02518.26	HATPase_c	domain	2	111	112	47.9	1.6e-12
TaHSP90.14.2	102	221	98	256	PF13589.6	HATPase_c_3	domain	4	99	137	36.83	3e-09
TaHSP90.15.2	185	628	185	636	PF00183.18	HSP90	domain	1	448	517	708.25	6.8e-21
TaHSP90.15.2	28	182	28	183	PF02518.26	HATPase_c	domain	1	111	112	54.91	1.1e-14
TaHSP90.15.2	26	147	26	157	PF13589.6	HATPase_c_3	domain	1	99	137	32.55	6.3e-08
TaHSP90.10.2	275	769	274	780	PF00183.18	HSP90	domain	2	507	517	616.12	5.7e-18
TaHSP90.10.2	110	270	110	272	PF02518.26	HATPase_c	domain	1	110	112	42.53	7.5e-11
TaHSP90.10.2	108	252	108	262	PF13589.6	HATPase_c_3	domain	1	120	137	41.89	8.2e-11
TaHSP90.14.1	259	791	259	796	PF00183.18	HSP90	domain	1	513	517	718.39	5.7e-21
TaHSP90.14.1	101	256	100	257	PF02518.26	HATPase_c	domain	2	111	112	47.85	1.7e-12
TaHSP90.14.1	102	221	98	256	PF13589.6	HATPase_c_3	domain	4	99	137	36.78	3.1e-09
TaHSP90.11.1	18	511	18	521	PF00183.18	HSP90	domain	1	508	517	643.62	2.6e-19
TaHSP90.13	185	693	185	698	PF00183.18	HSP90	domain	1	512	517	779.11	2.3e-23
TaHSP90.13	28	182	28	183	PF02518.26	HATPase_c	domain	1	111	112	53.68	2.6e-14
TaHSP90.13	26	147	26	157	PF13589.6	HATPase_c_3	domain	1	99	137	33.78	2.6e-08
TaHSP90.16.2	259	782	259	786	PF00183.18	HSP90	domain	1	515	517	676.06	3.9e-20
TaHSP90.16.2	101	256	100	257	PF02518.26	HATPase_c	domain	2	111	112	47.88	1.6e-12
TaHSP90.16.2	102	221	98	256	PF13589.6	HATPase_c_3	domain	4	99	137	36.81	3e-09
TaHSP90.11.2	262	755	262	765	PF00183.18	HSP90	domain	1	508	517	641.83	9.1e-19
TaHSP90.11.2	98	257	97	259	PF02518.26	HATPase_c	domain	2	110	112	46.82	3.5e-12
TaHSP90.11.2	99	240	95	252	PF13589.6	HATPase_c_3	domain	4	121	137	41.06	1.5e-10
TaHSP90.16.3	259	792	259	796	PF00183.18	HSP90	domain	1	515	517	717.28	1.2e-21
TaHSP90.16.3	101	256	100	257	PF02518.26	HATPase_c	domain	2	111	112	47.85	1.7e-12
TaHSP90.16.3	102	221	98	256	PF13589.6	HATPase_c_3	domain	4	99	137	36.78	3.1e-09
TaHSP90.17	185	693	185	698	PF00183.18	HSP90	domain	1	512	517	777.7	6.1e-23
TaHSP90.17	28	182	28	183	PF02518.26	HATPase_c	domain	1	111	112	53.71	2.5e-14
TaHSP90.17	26	147	26	157	PF13589.6	HATPase_c_3	domain	1	99	137	33.55	3.1e-08
TaHSP90.12.3	185	470	185	472	PF00183.18	HSP90	domain	1	290	517	465.44	2.7e-13
TaHSP90.12.3	28	182	28	183	PF02518.26	HATPase_c	domain	1	111	112	52.19	7.5e-14
TaHSP90.12.3	26	147	26	162	PF13589.6	HATPase_c_3	domain	1	99	137	39.18	5.6e-10
TaHSP90.16.1	170	701	170	705	PF00183.18	HSP90	domain	1	515	517	716.06	2.9e-21
TaHSP90.16.1	12	167	11	168	PF02518.26	HATPase_c	domain	2	111	112	48.13	1.4e-12
TaHSP90.16.1	13	132	9	167	PF13589.6	HATPase_c_3	domain	4	99	137	37.05	2.5e-09
TaHSP90.12.2	185	555	185	556	PF00183.18	HSP90	domain	1	375	517	585.91	8.1e-17
TaHSP90.12.2	554	622	553	626	PF00183.18	HSP90	domain	446	513	517	50.43	1.6e-13
TaHSP90.12.2	28	182	28	183	PF02518.26	HATPase_c	domain	1	111	112	51.42	1.3e-13
TaHSP90.12.2	26	147	26	161	PF13589.6	HATPase_c_3	domain	1	99	137	38.46	9.3e-10
TaHSP90.12.1	185	694	185	698	PF00183.18	HSP90	domain	1	513	517	782.3	2.4e-23
TaHSP90.12.1	28	182	28	183	PF02518.26	HATPase_c	domain	1	111	112	51.16	1.6e-13
TaHSP90.12.1	26	147	26	160	PF13589.6	HATPase_c_3	domain	1	99	137	38.21	1.1e-09
TaHSP90.18	289	822	289	826	PF00183.18	HSP90	domain	1	515	517	717.43	1.1e-21
TaHSP90.18	131	286	130	287	PF02518.26	HATPase_c	domain	2	111	112	47.77	1.8e-12
TaHSP90.18	132	251	128	286	PF13589.6	HATPase_c_3	domain	4	99	137	36.7	3.3e-09
TaSHSP.73.2	77	180	77	181	PF00011.21	HSP20	domain	1	101	102	97.39	4.5e-28
TaSHSP.50	47	150	47	150	PF00011.21	HSP20	domain	1	102	102	107.85	2.5e-31
TaSHSP.50	56	133	53	134	PF17886.1	ArsA_HSP20	domain	5	62	63	35.67	4.7e-09
TaSHSP.54	47	150	47	150	PF00011.21	HSP20	domain	1	102	102	108.84	1.2e-31
TaSHSP.54	56	133	53	134	PF17886.1	ArsA_HSP20	domain	5	62	63	35.67	4.7e-09
TaSHSP.38	47	150	47	150	PF00011.21	HSP20	domain	1	102	102	109.21	9.4e-32
TaSHSP.38	56	133	53	134	PF17886.1	ArsA_HSP20	domain	5	62	63	35.67	4.7e-09
TaSHSP.24	84	188	84	189	PF00011.21	HSP20	domain	1	101	102	95.99	1.2e-27
TaSHSP.24	93	172	89	172	PF17886.1	ArsA_HSP20	domain	5	63	63	23.45	3.1e-05
TaSHSP.24	82	125	81	174	PF04969.16	CS	domain	2	46	76	21.17	0.00045
TaSHSP.2	87	183	87	186	PF00011.21	HSP20	domain	1	93	102	38.84	7.7e-10
TaSHSP.91	57	160	57	160	PF00011.21	HSP20	domain	1	102	102	113.53	4.2e-33
TaSHSP.91	66	143	63	144	PF17886.1	ArsA_HSP20	domain	5	62	63	28.88	6.2e-07
TaSHSP.72	54	157	54	157	PF00011.21	HSP20	domain	1	102	102	111.73	1.5e-32
TaSHSP.72	63	140	60	141	PF17886.1	ArsA_HSP20	domain	5	62	63	28.01	1.2e-06
TaSHSP.83	16	102	15	106	PF00011.21	HSP20	domain	2	96	102	50.05	2.5e-13
TaSHSP.87	21	105	17	108	PF00011.21	HSP20	domain	5	99	102	39.54	4.7e-10
TaSHSP.4	27	101	17	112	PF00011.21	HSP20	domain	9	90	102	26.74	4.5e-06
TaSHSP.73.1	128	231	128	232	PF00011.21	HSP20	domain	1	101	102	97.05	5.7e-28
TaSHSP.14	22	99	21	108	PF00011.21	HSP20	domain	2	92	102	29.76	5.2e-07
TaSHSP.75	23	108	21	114	PF00011.21	HSP20	domain	3	91	102	22.35	0.0001
TaSHSP.19.1	218	302	217	302	PF01388.21	ARID	domain	2	90	90	54.67	1.2e-14
TaSHSP.19.1	429	512	428	514	PF00011.21	HSP20	domain	2	90	102	25.41	1.2e-05
TaSHSP.48	47	150	47	150	PF00011.21	HSP20	domain	1	102	102	107.85	2.5e-31
TaSHSP.48	56	133	53	134	PF17886.1	ArsA_HSP20	domain	5	62	63	35.67	4.7e-09
TaSHSP.23.1	256	340	255	340	PF01388.21	ARID	domain	2	90	90	54.58	1.3e-14
TaSHSP.92	53	156	53	156	PF00011.21	HSP20	domain	1	102	102	112.78	7.2e-33
TaSHSP.92	62	139	59	140	PF17886.1	ArsA_HSP20	domain	5	62	63	33.66	2e-08
TaSHSP.35	49	142	47	157	PF00011.21	HSP20	domain	3	89	102	49.03	5.2e-13
TaSHSP.42	54	157	54	157	PF00011.21	HSP20	domain	1	102	102	106.31	7.5e-31
TaSHSP.42	60	139	59	140	PF17886.1	ArsA_HSP20	domain	2	62	63	23.18	3.7e-05
TaSHSP.70	51	153	51	154	PF00011.21	HSP20	domain	1	101	102	107.38	3.5e-31
TaSHSP.70	60	137	57	138	PF17886.1	ArsA_HSP20	domain	5	62	63	35.05	7.3e-09
TaSHSP.7	26	107	25	112	PF00011.21	HSP20	domain	2	90	102	32.48	7.4e-08
TaSHSP.16	256	340	255	340	PF01388.21	ARID	domain	2	90	90	54.51	1.4e-14
TaSHSP.16	467	550	466	552	PF00011.21	HSP20	domain	2	90	102	25.26	1.3e-05
TaSHSP.49	47	150	47	150	PF00011.21	HSP20	domain	1	102	102	107.98	2.3e-31
TaSHSP.49	56	133	53	134	PF17886.1	ArsA_HSP20	domain	5	62	63	35.01	7.6e-09
TaSHSP.19.2	252	336	251	336	PF01388.21	ARID	domain	2	90	90	54.53	1.4e-14
TaSHSP.19.2	463	546	462	548	PF00011.21	HSP20	domain	2	90	102	25.28	1.3e-05
TaSHSP.23.2	256	340	255	340	PF01388.21	ARID	domain	2	90	90	54.47	1.4e-14
TaSHSP.23.2	467	550	466	552	PF00011.21	HSP20	domain	2	90	102	25.26	1.3e-05
TaSHSP.28	48	141	47	154	PF00011.21	HSP20	domain	2	88	102	48.35	8.4e-13
TaSHSP.34	45	152	45	152	PF00011.21	HSP20	domain	1	102	102	90.4	6.8e-26
TaSHSP.34	54	134	51	135	PF17886.1	ArsA_HSP20	domain	5	62	63	35.09	7.1e-09
TaSHSP.77	77	180	77	181	PF00011.21	HSP20	domain	1	101	102	95.98	1.2e-27
TaSHSP.5	56	132	47	138	PF00011.21	HSP20	domain	10	93	102	39.58	4.5e-10
TaSHSP.63	43	146	43	146	PF00011.21	HSP20	domain	1	102	102	103.84	4.4e-30
TaSHSP.63	49	128	48	129	PF17886.1	ArsA_HSP20	domain	2	62	63	23.44	3.1e-05
TaSHSP.13	26	108	25	118	PF00011.21	HSP20	domain	2	91	102	35.07	1.1e-08
TaSHSP.82	136	243	136	243	PF00011.21	HSP20	domain	1	102	102	98.91	1.5e-28
TaSHSP.82	141	227	141	228	PF17886.1	ArsA_HSP20	domain	1	62	63	35.03	7.5e-09
TaSHSP.25	47	150	47	150	PF00011.21	HSP20	domain	1	102	102	108.54	1.5e-31
TaSHSP.25	56	133	53	134	PF17886.1	ArsA_HSP20	domain	5	62	63	35.67	4.7e-09
TaSHSP.21	71	159	69	166	PF00011.21	HSP20	domain	3	93	102	48.99	5.3e-13
TaSHSP.21	75	151	74	151	PF17886.1	ArsA_HSP20	domain	2	63	63	28.87	6.3e-07
TaSHSP.39	57	160	57	160	PF00011.21	HSP20	domain	1	102	102	105.17	1.7e-30
TaSHSP.39	63	142	62	143	PF17886.1	ArsA_HSP20	domain	2	62	63	24.93	1.1e-05
TaSHSP.11	79	155	70	162	PF00011.21	HSP20	domain	10	93	102	38.4	1.1e-09
TaSHSP.31	57	160	57	160	PF00011.21	HSP20	domain	1	102	102	106.05	9.1e-31
TaSHSP.31	64	142	62	143	PF17886.1	ArsA_HSP20	domain	3	62	63	23.41	3.2e-05
TaSHSP.26	47	150	47	150	PF00011.21	HSP20	domain	1	102	102	108.54	1.5e-31
TaSHSP.26	56	133	53	134	PF17886.1	ArsA_HSP20	domain	5	62	63	35.67	4.7e-09
TaSHSP.40	55	158	55	158	PF00011.21	HSP20	domain	1	102	102	105.75	1.1e-30
TaSHSP.40	61	140	60	141	PF17886.1	ArsA_HSP20	domain	2	62	63	23.19	3.7e-05
TaSHSP.20	84	131	84	140	PF00011.21	HSP20	domain	1	47	102	32.44	7.6e-08
TaSHSP.94	51	153	51	154	PF00011.21	HSP20	domain	1	101	102	110.18	4.7e-32
TaSHSP.94	60	137	57	138	PF17886.1	ArsA_HSP20	domain	5	62	63	34.42	1.2e-08
TaSHSP.58	57	160	57	160	PF00011.21	HSP20	domain	1	102	102	103.33	6.3e-30
TaSHSP.58	63	143	62	143	PF17886.1	ArsA_HSP20	domain	2	63	63	24.08	2e-05
TaSHSP.90	57	160	57	160	PF00011.21	HSP20	domain	1	102	102	103.6	5.3e-30
TaSHSP.90	63	142	62	143	PF17886.1	ArsA_HSP20	domain	2	62	63	24.06	2e-05
TaSHSP.78	57	155	57	156	PF00011.21	HSP20	domain	1	101	102	91.48	3.1e-26
TaSHSP.10	30	104	20	116	PF00011.21	HSP20	domain	9	90	102	22.38	0.0001
TaSHSP.93	54	157	54	157	PF00011.21	HSP20	domain	1	102	102	113.45	4.5e-33
TaSHSP.93	63	140	60	141	PF17886.1	ArsA_HSP20	domain	5	62	63	30.74	1.6e-07
TaSHSP.3	26	107	25	116	PF00011.21	HSP20	domain	2	90	102	32.17	9.2e-08
TaSHSP.32	54	157	54	157	PF00011.21	HSP20	domain	1	102	102	106.89	4.9e-31
TaSHSP.32	60	139	59	140	PF17886.1	ArsA_HSP20	domain	2	62	63	23.55	2.9e-05
TaSHSP.88	77	180	77	181	PF00011.21	HSP20	domain	1	101	102	100.59	4.5e-29
TaSHSP.43	54	157	54	157	PF00011.21	HSP20	domain	1	102	102	100.63	4.4e-29
TaSHSP.44	54	157	54	157	PF00011.21	HSP20	domain	1	102	102	106.27	7.7e-31
TaSHSP.44	60	139	59	140	PF17886.1	ArsA_HSP20	domain	2	62	63	22.6	5.7e-05
TaSHSP.52	47	150	47	150	PF00011.21	HSP20	domain	1	102	102	106.86	5e-31
TaSHSP.52	56	133	53	134	PF17886.1	ArsA_HSP20	domain	5	62	63	33.64	2e-08
TaSHSP.64	20	104	19	110	PF00011.21	HSP20	domain	2	93	102	28.42	1.4e-06
TaSHSP.27	47	150	47	150	PF00011.21	HSP20	domain	1	102	102	108.98	1.1e-31
TaSHSP.27	56	133	53	134	PF17886.1	ArsA_HSP20	domain	5	62	63	35.67	4.7e-09
TaSHSP.56	57	160	57	160	PF00011.21	HSP20	domain	1	102	102	104.64	2.5e-30
TaSHSP.65	134	238	134	238	PF00011.21	HSP20	domain	1	102	102	102.18	1.4e-29
TaSHSP.65	140	222	139	223	PF17886.1	ArsA_HSP20	domain	2	62	63	31.33	1.1e-07
TaSHSP.33	23	106	22	113	PF00011.21	HSP20	domain	2	92	102	27.35	2.9e-06
TaSHSP.68	47	150	47	150	PF00011.21	HSP20	domain	1	102	102	114.44	2.2e-33
TaSHSP.68	56	133	53	134	PF17886.1	ArsA_HSP20	domain	5	62	63	31.1	1.3e-07
TaSHSP.71	54	157	54	157	PF00011.21	HSP20	domain	1	102	102	112.49	9e-33
TaSHSP.71	63	140	60	141	PF17886.1	ArsA_HSP20	domain	5	62	63	27.79	1.4e-06
TaSHSP.23.3	222	306	221	306	PF01388.21	ARID	domain	2	90	90	54.61	1.3e-14
TaSHSP.23.3	433	516	432	518	PF00011.21	HSP20	domain	2	90	102	25.4	1.2e-05
TaSHSP.67	54	157	54	157	PF00011.21	HSP20	domain	1	102	102	113.84	3.4e-33
TaSHSP.67	63	140	60	141	PF17886.1	ArsA_HSP20	domain	5	62	63	30.94	1.4e-07
TaSHSP.57	57	160	57	160	PF00011.21	HSP20	domain	1	102	102	104.64	2.5e-30
TaSHSP.61	54	157	54	157	PF00011.21	HSP20	domain	1	102	102	106.9	4.9e-31
TaSHSP.61	60	139	59	140	PF17886.1	ArsA_HSP20	domain	2	62	63	23.59	2.8e-05
TaSHSP.86	27	111	24	117	PF00011.21	HSP20	domain	4	91	102	23.82	3.7e-05
TaSHSP.1	30	103	20	114	PF00011.21	HSP20	domain	9	89	102	26.63	4.9e-06
TaSHSP.8	25	101	24	109	PF00011.21	HSP20	domain	2	91	102	27.04	3.6e-06
TaSHSP.9	31	109	30	117	PF00011.21	HSP20	domain	2	93	102	26.36	5.9e-06
TaSHSP.95	53	156	53	156	PF00011.21	HSP20	domain	1	102	102	114.27	2.5e-33
TaSHSP.95	62	139	59	140	PF17886.1	ArsA_HSP20	domain	5	62	63	30.96	1.4e-07
TaSHSP.41	57	160	57	160	PF00011.21	HSP20	domain	1	102	102	106.75	5.5e-31
TaSHSP.41	63	142	62	143	PF17886.1	ArsA_HSP20	domain	2	62	63	23.51	2.9e-05
TaSHSP.55	47	150	47	150	PF00011.21	HSP20	domain	1	102	102	108.84	1.2e-31
TaSHSP.55	56	133	53	134	PF17886.1	ArsA_HSP20	domain	5	62	63	35.67	4.7e-09
TaSHSP.15	29	107	28	114	PF00011.21	HSP20	domain	2	93	102	26.64	4.9e-06
TaSHSP.59	54	157	54	157	PF00011.21	HSP20	domain	1	102	102	107.31	3.7e-31
TaSHSP.59	60	139	59	140	PF17886.1	ArsA_HSP20	domain	2	62	63	23.55	2.9e-05
TaSHSP.62	55	158	55	158	PF00011.21	HSP20	domain	1	102	102	106.72	5.6e-31
TaSHSP.62	61	140	60	141	PF17886.1	ArsA_HSP20	domain	2	62	63	23.54	2.9e-05
TaSHSP.6	87	183	87	186	PF00011.21	HSP20	domain	1	93	102	38.95	7.1e-10
TaSHSP.60	54	157	54	157	PF00011.21	HSP20	domain	1	102	102	106.9	4.9e-31
TaSHSP.60	60	139	59	140	PF17886.1	ArsA_HSP20	domain	2	62	63	23.59	2.8e-05
TaSHSP.37	47	150	47	150	PF00011.21	HSP20	domain	1	102	102	107.14	4.1e-31
TaSHSP.37	56	133	53	134	PF17886.1	ArsA_HSP20	domain	5	62	63	35.66	4.7e-09
TaSHSP.22	52	134	48	142	PF00011.21	HSP20	domain	5	91	102	57.64	1.1e-15
TaSHSP.22	58	127	53	128	PF17886.1	ArsA_HSP20	domain	6	62	63	31.74	8e-08
TaSHSP.46	57	160	57	160	PF00011.21	HSP20	domain	1	102	102	106.61	6e-31
TaSHSP.46	63	142	62	143	PF17886.1	ArsA_HSP20	domain	2	62	63	23.68	2.6e-05
TaSHSP.85	16	100	15	106	PF00011.21	HSP20	domain	2	93	102	42.93	4.1e-11
TaSHSP.89	57	160	57	160	PF00011.21	HSP20	domain	1	102	102	105.76	1.1e-30
TaSHSP.51	48	151	48	151	PF00011.21	HSP20	domain	1	102	102	107.04	4.5e-31
TaSHSP.51	57	134	54	135	PF17886.1	ArsA_HSP20	domain	5	62	63	36.31	3e-09
TaSHSP.69	51	153	51	154	PF00011.21	HSP20	domain	1	101	102	109.43	8e-32
TaSHSP.69	60	137	57	138	PF17886.1	ArsA_HSP20	domain	5	62	63	35.3	6.2e-09
TaSHSP.45	57	160	57	160	PF00011.21	HSP20	domain	1	102	102	104.34	3.1e-30
TaSHSP.45	63	142	62	143	PF17886.1	ArsA_HSP20	domain	2	62	63	22.58	5.8e-05
TaSHSP.30	59	162	59	162	PF00011.21	HSP20	domain	1	102	102	104.12	3.6e-30
TaSHSP.30	65	144	64	145	PF17886.1	ArsA_HSP20	domain	2	62	63	25.05	9.8e-06
TaSHSP.29	92	186	91	200	PF00011.21	HSP20	domain	2	89	102	49.2	4.6e-13
TaSHSP.76	22	102	17	109	PF00011.21	HSP20	domain	6	95	102	37.65	1.8e-09
TaSHSP.79	51	89	51	108	PF00011.21	HSP20	domain	1	39	102	31.6	1.4e-07
TaSHSP.74	63	144	58	150	PF00011.21	HSP20	domain	6	96	102	37.47	2.1e-09
TaSHSP.47	45	153	45	154	PF00011.21	HSP20	domain	1	101	102	86.31	1.3e-24
TaSHSP.47	54	136	51	137	PF17886.1	ArsA_HSP20	domain	5	62	63	34.89	8.2e-09
TaSHSP.80	53	156	53	156	PF00011.21	HSP20	domain	1	102	102	111.66	1.6e-32
TaSHSP.80	62	139	59	140	PF17886.1	ArsA_HSP20	domain	5	62	63	30.96	1.4e-07
TaSHSP.53	47	150	47	150	PF00011.21	HSP20	domain	1	102	102	106.86	5e-31
TaSHSP.53	56	133	53	134	PF17886.1	ArsA_HSP20	domain	5	62	63	33.64	2e-08
TaSHSP.12	87	183	87	186	PF00011.21	HSP20	domain	1	93	102	39.96	3.4e-10
TaSHSP.81	51	154	51	154	PF00011.21	HSP20	domain	1	102	102	111.95	1.3e-32
TaSHSP.81	60	137	58	138	PF17886.1	ArsA_HSP20	domain	5	62	63	30.86	1.5e-07
TaSHSP.66	135	239	135	239	PF00011.21	HSP20	domain	1	102	102	102.13	1.5e-29
TaSHSP.66	140	223	140	224	PF17886.1	ArsA_HSP20	domain	1	62	63	35.34	6e-09
TaSHSP.36	49	141	47	150	PF00011.21	HSP20	domain	3	88	102	48.78	6.2e-13
TaSHSP.17	84	188	84	189	PF00011.21	HSP20	domain	1	101	102	95.22	2.1e-27
TaSHSP.17	93	172	89	172	PF17886.1	ArsA_HSP20	domain	5	63	63	23.41	3.2e-05
TaSHSP.17	82	125	81	174	PF04969.16	CS2	domain	46	76	21.75	0.0003	5e-08
TaSHSP.18	52	123	48	127	PF00011.21	HSP20	domain	5	80	102	37.49	2e-09
TaSHSP.84	16	102	15	106	PF00011.21	HSP20	domain	2	96	102	46.81	2.5e-12
TaSHSP.120	150	251	149	251	PF00011.21	HSP20	domain	2	102	102	76.51	1.4e-21
TaSHSP.111	163	264	162	264	PF00011.21	HSP20	domain	2	102	102	76.77	1.2e-21
TaSHSP.98	17	100	15	105	PF00011.21	HSP20	domain	3	93	102	45.5	6.5e-12
TaSHSP.104	90	198	89	201	PF00011.21	HSP20	domain	2	101	102	38.03	1.4e-09
TaSHSP.161	24	102	23	112	PF00011.21	HSP20	domain	2	90	102	30.91	2.3e-07
TaSHSP.146	76	154	75	164	PF00011.21	HSP20	domain	2	90	102	33.87	2.7e-08
TaSHSP.110	79	183	79	184	PF00011.21	HSP20	domain	1	101	102	87.73	4.6e-25
TaSHSP.121	68	155	59	156	PF00011.21	HSP20	domain	10	101	102	50.3	2.1e-13
TaSHSP.101	135	249	135	249	PF00011.21	HSP20	domain	1	102	102	67.46	9.4e-19
TaSHSP.101	141	230	140	233	PF17886.1	ArsA_HSP20	domain	2	60	63	31.56	9e-08
TaSHSP.160	24	101	23	111	PF00011.21	HSP20	domain	2	89	102	29.61	5.8e-07
TaSHSP.123.1	121	215	119	216	PF00011.21	HSP20	domain	3	101	102	54.15	1.3e-14
TaSHSP.123.1	125	197	124	199	PF17886.1	ArsA_HSP20	domain	2	61	63	23.72	2.5e-05
TaSHSP.102	31	99	23	107	PF00011.21	HSP20	domain	11	87	102	28.5	1.3e-06
TaSHSP.131	109	205	107	206	PF00011.21	HSP20	domain	3	101	102	54	1.5e-14
TaSHSP.131	112	189	112	189	PF17886.1	ArsA_HSP20	domain	1	63	63	33.1	3e-08
TaSHSP.157	49	137	41	138	PF00011.21	HSP20	domain	17	101	102	82.03	2.7e-23
TaSHSP.108	91	198	89	201	PF00011.21	HSP20	domain	3	101	102	36.51	4.1e-09
TaSHSP.148	25	121	23	122	PF00011.21	HSP20	domain	3	101	102	49.01	5.2e-13
TaSHSP.138.2	123	220	121	221	PF00011.21	HSP20	domain	3	101	102	51.93	6.5e-14
TaSHSP.138.2	126	204	126	204	PF17886.1	ArsA_HSP20	domain	1	63	63	31.24	1.1e-07
TaSHSP.138.1	116	213	114	214	PF00011.21	HSP20	domain	3	101	102	52.03	6e-14
TaSHSP.138.1	119	197	119	197	PF17886.1	ArsA_HSP20	domain	1	63	63	31.33	1.1e-07
TaSHSP.134	24	102	23	112	PF00011.21	HSP20	domain	2	90	102	31.44	1.6e-07
TaSHSP.107.2	94	185	94	191	PF00011.21	HSP20	domain	1	91	102	42.09	7.5e-11
TaSHSP.97	134	238	134	238	PF00011.21	HSP20	domain	1	102	102	100.58	4.6e-29
TaSHSP.97	139	222	139	223	PF17886.1	ArsA_HSP20	domain	1	62	63	35.47	5.5e-09
TaSHSP.115	159	260	158	260	PF00011.21	HSP20	domain	2	102	102	75.5	2.9e-21
TaSHSP.122	171	255	170	255	PF01388.21	ARID	domain	2	90	90	56.73	2.8e-15
TaSHSP.122	381	460	380	465	PF00011.21	HSP20	domain	2	86	102	21.4	0.00021
TaSHSP.162	56	130	47	136	PF00011.21	HSP20	domain	10	93	102	22.81	7.6e-05
TaSHSP.126	117	214	115	215	PF00011.21	HSP20	domain	3	101	102	51.93	6.5e-14
TaSHSP.126	120	198	120	198	PF17886.1	ArsA_HSP20	domain	1	63	63	23.4	3.2e-05
TaSHSP.99	95	186	95	192	PF00011.21	HSP20	domain	1	91	102	42.85	4.3e-11
TaSHSP.165	47	150	47	150	PF00011.21	HSP20	domain	1	102	102	107.1	4.2e-31
TaSHSP.165	56	133	53	134	PF17886.1	ArsA_HSP20	domain	5	62	63	34.63	1e-08
TaSHSP.105	50	152	50	153	PF00011.21	HSP20	domain	1	101	102	107.72	2.7e-31
TaSHSP.105	59	136	56	137	PF17886.1	ArsA_HSP20	domain	5	62	63	35.6	5e-09
TaSHSP.159	112	208	110	209	PF00011.21	HSP20	domain	3	101	102	53.47	2.1e-14
TaSHSP.159	115	192	115	192	PF17886.1	ArsA_HSP20	domain	1	63	63	32.92	3.4e-08
TaSHSP.106	132	246	132	246	PF00011.21	HSP20	domain	1	102	102	67.21	1.1e-18
TaSHSP.106	138	227	137	230	PF17886.1	ArsA_HSP20	domain	2	60	63	33.12	2.9e-08
TaSHSP.164	102	205	102	205	PF00011.21	HSP20	domain	1	102	102	105.88	1e-30
TaSHSP.164	111	188	108	189	PF17886.1	ArsA_HSP20	domain	5	62	63	33.58	2.1e-08
TaSHSP.123.2	120	214	118	215	PF00011.21	HSP20	domain	3	101	102	54.16	1.3e-14
TaSHSP.123.2	124	196	123	198	PF17886.1	ArsA_HSP20	domain	2	61	63	23.73	2.5e-05
TaSHSP.150	117	214	115	215	PF00011.21	HSP20	domain	3	101	102	52.35	4.8e-14
TaSHSP.150	120	198	120	198	PF17886.1	ArsA_HSP20	domain	1	63	63	29.3	4.6e-07
TaSHSP.135	48	132	47	139	PF00011.21	HSP20	domain	2	93	102	39.64	4.3e-10
TaSHSP.124	63	176	63	177	PF00011.21	HSP20	domain	1	101	102	80.83	6.5e-23
TaSHSP.124	69	160	68	161	PF17886.1	ArsA_HSP20	domain	2	62	63	22.99	4.3e-05
TaSHSP.133	24	102	23	112	PF00011.21	HSP20	domain	2	90	102	30.95	2.2e-07
TaSHSP.117.2	119	213	117	214	PF00011.21	HSP20	domain	3	101	102	54.18	1.3e-14
TaSHSP.117.2	123	195	122	197	PF17886.1	ArsA_HSP20	domain	2	61	63	23.75	2.5e-05
TaSHSP.130	28	134	28	135	PF00011.21	HSP20	domain	1	101	102	78.92	2.5e-22
TaSHSP.130	37	116	33	118	PF17886.1	ArsA_HSP20	domain	5	61	63	33.14	2.9e-08
TaSHSP.127	117	215	115	216	PF00011.21	HSP20	domain	3	101	102	53.33	2.4e-14
TaSHSP.127	120	199	120	199	PF17886.1	ArsA_HSP20	domain	1	63	63	28.37	9e-07
TaSHSP.119	61	173	61	174	PF00011.21	HSP20	domain	1	101	102	67.99	6.5e-19
TaSHSP.117.1	120	214	118	215	PF00011.21	HSP20	domain	3	101	102	54.16	1.3e-14
TaSHSP.117.1	124	196	123	198	PF17886.1	ArsA_HSP20	domain	2	61	63	23.73	2.5e-05
TaSHSP.151	112	208	110	209	PF00011.21	HSP20	domain	3	101	102	53.81	1.7e-14
TaSHSP.151	115	192	115	192	PF17886.1	ArsA_HSP20	domain	1	63	63	31.71	8.1e-08
TaSHSP.109	134	247	134	247	PF00011.21	HSP20	domain	1	102	102	71.31	5.9e-20
TaSHSP.109	140	228	139	231	PF17886.1	ArsA_HSP20	domain	2	60	63	32.32	5.3e-08
TaSHSP.141	136	232	134	233	PF00011.21	HSP20	domain	3	101	102	55.7	4.3e-15
TaSHSP.141	139	215	139	216	PF17886.1	ArsA_HSP20	domain	1	62	63	28.23	9.9e-07
TaSHSP.143	53	157	53	158	PF00011.21	HSP20	domain	1	101	102	95.69	1.5e-27
TaSHSP.116	171	255	170	255	PF01388.21	ARID	domain	2	90	90	56.73	2.8e-15
TaSHSP.116	381	460	380	465	PF00011.21	HSP20	domain	2	86	102	21.4	0.00021
TaSHSP.139	35	132	33	133	PF00011.21	HSP20	domain	3	101	102	54.51	1e-14
TaSHSP.139	38	116	38	116	PF17886.1	ArsA_HSP20	domain	1	63	63	30.57	1.8e-07
TaSHSP.168	28	106	27	113	PF00011.21	HSP20	domain	2	93	102	25.25	1.3e-05
TaSHSP.129	50	154	50	155	PF00011.21	HSP20	domain	1	101	102	93.21	9e-27
TaSHSP.136	103	199	101	200	PF00011.21	HSP20	domain	3	101	102	54.26	1.2e-14
TaSHSP.136	106	183	106	183	PF17886.1	ArsA_HSP20	domain	1	63	63	31.93	6.9e-08
TaSHSP.140.1	115	212	113	213	PF00011.21	HSP20	domain	3	101	102	52.66	3.8e-14
TaSHSP.140.1	118	196	118	196	PF17886.1	ArsA_HSP20	domain	1	63	63	28.95	5.9e-07
TaSHSP.153	112	209	110	210	PF00011.21	HSP20	domain	3	101	102	51.74	7.4e-14
TaSHSP.153	115	193	115	193	PF17886.1	ArsA_HSP20	domain	1	63	63	29.82	3.1e-07
TaSHSP.103-2	93	184	93	190	PF00011.21	HSP20	domain	1	91	102	40.04	3.2e-10
TaSHSP.125	117	215	115	216	PF00011.21	HSP20	domain	3	101	102	53.33	2.4e-14
TaSHSP.125	120	199	120	199	PF17886.1	ArsA_HSP20	domain	1	63	63	28.37	9e-07
TaSHSP.144	28	134	28	135	PF00011.21	HSP20	domain	1	101	102	74.16	7.7e-21
TaSHSP.144	37	116	33	118	PF17886.1	ArsA_HSP20	domain	5	61	63	31.43	9.9e-08
TaSHSP.158	28	134	28	135	PF00011.21	HSP20	domain	1	101	102	78.92	2.5e-22
TaSHSP.158	37	116	33	118	PF17886.1	ArsA_HSP20	domain	5	61	63	33.14	2.9e-08
TaSHSP.103.1	93	184	93	190	PF00011.21	HSP20	domain	1	91	102	40.12	3.1e-10
TaSHSP.147	24	103	23	115	PF00011.21	HSP20	domain	2	91	102	30.83	2.4e-07
TaSHSP.163	80	184	80	185	PF00011.21	HSP20	domain	1	101	102	86.34	1.2e-24
TaSHSP.118	61	175	61	176	PF00011.21	HSP20	domain	1	101	102	80.49	8.2e-23
TaSHSP.156	55	159	55	160	PF00011.21	HSP20	domain	1	101	102	95.87	1.3e-27
TaSHSP.96	53	156	53	156	PF00011.21	HSP20	domain	1	102	102	114.41	2.3e-33
TaSHSP.96	62	139	59	140	PF17886.1	ArsA_HSP20	domain	5	62	63	30.96	1.4e-07
TaSHSP.155	137	233	135	234	PF00011.21	HSP20	domain	3	101	102	54.62	9.4e-15
TaSHSP.155	140	217	140	217	PF17886.1	ArsA_HSP20	domain	1	63	63	29.35	4.4e-07
TaSHSP.112	168	252	167	252	PF01388.21	ARID	domain	2	90	90	56.74	2.8e-15
TaSHSP.112	378	457	377	462	PF00011.21	HSP20	domain	2	86	102	21.42	0.00021
TaSHSP.149	115	207	113	213	PF00011.21	HSP20	domain	3	96	102	50.87	1.4e-13
TaSHSP.149	119	196	118	196	PF17886.1	ArsA_HSP20	domain	2	63	63	28.14	1.1e-06
TaSHSP.145	57	160	57	160	PF00011.21	HSP20	domain	1	102	102	106.87	5e-31
TaSHSP.145	63	142	62	143	PF17886.1	ArsA_HSP20	domain	2	62	63	23.18	3.7e-05
TaSHSP.107.1	94	185	94	191	PF00011.21	HSP20	domain	1	91	102	41.5	1.1e-10
TaSHSP.167	28	106	27	113	PF00011.21	HSP20	domain	2	93	102	25.25	1.3e-05
TaSHSP.113	120	214	118	215	PF00011.21	HSP20	domain	3	101	102	53.21	2.6e-14
TaSHSP.114	80	184	80	185	PF00011.21	HSP20	domain	1	101	102	86.34	1.2e-24
TaSHSP.100	90	198	89	201	PF00011.21	HSP20	domain	2	101	102	41.03	1.6e-10
TaSHSP.137	116	212	114	213	PF00011.21	HSP20	domain	3	101	102	54.03	1.4e-14
TaSHSP.137	119	196	119	196	PF17886.1	ArsA_HSP20	domain	1	63	63	34.46	1.1e-08
TaSHSP.140.2	92	189	90	190	PF00011.21	HSP20	domain	3	101	102	53.06	2.9e-14
TaSHSP.140.2	95	173	95	173	PF17886.1	ArsA_HSP	domain	1	63	63	29.3	4.6e-07
TaSHSP.142	53	157	53	158	PF00011.21	HSP20	domain	1	101	102	95.06	2.4e-27
TaSHSP.154	117	214	115	215	PF00011.21	HSP20	domain	3	101	102	52.69	3.7e-14
TaSHSP.154	120	198	120	198	PF17886.1	ArsA_HSP20	domain	1	63	63	30.63	1.8e-07
TaSHSP.152	114	211	112	212	PF00011.21	HSP20	domain	3	101	102	52.86	3.3e-14
TaSHSP.152	117	195	117	195	PF17886.1	ArsA_HSP20	domain	1	63	63	30.52	1.9e-07
TaSHSP.132	114	211	112	212	PF00011.21	HSP20	domain	3	101	102	51.93	6.5e-14
TaSHSP.132	117	195	117	195	PF17886.1	ArsA_HSP20	domain	1	63	63	28.53	8e-07
TaSHSP.128	144	189	134	196	PF00011.21	HSP20	domain	52	95	102	23.84	3.6e-05
TaSHSP.166	47	150	47	150	PF00011.21	HSP20	domain	1	102	102	107.92	2.4e-31
TaSHSP.166	56	133	53	134	PF17886.1	ArsA_HSP20	domain	5	62	63	34.81	8.7e-09
TaSHSP.169	47	150	47	150	PF00011.21	HSP20	domain	1	102	102	106.78	5.3e-31
TaSHSP.169	56	133	53	134	PF17886.1	ArsA_HSP20	domain	5	62	63	36.45	2.7e-09
