# Supplementary material for: Genome-wide Identification and Characterization of Heat Shock Protein Family Reveals Role in Development and Stress Conditions in Triticum aestivum L
Source: Sci Rep. 2020 May 12;10:7858. doi: 10.1038/s41598-020-64746-2 (PMC7217896; doi:10.1038/s41598-020-64746-2)
Supplement: Supplementary file 4 — Dataset 3. [file 41598_2020_64746_MOESM4_ESM.xlsx]

## Sheet: blast2go
	Data File 3| Gene ontology terms predicted using BLAST2GO.
Name	Description	Length	#Hits	e-Value	sim mean	#GO	GO IDs	GO Names	Enzyme Codes	Enzyme Names	InterPro IDs	InterPro GO IDs	InterPro GO Names
TaHSP100.10	chaperone protein ClpD2, chloroplastic	944	20	0	93.27	7	F:GO:0005524; C:GO:0009570; C:GO:0009941; F:GO:0016887; P:GO:0019538; P:GO:0034214; F:GO:0042803	F:ATP binding; C:chloroplast stroma; C:chloroplast envelope; F:ATPase activity; P:protein metabolic process; P:protein hexamerization; F:protein homodimerization activity	EC:3.6.1.3; EC:3.6.1.15	Adenosinetriphosphatase; Nucleoside-triphosphate phosphatase	IPR001270 (PRINTS); PF17871 (PFAM); G3DSA:1.10.8.60 (GENE3D); G3DSA:3.40.50.300 (GENE3D); G3DSA:3.40.50.300 (GENE3D); IPR036628 (G3DSA:1.10.1780.GENE3D); IPR004176 (PFAM); IPR003959 (PFAM); IPR019489 (PFAM); IPR003959 (PFAM); G3DSA:3.40.50.300 (GENE3D); mobidb-lite (MOBIDB_LITE); mobidb-lite (MOBIDB_LITE); PTHR43572 (PANTHER); PTHR43572:SF17 (PANTHER); cd00009 (CDD); cd00009 (CDD); IPR027417 (SUP…	F:GO:0005524; P:GO:0019538	F:ATP binding; P:protein metabolic process
TaHSP100.9	chaperone protein ClpC1, chloroplastic	917	20	0	97.77	4	F:GO:0005524; P:GO:0006508; F:GO:0008233; C:GO:0009507	F:ATP binding; P:proteolysis; F:peptidase activity; C:chloroplast			IPR001270 (PRINTS); IPR036628 (G3DSA:1.10.1780.GENE3D); IPR019489 (PFAM); G3DSA:1.10.8.60 (GENE3D); IPR003959 (PFAM); G3DSA:3.40.50.300 (GENE3D); IPR003959 (PFAM); G3DSA:3.40.50.300 (GENE3D); IPR004176 (PFAM); PF17871 (PFAM); G3DSA:3.40.50.300 (GENE3D); PTHR43572 (PANTHER); PTHR43572:SF19 (PANTHER); IPR001943 (PROSITE_PROFILES); cd00009 (CDD); cd00009 (CDD); IPR036628 (SUPERFAMILY); IPR027417 (SU…	F:GO:0005515; F:GO:0005524; P:GO:0019538	F:protein binding; F:ATP binding; P:protein metabolic process
TaHSP100.1	chaperone protein ClpB1-like	679	20	0	82.26	1	F:GO:0005524	F:ATP binding			IPR001270 (PRINTS); G3DSA:3.40.50.300 (GENE3D); IPR019489 (PFAM); PF17871 (PFAM); G3DSA:3.40.50.300 (GENE3D); G3DSA:1.10.8.60 (GENE3D); G3DSA:3.40.50.300 (GENE3D); IPR003959 (PFAM); IPR003959 (PFAM); PTHR11638 (PANTHER); PTHR11638:SF100 (PANTHER); cd00009 (CDD); cd00009 (CDD); IPR027417 (SUPERFAMILY); IPR027417 (SUPERFAMILY)	F:GO:0005524	F:ATP binding
TaHSP100.2	chaperone protein ClpB1	918	20	0	97.89	3	F:GO:0005524; P:GO:0019538; P:GO:0034605	F:ATP binding; P:protein metabolic process; P:cellular response to heat			IPR001270 (PRINTS); G3DSA:1.10.8.60 (GENE3D); PF17871 (PFAM); IPR019489 (PFAM); IPR004176 (PFAM); IPR003959 (PFAM); G3DSA:3.40.50.300 (GENE3D); G3DSA:3.40.50.300 (GENE3D); IPR003959 (PFAM); G3DSA:3.40.50.300 (GENE3D); IPR036628 (G3DSA:1.10.1780.GENE3D); PTHR11638 (PANTHER); PTHR11638:SF146 (PANTHER); cd00009 (CDD); cd00009 (CDD); IPR027417 (SUPERFAMILY); IPR027417 (SUPERFAMILY); IPR036628 (SUPERF…	F:GO:0005524; P:GO:0019538	F:ATP binding; P:protein metabolic process
TaHSP100.13	chaperone protein ClpB1-like	633	20	0	79.81	1	F:GO:0005524	F:ATP binding			IPR001270 (PRINTS); PF17871 (PFAM); IPR003959 (PFAM); G3DSA:3.40.50.300 (GENE3D); G3DSA:3.40.50.300 (GENE3D); G3DSA:1.10.8.60 (GENE3D); G3DSA:3.40.50.300 (GENE3D); IPR019489 (PFAM); IPR003959 (PFAM); PTHR11638 (PANTHER); PTHR11638:SF100 (PANTHER); cd00009 (CDD); cd00009 (CDD); IPR027417 (SUPERFAMILY); IPR027417 (SUPERFAMILY)	F:GO:0005524	F:ATP binding
TaHSP100.15	chaperone protein ClpB1	913	20	0	97.44	3	F:GO:0005524; P:GO:0019538; P:GO:0034605	F:ATP binding; P:protein metabolic process; P:cellular response to heat			IPR001270 (PRINTS); IPR036628 (G3DSA:1.10.1780.GENE3D); G3DSA:3.40.50.300 (GENE3D); IPR003959 (PFAM); IPR004176 (PFAM); IPR019489 (PFAM); G3DSA:3.40.50.300 (GENE3D); IPR003959 (PFAM); G3DSA:1.10.8.60 (GENE3D); PF17871 (PFAM); G3DSA:3.40.50.300 (GENE3D); PTHR11638 (PANTHER); PTHR11638:SF146 (PANTHER); cd00009 (CDD); cd00009 (CDD); IPR027417 (SUPERFAMILY); IPR027417 (SUPERFAMILY); IPR036628 (SUPERF…	F:GO:0005524; P:GO:0019538	F:ATP binding; P:protein metabolic process
TaHSP100.18.2	chaperone protein ClpB1	895	20	0	90.52	5	F:GO:0005524; C:GO:0005634; C:GO:0005829; P:GO:0019538; P:GO:0034605	F:ATP binding; C:nucleus; C:cytosol; P:protein metabolic process; P:cellular response to heat			IPR001270 (PRINTS); PF17871 (PFAM); G3DSA:3.40.50.300 (GENE3D); IPR004176 (PFAM); G3DSA:1.10.8.60 (GENE3D); IPR019489 (PFAM); G3DSA:3.40.50.300 (GENE3D); IPR003959 (PFAM); IPR036628 (G3DSA:1.10.1780.GENE3D); IPR003959 (PFAM); PTHR11638:SF146 (PANTHER); PTHR11638 (PANTHER); PTHR11638:SF146 (PANTHER); cd00009 (CDD); cd00009 (CDD); IPR027417 (SUPERFAMILY); IPR036628 (SUPERFAMILY); IPR027417 (SUPERFA…	F:GO:0005524; P:GO:0019538	F:ATP binding; P:protein metabolic process
TaHSP100.11	chaperone protein ClpC1, chloroplastic	917	20	0	97.82	4	F:GO:0005524; P:GO:0006508; F:GO:0008233; C:GO:0009507	F:ATP binding; P:proteolysis; F:peptidase activity; C:chloroplast			IPR001270 (PRINTS); IPR036628 (G3DSA:1.10.1780.GENE3D); IPR019489 (PFAM); G3DSA:1.10.8.60 (GENE3D); IPR003959 (PFAM); G3DSA:3.40.50.300 (GENE3D); IPR003959 (PFAM); G3DSA:3.40.50.300 (GENE3D); IPR004176 (PFAM); PF17871 (PFAM); G3DSA:3.40.50.300 (GENE3D); PTHR43572 (PANTHER); PTHR43572:SF19 (PANTHER); IPR001943 (PROSITE_PROFILES); cd00009 (CDD); cd00009 (CDD); IPR036628 (SUPERFAMILY); IPR027417 (SU…	F:GO:0005515; F:GO:0005524; P:GO:0019538	F:protein binding; F:ATP binding; P:protein metabolic process
TaHSP100.6.1	Double Clp-N motif-containing P-loop nucleoside triphosphate hydrolase superfamily protein	703	20	0	99.14	4	F:GO:0005524; P:GO:0006508; F:GO:0008233; C:GO:0009507	F:ATP binding; P:proteolysis; F:peptidase activity; C:chloroplast			IPR001270 (PRINTS); G3DSA:4.10.860.10 (GENE3D); IPR019489 (PFAM); PF17871 (PFAM); G3DSA:1.10.8.60 (GENE3D); IPR003959 (PFAM); G3DSA:3.40.50.300 (GENE3D); G3DSA:1.10.8.60 (GENE3D); IPR003959 (PFAM); G3DSA:3.40.50.300 (GENE3D); PTHR43572 (PANTHER); PTHR43572:SF19 (PANTHER); IPR001943 (PROSITE_PROFILES); cd00009 (CDD); cd00009 (CDD); IPR027417 (SUPERFAMILY); IPR027417 (SUPERFAMILY)	F:GO:0005515; F:GO:0005524	F:protein binding; F:ATP binding
TaHSP100.3	chaperone protein ClpB1-like	734	20	0	81.98	1	F:GO:0005524	F:ATP binding			IPR001270 (PRINTS); PF17871 (PFAM); IPR019489 (PFAM); IPR003959 (PFAM); G3DSA:3.40.50.300 (GENE3D); G3DSA:1.10.8.60 (GENE3D); IPR003959 (PFAM); G3DSA:3.40.50.300 (GENE3D); G3DSA:3.40.50.300 (GENE3D); mobidb-lite (MOBIDB_LITE); PTHR11638:SF100 (PANTHER); PTHR11638 (PANTHER); cd00009 (CDD); cd00009 (CDD); IPR027417 (SUPERFAMILY); IPR027417 (SUPERFAMILY)	F:GO:0005524	F:ATP binding
TaHSP100.22	chaperone protein ClpB1-like	638	20	0	80.67	1	F:GO:0005524	F:ATP binding			IPR001270 (PRINTS); G3DSA:1.10.8.60 (GENE3D); PF17871 (PFAM); G3DSA:3.40.50.300 (GENE3D); IPR019489 (PFAM); IPR003959 (PFAM); IPR003959 (PFAM); G3DSA:3.40.50.300 (GENE3D); G3DSA:3.40.50.300 (GENE3D); PTHR11638:SF100 (PANTHER); PTHR11638 (PANTHER); cd00009 (CDD); cd00009 (CDD); IPR027417 (SUPERFAMILY); IPR027417 (SUPERFAMILY)	F:GO:0005524	F:ATP binding
TaHSP100.18.1	chaperone protein ClpB1	913	20	0	97.55	3	F:GO:0005524; P:GO:0019538; P:GO:0034605	F:ATP binding; P:protein metabolic process; P:cellular response to heat			IPR001270 (PRINTS); PF17871 (PFAM); IPR036628 (G3DSA:1.10.1780.GENE3D); IPR003959 (PFAM); G3DSA:3.40.50.300 (GENE3D); IPR004176 (PFAM); IPR003959 (PFAM); G3DSA:1.10.8.60 (GENE3D); G3DSA:3.40.50.300 (GENE3D); IPR019489 (PFAM); G3DSA:3.40.50.300 (GENE3D); PTHR11638:SF146 (PANTHER); PTHR11638 (PANTHER); cd00009 (CDD); cd00009 (CDD); IPR027417 (SUPERFAMILY); IPR036628 (SUPERFAMILY); IPR027417 (SUPERF…	F:GO:0005524; P:GO:0019538	F:ATP binding; P:protein metabolic process
TaHSP100.14	chaperone protein ClpB1-like	575	20	0	70.84	1	F:GO:0005524	F:ATP binding			PF17871 (PFAM); G3DSA:3.40.50.300 (GENE3D); G3DSA:1.10.8.60 (GENE3D); IPR003959 (PFAM); IPR019489 (PFAM); G3DSA:3.40.50.300 (GENE3D); G3DSA:3.40.50.300 (GENE3D); IPR003959 (PFAM); PTHR11638:SF100 (PANTHER); PTHR11638 (PANTHER); PTHR11638:SF100 (PANTHER); PTHR11638 (PANTHER); cd00009 (CDD); cd00009 (CDD); IPR027417 (SUPERFAMILY); IPR027417 (SUPERFAMILY)	F:GO:0005524	F:ATP binding
TaHSP100.16	chaperone protein ClpB1	913	20	0	97.53	3	F:GO:0005524; P:GO:0019538; P:GO:0034605	F:ATP binding; P:protein metabolic process; P:cellular response to heat			IPR001270 (PRINTS); IPR019489 (PFAM); G3DSA:3.40.50.300 (GENE3D); G3DSA:1.10.8.60 (GENE3D); IPR003959 (PFAM); G3DSA:3.40.50.300 (GENE3D); PF17871 (PFAM); IPR003959 (PFAM); IPR036628 (G3DSA:1.10.1780.GENE3D); G3DSA:3.40.50.300 (GENE3D); IPR004176 (PFAM); PTHR11638 (PANTHER); PTHR11638:SF146 (PANTHER); cd00009 (CDD); cd00009 (CDD); IPR036628 (SUPERFAMILY); IPR027417 (SUPERFAMILY); IPR027417 (SUPERF…	F:GO:0005524; P:GO:0019538	F:ATP binding; P:protein metabolic process
TaHSP100.8	chaperone protein ClpB1-like	690	20	0	80.84	3	F:GO:0005524; P:GO:0006508; F:GO:0008233	F:ATP binding; P:proteolysis; F:peptidase activity			IPR001270 (PRINTS); IPR003959 (PFAM); G3DSA:3.40.50.300 (GENE3D); PF17871 (PFAM); G3DSA:3.40.50.300 (GENE3D); G3DSA:3.40.50.300 (GENE3D); G3DSA:1.10.8.60 (GENE3D); IPR019489 (PFAM); IPR003959 (PFAM); PTHR11638:SF100 (PANTHER); PTHR11638 (PANTHER); cd00009 (CDD); cd00009 (CDD); IPR027417 (SUPERFAMILY); IPR027417 (SUPERFAMILY)	F:GO:0005524	F:ATP binding
TaHSP100.20	chaperone protein ClpC2, chloroplastic	938	20	0	88.79	3	F:GO:0005524; P:GO:0006508; F:GO:0008233	F:ATP binding; P:proteolysis; F:peptidase activity			IPR001270 (PRINTS); IPR003959 (PFAM); IPR003959 (PFAM); G3DSA:3.40.50.300 (GENE3D); G3DSA:3.40.50.300 (GENE3D); G3DSA:1.10.8.60 (GENE3D); PF17871 (PFAM); IPR036628 (G3DSA:1.10.1780.GENE3D); IPR004176 (PFAM); IPR019489 (PFAM); G3DSA:3.40.50.300 (GENE3D); mobidb-lite (MOBIDB_LITE); PTHR43572:SF8 (PANTHER); PTHR43572 (PANTHER); IPR001943 (PROSITE_PROFILES); cd00009 (CDD); cd00009 (CDD); IPR036628 (S…	F:GO:0005515; F:GO:0005524; P:GO:0019538	F:protein binding; F:ATP binding; P:protein metabolic process
TaHSP100.25	chaperone protein ClpB1-like	598	20	0	77.17	1	F:GO:0005524	F:ATP binding			IPR001270 (PRINTS); G3DSA:1.10.8.60 (GENE3D); IPR003959 (PFAM); G3DSA:3.40.50.300 (GENE3D); G3DSA:3.40.50.300 (GENE3D); IPR019489 (PFAM); PF17871 (PFAM); IPR003959 (PFAM); G3DSA:1.10.8.60 (GENE3D); G3DSA:3.40.50.300 (GENE3D); PTHR11638 (PANTHER); PTHR11638:SF100 (PANTHER); PTHR11638:SF100 (PANTHER); cd00009 (CDD); cd00009 (CDD); IPR027417 (SUPERFAMILY); IPR027417 (SUPERFAMILY)	F:GO:0005524	F:ATP binding
TaHSP100.24	chaperone protein ClpB1-like	622	20	0	80.93	1	F:GO:0005524	F:ATP binding			IPR001270 (PRINTS); G3DSA:1.10.8.60 (GENE3D); IPR019489 (PFAM); G3DSA:3.40.50.300 (GENE3D); IPR003959 (PFAM); G3DSA:1.10.8.60 (GENE3D); PF17871 (PFAM); G3DSA:3.40.50.300 (GENE3D); IPR003959 (PFAM); PTHR11638:SF100 (PANTHER); PTHR11638 (PANTHER); cd00009 (CDD); cd00009 (CDD); IPR027417 (SUPERFAMILY); IPR027417 (SUPERFAMILY)	F:GO:0005524	F:ATP binding
TaHSP100.12	chaperone protein ClpD2, chloroplastic	946	20	0	93.07	7	F:GO:0005524; C:GO:0009570; C:GO:0009941; F:GO:0016887; P:GO:0019538; P:GO:0034214; F:GO:0042803	F:ATP binding; C:chloroplast stroma; C:chloroplast envelope; F:ATPase activity; P:protein metabolic process; P:protein hexamerization; F:protein homodimerization activity	EC:3.6.1.3; EC:3.6.1.15	Adenosinetriphosphatase; Nucleoside-triphosphate phosphatase	IPR001270 (PRINTS); G3DSA:3.40.50.300 (GENE3D); G3DSA:3.40.50.300 (GENE3D); G3DSA:1.10.8.60 (GENE3D); PF17871 (PFAM); IPR019489 (PFAM); G3DSA:3.40.50.300 (GENE3D); IPR003959 (PFAM); IPR004176 (PFAM); IPR036628 (G3DSA:1.10.1780.GENE3D); IPR003959 (PFAM); PTHR43572:SF17 (PANTHER); PTHR43572 (PANTHER); cd00009 (CDD); cd00009 (CDD); IPR027417 (SUPERFAMILY); IPR036628 (SUPERFAMILY); IPR027417 (SUPERFA…	F:GO:0005524; P:GO:0019538	F:ATP binding; P:protein metabolic process
TaHSP100.21	chaperone protein ClpB1-like	671	20	0	84.46	1	F:GO:0005524	F:ATP binding			IPR001270 (PRINTS); G3DSA:3.40.50.300 (GENE3D); G3DSA:3.40.50.300 (GENE3D); G3DSA:3.40.50.300 (GENE3D); IPR019489 (PFAM); PF17871 (PFAM); IPR003959 (PFAM); G3DSA:1.10.8.60 (GENE3D); IPR003959 (PFAM); PTHR11638 (PANTHER); PTHR11638:SF100 (PANTHER); cd00009 (CDD); cd00009 (CDD); IPR027417 (SUPERFAMILY); IPR027417 (SUPERFAMILY)	F:GO:0005524	F:ATP binding
TaHSP100.19	chaperone protein ClpB1-like	773	20	0	74.88	1	F:GO:0005524	F:ATP binding			IPR001270 (PRINTS); PF17871 (PFAM); G3DSA:3.40.50.300 (GENE3D); IPR003959 (PFAM); G3DSA:3.40.50.300 (GENE3D); IPR003959 (PFAM); G3DSA:3.40.50.300 (GENE3D); IPR019489 (PFAM); G3DSA:1.10.8.60 (GENE3D); mobidb-lite (MOBIDB_LITE); mobidb-lite (MOBIDB_LITE); mobidb-lite (MOBIDB_LITE); mobidb-lite (MOBIDB_LITE); mobidb-lite (MOBIDB_LITE); PTHR11638:SF100 (PANTHER); PTHR11638 (PANTHER); cd00009 (CDD); c…	F:GO:0005524	F:ATP binding
TaHSP100.6.2	chaperone protein ClpC1, chloroplastic	895	20	0	95.3	4	F:GO:0005524; P:GO:0006508; F:GO:0008233; C:GO:0009507	F:ATP binding; P:proteolysis; F:peptidase activity; C:chloroplast			IPR001270 (PRINTS); IPR036628 (G3DSA:1.10.1780.GENE3D); IPR019489 (PFAM); IPR003959 (PFAM); G3DSA:1.10.8.60 (GENE3D); IPR003959 (PFAM); IPR004176 (PFAM); G3DSA:3.40.50.300 (GENE3D); PF17871 (PFAM); G3DSA:3.40.50.300 (GENE3D); G3DSA:3.40.50.300 (GENE3D); PTHR43572 (PANTHER); PTHR43572:SF19 (PANTHER); PTHR43572:SF19 (PANTHER); PTHR43572 (PANTHER); IPR001943 (PROSITE_PROFILES); cd00009 (CDD); cd0000…	F:GO:0005515; F:GO:0005524; P:GO:0019538	F:protein binding; F:ATP binding; P:protein metabolic process
TaHSP100.23	chaperone protein ClpB1-like	664	20	0	81.83	1	F:GO:0005524	F:ATP binding			IPR001270 (PRINTS); IPR003959 (PFAM); G3DSA:3.40.50.300 (GENE3D); G3DSA:1.10.8.60 (GENE3D); IPR003959 (PFAM); G3DSA:3.40.50.300 (GENE3D); G3DSA:3.40.50.300 (GENE3D); PF17871 (PFAM); IPR019489 (PFAM); PTHR11638 (PANTHER); PTHR11638:SF100 (PANTHER); cd00009 (CDD); cd00009 (CDD); IPR027417 (SUPERFAMILY); IPR027417 (SUPERFAMILY)	F:GO:0005524	F:ATP binding
TaHSP100.5	chaperone protein ClpB1	918	20	0	98.68	3	F:GO:0005524; P:GO:0019538; P:GO:0034605	F:ATP binding; P:protein metabolic process; P:cellular response to heat			IPR001270 (PRINTS); G3DSA:3.40.50.300 (GENE3D); G3DSA:3.40.50.300 (GENE3D); IPR003959 (PFAM); PF17871 (PFAM); IPR004176 (PFAM); IPR019489 (PFAM); IPR036628 (G3DSA:1.10.1780.GENE3D); G3DSA:3.40.50.300 (GENE3D); G3DSA:1.10.8.60 (GENE3D); IPR003959 (PFAM); PTHR11638 (PANTHER); PTHR11638:SF146 (PANTHER); cd00009 (CDD); cd00009 (CDD); IPR036628 (SUPERFAMILY); IPR027417 (SUPERFAMILY); IPR027417 (SUPERF…	F:GO:0005524; P:GO:0019538	F:ATP binding; P:protein metabolic process
TaHSP100.17	chaperone protein ClpB1-like	594	20	0	83.68	3	F:GO:0005524; P:GO:0006508; F:GO:0008233	F:ATP binding; P:proteolysis; F:peptidase activity			IPR001270 (PRINTS); PF17871 (PFAM); G3DSA:3.40.50.300 (GENE3D); IPR019489 (PFAM); G3DSA:1.10.8.60 (GENE3D); IPR003959 (PFAM); G3DSA:1.10.8.60 (GENE3D); G3DSA:3.40.50.300 (GENE3D); IPR003959 (PFAM); PTHR11638:SF100 (PANTHER); PTHR11638 (PANTHER); cd00009 (CDD); cd00009 (CDD); IPR027417 (SUPERFAMILY); IPR027417 (SUPERFAMILY)	F:GO:0005524	F:ATP binding
TaHSP100.7	chaperone protein ClpD2, chloroplastic	946	20	0	92.99	7	F:GO:0005524; C:GO:0009570; C:GO:0009941; F:GO:0016887; P:GO:0019538; P:GO:0034214; F:GO:0042803	F:ATP binding; C:chloroplast stroma; C:chloroplast envelope; F:ATPase activity; P:protein metabolic process; P:protein hexamerization; F:protein homodimerization activity	EC:3.6.1.3; EC:3.6.1.15	Adenosinetriphosphatase; Nucleoside-triphosphate phosphatase	IPR001270 (PRINTS); G3DSA:3.40.50.300 (GENE3D); PF17871 (PFAM); G3DSA:3.40.50.300 (GENE3D); IPR036628 (G3DSA:1.10.1780.GENE3D); IPR004176 (PFAM); G3DSA:1.10.8.60 (GENE3D); IPR019489 (PFAM); IPR003959 (PFAM); IPR003959 (PFAM); G3DSA:1.10.8.60 (GENE3D); PTHR43572 (PANTHER); PTHR43572:SF17 (PANTHER); cd00009 (CDD); cd00009 (CDD); IPR027417 (SUPERFAMILY); IPR027417 (SUPERFAMILY); IPR036628 (SUPERFAMI…	F:GO:0005524; P:GO:0019538	F:ATP binding; P:protein metabolic process
TaHSP100.4	chaperone protein ClpB1	917	20	0	98.1	3	F:GO:0005524; P:GO:0019538; P:GO:0034605	F:ATP binding; P:protein metabolic process; P:cellular response to heat			IPR001270 (PRINTS); IPR036628 (G3DSA:1.10.1780.GENE3D); G3DSA:3.40.50.300 (GENE3D); IPR019489 (PFAM); PF17871 (PFAM); IPR004176 (PFAM); G3DSA:1.10.8.60 (GENE3D); IPR003959 (PFAM); IPR003959 (PFAM); G3DSA:3.40.50.300 (GENE3D); G3DSA:3.40.50.300 (GENE3D); PTHR11638 (PANTHER); PTHR11638:SF146 (PANTHER); cd00009 (CDD); cd00009 (CDD); IPR027417 (SUPERFAMILY); IPR027417 (SUPERFAMILY); IPR036628 (SUPERF…	F:GO:0005524; P:GO:0019538	F:ATP binding; P:protein metabolic process
TaHSP100.48	chaperone protein ClpB1-like	693	20	0	80.8	3	F:GO:0005524; P:GO:0006508; F:GO:0008233	F:ATP binding; P:proteolysis; F:peptidase activity			IPR001270 (PRINTS); G3DSA:3.40.50.300 (GENE3D); G3DSA:3.40.50.300 (GENE3D); IPR003959 (PFAM); G3DSA:3.40.50.300 (GENE3D); IPR019489 (PFAM); G3DSA:1.10.8.60 (GENE3D); IPR003959 (PFAM); PF17871 (PFAM); PTHR11638:SF100 (PANTHER); PTHR11638 (PANTHER); cd00009 (CDD); cd00009 (CDD); IPR027417 (SUPERFAMILY); IPR027417 (SUPERFAMILY)	F:GO:0005524	F:ATP binding
TaHSP100.39.1	chaperone protein ClpD1, chloroplastic	926	20	0	92.56	7	F:GO:0005524; P:GO:0006508; F:GO:0008233; C:GO:0009507; P:GO:0034605; P:GO:1901002; P:GO:1902584	F:ATP binding; P:proteolysis; F:peptidase activity; C:chloroplast; P:cellular response to heat; P:positive regulation of response to salt stress; P:positive regulation of response to water deprivation			IPR001270 (PRINTS); PF17871 (PFAM); IPR019489 (PFAM); IPR004176 (PFAM); IPR003959 (PFAM); IPR003959 (PFAM); G3DSA:3.40.50.300 (GENE3D); IPR036628 (G3DSA:1.10.1780.GENE3D); G3DSA:1.10.8.60 (GENE3D); G3DSA:3.40.50.300 (GENE3D); G3DSA:1.10.8.60 (GENE3D); mobidb-lite (MOBIDB_LITE); PTHR43572 (PANTHER); PTHR43572:SF17 (PANTHER); cd00009 (CDD); cd00009 (CDD); IPR027417 (SUPERFAMILY); IPR027417 (SUPERFA…	F:GO:0005524; P:GO:0019538	F:ATP binding; P:protein metabolic process
TaHSP100.39.2	chaperone protein ClpD1, chloroplastic	921	20	0	92.15	7	F:GO:0005524; P:GO:0006508; F:GO:0008233; C:GO:0009507; P:GO:0034605; P:GO:1901002; P:GO:1902584	F:ATP binding; P:proteolysis; F:peptidase activity; C:chloroplast; P:cellular response to heat; P:positive regulation of response to salt stress; P:positive regulation of response to water deprivation			IPR001270 (PRINTS); IPR019489 (PFAM); IPR004176 (PFAM); G3DSA:3.40.50.300 (GENE3D); G3DSA:1.10.8.60 (GENE3D); G3DSA:3.40.50.300 (GENE3D); IPR036628 (G3DSA:1.10.1780.GENE3D); PF17871 (PFAM); G3DSA:3.40.50.300 (GENE3D); IPR003959 (PFAM); IPR003959 (PFAM); mobidb-lite (MOBIDB_LITE); mobidb-lite (MOBIDB_LITE); PTHR43572:SF17 (PANTHER); PTHR43572 (PANTHER); cd00009 (CDD); cd00009 (CDD); IPR027417 (SUP…	F:GO:0005524; P:GO:0019538	F:ATP binding; P:protein metabolic process
TaHSP100.42	chaperone protein ClpD1, chloroplastic	927	20	0	91.73	7	F:GO:0005524; P:GO:0006508; F:GO:0008233; C:GO:0009507; P:GO:0034605; P:GO:1901002; P:GO:1902584	F:ATP binding; P:proteolysis; F:peptidase activity; C:chloroplast; P:cellular response to heat; P:positive regulation of response to salt stress; P:positive regulation of response to water deprivation			IPR001270 (PRINTS); IPR036628 (G3DSA:1.10.1780.GENE3D); IPR003959 (PFAM); IPR004176 (PFAM); G3DSA:3.40.50.300 (GENE3D); IPR019489 (PFAM); G3DSA:3.40.50.300 (GENE3D); PF17871 (PFAM); G3DSA:3.40.50.300 (GENE3D); IPR003959 (PFAM); G3DSA:1.10.8.60 (GENE3D); PTHR43572:SF17 (PANTHER); PTHR43572 (PANTHER); cd00009 (CDD); cd00009 (CDD); IPR027417 (SUPERFAMILY); IPR027417 (SUPERFAMILY); IPR036628 (SUPERFA…	F:GO:0005524; P:GO:0019538	F:ATP binding; P:protein metabolic process
TaHSP100.29	chaperone protein ClpC2, chloroplastic	753	20	0	80.01	3	F:GO:0005524; P:GO:0006508; F:GO:0008233	F:ATP binding; P:proteolysis; F:peptidase activity			IPR001270 (PRINTS); IPR003959 (PFAM); PF17871 (PFAM); G3DSA:4.10.860.10 (GENE3D); IPR003959 (PFAM); G3DSA:1.10.8.60 (GENE3D); G3DSA:3.40.50.300 (GENE3D); G3DSA:1.10.8.60 (GENE3D); G3DSA:3.40.50.300 (GENE3D); IPR019489 (PFAM); PTHR43572:SF21 (PANTHER); PTHR43572 (PANTHER); cd00009 (CDD); cd00009 (CDD); IPR027417 (SUPERFAMILY); IPR027417 (SUPERFAMILY)	F:GO:0005524	F:ATP binding
TaHSP100.33	chaperone protein ClpB1	903	20	0	85.48	3	F:GO:0005524; P:GO:0019538; P:GO:0034605	F:ATP binding; P:protein metabolic process; P:cellular response to heat			IPR001270 (PRINTS); G3DSA:1.10.8.60 (GENE3D); IPR003959 (PFAM); IPR036628 (G3DSA:1.10.1780.GENE3D); IPR019489 (PFAM); G3DSA:3.40.50.300 (GENE3D); IPR004176 (PFAM); G3DSA:3.40.50.300 (GENE3D); G3DSA:3.40.50.300 (GENE3D); IPR003959 (PFAM); PF17871 (PFAM); PTHR11638 (PANTHER); PTHR11638:SF146 (PANTHER); cd00009 (CDD); cd00009 (CDD); IPR027417 (SUPERFAMILY); IPR027417 (SUPERFAMILY); IPR036628 (SUPERF…	F:GO:0005524; P:GO:0019538	F:ATP binding; P:protein metabolic process
TaHSP100.28.1	chaperone protein ClpB1-like	663	20	0	84.09	1	F:GO:0005524	F:ATP binding			IPR001270 (PRINTS); IPR003959 (PFAM); G3DSA:3.40.50.300 (GENE3D); G3DSA:1.10.8.60 (GENE3D); IPR019489 (PFAM); PF17871 (PFAM); G3DSA:3.40.50.300 (GENE3D); G3DSA:3.40.50.300 (GENE3D); IPR003959 (PFAM); PTHR11638:SF100 (PANTHER); PTHR11638 (PANTHER); cd00009 (CDD); cd00009 (CDD); IPR027417 (SUPERFAMILY); IPR027417 (SUPERFAMILY)	F:GO:0005524	F:ATP binding
TaHSP100.35	chaperone protein ClpB1-like	667	20	0	83.64	1	F:GO:0005524	F:ATP binding			IPR001270 (PRINTS); PF17871 (PFAM); IPR019489 (PFAM); G3DSA:3.40.50.300 (GENE3D); G3DSA:1.10.8.60 (GENE3D); IPR003959 (PFAM); G3DSA:1.10.8.60 (GENE3D); IPR003959 (PFAM); G3DSA:3.40.50.300 (GENE3D); PTHR11638:SF100 (PANTHER); PTHR11638 (PANTHER); cd00009 (CDD); cd00009 (CDD); IPR027417 (SUPERFAMILY); IPR027417 (SUPERFAMILY)	F:GO:0005524	F:ATP binding
TaHSP100.46	chaperone protein ClpB1-like	675	20	0	77.53	1	F:GO:0005524	F:ATP binding			IPR001270 (PRINTS); IPR003959 (PFAM); IPR003959 (PFAM); G3DSA:3.40.50.300 (GENE3D); G3DSA:3.40.50.300 (GENE3D); G3DSA:1.10.8.60 (GENE3D); G3DSA:3.40.50.300 (GENE3D); IPR019489 (PFAM); PF17871 (PFAM); PTHR11638:SF100 (PANTHER); PTHR11638 (PANTHER); cd00009 (CDD); cd00009 (CDD); IPR027417 (SUPERFAMILY); IPR027417 (SUPERFAMILY)	F:GO:0005524	F:ATP binding
TaHSP100.45	chaperone protein ClpB1-like	689	20	0	84.33	3	F:GO:0005524; P:GO:0006508; F:GO:0008233	F:ATP binding; P:proteolysis; F:peptidase activity			IPR001270 (PRINTS); IPR019489 (PFAM); PF17871 (PFAM); IPR003959 (PFAM); G3DSA:1.10.8.60 (GENE3D); IPR003959 (PFAM); G3DSA:3.40.50.300 (GENE3D); G3DSA:3.40.50.300 (GENE3D); G3DSA:3.40.50.300 (GENE3D); PTHR11638:SF100 (PANTHER); PTHR11638 (PANTHER); cd00009 (CDD); cd00009 (CDD); IPR027417 (SUPERFAMILY); IPR027417 (SUPERFAMILY)	F:GO:0005524	F:ATP binding
TaHSP100.36	ATP-dependent Clp protease ATP-binding subunit clpA homolog CD4B, chloroplastic	940	20	0	90.29	3	F:GO:0005524; P:GO:0006508; F:GO:0008233	F:ATP binding; P:proteolysis; F:peptidase activity			IPR001270 (PRINTS); G3DSA:3.40.50.300 (GENE3D); IPR036628 (G3DSA:1.10.1780.GENE3D); IPR019489 (PFAM); G3DSA:3.40.50.300 (GENE3D); G3DSA:3.40.50.300 (GENE3D); PF17871 (PFAM); G3DSA:1.10.8.60 (GENE3D); IPR003959 (PFAM); IPR004176 (PFAM); IPR003959 (PFAM); mobidb-lite (MOBIDB_LITE); mobidb-lite (MOBIDB_LITE); PTHR43572:SF8 (PANTHER); PTHR43572 (PANTHER); IPR001943 (PROSITE_PROFILES); cd00009 (CDD); …	F:GO:0005515; F:GO:0005524; P:GO:0019538	F:protein binding; F:ATP binding; P:protein metabolic process
TaHSP100.34.1	chaperone protein ClpB1-like	663	20	0	84.01	1	F:GO:0005524	F:ATP binding			IPR001270 (PRINTS); IPR003959 (PFAM); G3DSA:1.10.8.60 (GENE3D); PF17871 (PFAM); G3DSA:3.40.50.300 (GENE3D); IPR003959 (PFAM); IPR019489 (PFAM); G3DSA:3.40.50.300 (GENE3D); G3DSA:3.40.50.300 (GENE3D); PTHR11638 (PANTHER); PTHR11638:SF100 (PANTHER); cd00009 (CDD); cd00009 (CDD); IPR027417 (SUPERFAMILY); IPR027417 (SUPERFAMILY)	F:GO:0005524	F:ATP binding
TaHSP100.43	chaperone protein ClpB1-like	669	20	0	86.22	3	F:GO:0005524; P:GO:0006508; F:GO:0008233	F:ATP binding; P:proteolysis; F:peptidase activity			IPR001270 (PRINTS); IPR003959 (PFAM); PF17871 (PFAM); G3DSA:3.40.50.300 (GENE3D); IPR019489 (PFAM); G3DSA:1.10.8.60 (GENE3D); IPR003959 (PFAM); G3DSA:3.40.50.300 (GENE3D); G3DSA:3.40.50.300 (GENE3D); PTHR11638 (PANTHER); PTHR11638:SF100 (PANTHER); cd00009 (CDD); cd00009 (CDD); IPR027417 (SUPERFAMILY); IPR027417 (SUPERFAMILY)	F:GO:0005524	F:ATP binding
TaHSP100.28.2	chaperone protein ClpB1-like	636	20	0	80.11	3	F:GO:0005524; P:GO:0006508; F:GO:0008233	F:ATP binding; P:proteolysis; F:peptidase activity			IPR001270 (PRINTS); PF17871 (PFAM); G3DSA:3.40.50.300 (GENE3D); IPR003959 (PFAM); G3DSA:3.40.50.300 (GENE3D); G3DSA:3.40.50.300 (GENE3D); IPR019489 (PFAM); IPR003959 (PFAM); G3DSA:1.10.8.60 (GENE3D); PTHR11638:SF100 (PANTHER); PTHR11638:SF100 (PANTHER); PTHR11638 (PANTHER); cd00009 (CDD); cd00009 (CDD); IPR027417 (SUPERFAMILY); IPR027417 (SUPERFAMILY)	F:GO:0005524	F:ATP binding
TaHSP100.32	chaperone protein ClpB2, chloroplastic	975	20	0	97.2	5	F:GO:0005524; P:GO:0009408; C:GO:0009507; P:GO:0019538; P:GO:0042026	F:ATP binding; P:response to heat; C:chloroplast; P:protein metabolic process; P:protein refolding			IPR001270 (PRINTS); G3DSA:3.40.50.300 (GENE3D); G3DSA:3.40.50.300 (GENE3D); IPR017730 (TIGRFAM); IPR004176 (PFAM); G3DSA:1.10.8.60 (GENE3D); IPR036628 (G3DSA:1.10.1780.GENE3D); PF17871 (PFAM); G3DSA:3.40.50.300 (GENE3D); IPR019489 (PFAM); IPR003959 (PFAM); IPR003959 (PFAM); mobidb-lite (MOBIDB_LITE); PTHR11638 (PANTHER); PTHR11638:SF144 (PANTHER); cd00009 (CDD); cd00009 (CDD); IPR027417 (SUPERFAM…	F:GO:0005524; C:GO:0005737; P:GO:0009408; P:GO:0019538; P:GO:0042026	F:ATP binding; C:cytoplasm; P:response to heat; P:protein metabolic process; P:protein refolding
TaHSP100.40	chaperone protein ClpB2, chloroplastic	974	20	0	97.57	5	F:GO:0005524; P:GO:0009408; C:GO:0009507; P:GO:0019538; P:GO:0042026	F:ATP binding; P:response to heat; C:chloroplast; P:protein metabolic process; P:protein refolding			IPR001270 (PRINTS); G3DSA:1.10.8.60 (GENE3D); IPR004176 (PFAM); IPR003959 (PFAM); IPR017730 (TIGRFAM); G3DSA:3.40.50.300 (GENE3D); G3DSA:3.40.50.300 (GENE3D); IPR036628 (G3DSA:1.10.1780.GENE3D); IPR003959 (PFAM); PF17871 (PFAM); G3DSA:3.40.50.300 (GENE3D); IPR019489 (PFAM); mobidb-lite (MOBIDB_LITE); PTHR11638 (PANTHER); PTHR11638:SF144 (PANTHER); cd00009 (CDD); cd00009 (CDD); IPR027417 (SUPERFAM…	F:GO:0005524; C:GO:0005737; P:GO:0009408; P:GO:0019538; P:GO:0042026	F:ATP binding; C:cytoplasm; P:response to heat; P:protein metabolic process; P:protein refolding
TaHSP100.41	chaperone protein ClpC2, chloroplastic	920	20	0	94.93	4	F:GO:0005524; P:GO:0006508; F:GO:0008233; C:GO:0009507	F:ATP binding; P:proteolysis; F:peptidase activity; C:chloroplast			IPR001270 (PRINTS); IPR003959 (PFAM); IPR004176 (PFAM); G3DSA:3.40.50.300 (GENE3D); IPR019489 (PFAM); G3DSA:3.40.50.300 (GENE3D); IPR003959 (PFAM); IPR036628 (G3DSA:1.10.1780.GENE3D); G3DSA:1.10.8.60 (GENE3D); G3DSA:3.40.50.300 (GENE3D); PF17871 (PFAM); PTHR43572 (PANTHER); PTHR43572:SF19 (PANTHER); IPR001943 (PROSITE_PROFILES); cd00009 (CDD); cd00009 (CDD); IPR027417 (SUPERFAMILY); IPR036628 (SU…	F:GO:0005515; F:GO:0005524; P:GO:0019538	F:protein binding; F:ATP binding; P:protein metabolic process
TaHSP100.38	chaperone protein ClpC2, chloroplastic	920	20	0	95.16	3	F:GO:0005524; C:GO:0009507; P:GO:0019538	F:ATP binding; C:chloroplast; P:protein metabolic process			IPR001270 (PRINTS); G3DSA:3.40.50.300 (GENE3D); IPR003959 (PFAM); IPR004176 (PFAM); G3DSA:1.10.8.60 (GENE3D); IPR019489 (PFAM); G3DSA:3.40.50.300 (GENE3D); G3DSA:3.40.50.300 (GENE3D); IPR003959 (PFAM); IPR036628 (G3DSA:1.10.1780.GENE3D); PF17871 (PFAM); PTHR43572:SF19 (PANTHER); PTHR43572 (PANTHER); IPR001943 (PROSITE_PROFILES); cd00009 (CDD); cd00009 (CDD); IPR036628 (SUPERFAMILY); IPR027417 (SU…	F:GO:0005515; F:GO:0005524; P:GO:0019538	F:protein binding; F:ATP binding; P:protein metabolic process
TaHSP100.30	ATP-dependent Clp protease ATP-binding subunit ClpA homolog CD4B, chloroplastic	940	20	0	90.21	3	F:GO:0005524; P:GO:0006508; F:GO:0008233	F:ATP binding; P:proteolysis; F:peptidase activity			IPR001270 (PRINTS); IPR036628 (G3DSA:1.10.1780.GENE3D); G3DSA:3.40.50.300 (GENE3D); IPR004176 (PFAM); G3DSA:1.10.8.60 (GENE3D); IPR019489 (PFAM); G3DSA:3.40.50.300 (GENE3D); IPR003959 (PFAM); IPR003959 (PFAM); G3DSA:3.40.50.300 (GENE3D); PF17871 (PFAM); mobidb-lite (MOBIDB_LITE); PTHR43572:SF8 (PANTHER); PTHR43572 (PANTHER); IPR001943 (PROSITE_PROFILES); cd00009 (CDD); cd00009 (CDD); IPR036628 (S…	F:GO:0005515; F:GO:0005524; P:GO:0019538	F:protein binding; F:ATP binding; P:protein metabolic process
TaHSP100.37	chaperone protein ClpB1-like	694	20	0	80.58	3	F:GO:0005524; P:GO:0006508; F:GO:0008233	F:ATP binding; P:proteolysis; F:peptidase activity			IPR001270 (PRINTS); G3DSA:3.40.50.300 (GENE3D); G3DSA:3.40.50.300 (GENE3D); IPR003959 (PFAM); G3DSA:3.40.50.300 (GENE3D); PF17871 (PFAM); G3DSA:1.10.8.60 (GENE3D); IPR003959 (PFAM); IPR019489 (PFAM); PTHR11638 (PANTHER); PTHR11638:SF100 (PANTHER); cd00009 (CDD); cd00009 (CDD); IPR027417 (SUPERFAMILY); IPR027417 (SUPERFAMILY)	F:GO:0005524	F:ATP binding
TaHSP100.31	chaperone protein ClpB1-like	777	20	0	75.59	1	F:GO:0005524	F:ATP binding			IPR001270 (PRINTS); G3DSA:3.40.50.300 (GENE3D); IPR003959 (PFAM); IPR003959 (PFAM); G3DSA:3.40.50.300 (GENE3D); PF17871 (PFAM); G3DSA:3.40.50.300 (GENE3D); G3DSA:1.10.8.60 (GENE3D); IPR019489 (PFAM); mobidb-lite (MOBIDB_LITE); mobidb-lite (MOBIDB_LITE); mobidb-lite (MOBIDB_LITE); mobidb-lite (MOBIDB_LITE); mobidb-lite (MOBIDB_LITE); PTHR11638:SF100 (PANTHER); PTHR11638 (PANTHER); cd00009 (CDD); c…	F:GO:0005524	F:ATP binding
TaHSP100.27	chaperone protein ClpB1-like	643	20	0	81.61	1	F:GO:0005524	F:ATP binding			IPR001270 (PRINTS); G3DSA:3.40.50.300 (GENE3D); G3DSA:3.40.50.300 (GENE3D); G3DSA:3.40.50.300 (GENE3D); IPR019489 (PFAM); IPR003959 (PFAM); IPR003959 (PFAM); G3DSA:1.10.8.60 (GENE3D); PF17871 (PFAM); PTHR11638:SF100 (PANTHER); PTHR11638 (PANTHER); cd00009 (CDD); cd00009 (CDD); IPR027417 (SUPERFAMILY); IPR027417 (SUPERFAMILY)	F:GO:0005524	F:ATP binding
TaHSP100.26	chaperone protein ClpB1-like	643	20	0	82.1	1	F:GO:0005524	F:ATP binding			IPR001270 (PRINTS); G3DSA:3.40.50.300 (GENE3D); G3DSA:3.40.50.300 (GENE3D); IPR019489 (PFAM); G3DSA:1.10.8.60 (GENE3D); G3DSA:3.40.50.300 (GENE3D); IPR003959 (PFAM); PF17871 (PFAM); IPR003959 (PFAM); PTHR11638:SF100 (PANTHER); PTHR11638 (PANTHER); cd00009 (CDD); cd00009 (CDD); IPR027417 (SUPERFAMILY); IPR027417 (SUPERFAMILY)	F:GO:0005524	F:ATP binding
TaHSP100.34.2	chaperone protein ClpB1-like	636	20	0	80.15	3	F:GO:0005524; P:GO:0006508; F:GO:0008233	F:ATP binding; P:proteolysis; F:peptidase activity			IPR001270 (PRINTS); G3DSA:3.40.50.300 (GENE3D); PF17871 (PFAM); G3DSA:3.40.50.300 (GENE3D); G3DSA:3.40.50.300 (GENE3D); IPR003959 (PFAM); IPR019489 (PFAM); G3DSA:1.10.8.60 (GENE3D); IPR003959 (PFAM); PTHR11638 (PANTHER); PTHR11638 (PANTHER); PTHR11638:SF100 (PANTHER); PTHR11638:SF100 (PANTHER); cd00009 (CDD); cd00009 (CDD); IPR027417 (SUPERFAMILY); IPR027417 (SUPERFAMILY)	F:GO:0005524	F:ATP binding
TaHSP100.47	chaperone protein ClpB1-like	575	20	0	79.78	1	F:GO:0005524	F:ATP binding			IPR001270 (PRINTS); G3DSA:3.40.50.300 (GENE3D); IPR019489 (PFAM); G3DSA:3.40.50.300 (GENE3D); G3DSA:3.40.50.300 (GENE3D); G3DSA:1.10.8.60 (GENE3D); PF17871 (PFAM); IPR003959 (PFAM); IPR003959 (PFAM); PTHR11638:SF100 (PANTHER); PTHR11638 (PANTHER); cd00009 (CDD); cd00009 (CDD); IPR027417 (SUPERFAMILY); IPR027417 (SUPERFAMILY)	F:GO:0005524	F:ATP binding
TaHSP100.44	chaperone protein ClpB1-like	622	20	0	85.33	3	F:GO:0005524; P:GO:0006508; F:GO:0008233	F:ATP binding; P:proteolysis; F:peptidase activity			IPR001270 (PRINTS); PF17871 (PFAM); IPR019489 (PFAM); G3DSA:3.40.50.300 (GENE3D); G3DSA:1.10.8.60 (GENE3D); G3DSA:3.40.50.300 (GENE3D); IPR003959 (PFAM); IPR003959 (PFAM); G3DSA:3.40.50.300 (GENE3D); PTHR11638 (PANTHER); PTHR11638:SF100 (PANTHER); cd00009 (CDD); cd00009 (CDD); IPR027417 (SUPERFAMILY); IPR027417 (SUPERFAMILY)	F:GO:0005524	F:ATP binding
TaHSP100.81	chaperone protein ClpB1-like	622	20	0	81.93	1	F:GO:0005524	F:ATP binding			IPR001270 (PRINTS); IPR003959 (PFAM); G3DSA:3.40.50.300 (GENE3D); IPR003959 (PFAM); G3DSA:1.10.8.60 (GENE3D); G3DSA:1.10.8.60 (GENE3D); PF17871 (PFAM); G3DSA:3.40.50.300 (GENE3D); IPR019489 (PFAM); PTHR11638 (PANTHER); PTHR11638:SF100 (PANTHER); cd00009 (CDD); cd00009 (CDD); IPR027417 (SUPERFAMILY); IPR027417 (SUPERFAMILY)	F:GO:0005524	F:ATP binding
TaHSP100.56	chaperone protein ClpB3, mitochondrial	991	20	0	95.2	7	F:GO:0005524; C:GO:0005739; P:GO:0009408; C:GO:0009570; C:GO:0009941; P:GO:0019538; P:GO:0042026	F:ATP binding; C:mitochondrion; P:response to heat; C:chloroplast stroma; C:chloroplast envelope; P:protein metabolic process; P:protein refolding			IPR001270 (PRINTS); G3DSA:3.40.50.300 (GENE3D); PF17871 (PFAM); IPR003959 (PFAM); IPR003959 (PFAM); G3DSA:3.40.50.300 (GENE3D); G3DSA:3.40.50.300 (GENE3D); IPR017730 (TIGRFAM); G3DSA:1.10.8.60 (GENE3D); IPR004176 (PFAM); IPR019489 (PFAM); IPR036628 (G3DSA:1.10.1780.GENE3D); PTHR11638 (PANTHER); PTHR11638:SF86 (PANTHER); cd00009 (CDD); cd00009 (CDD); IPR027417 (SUPERFAMILY); IPR036628 (SUPERFAMILY…	F:GO:0005524; C:GO:0005737; P:GO:0009408; P:GO:0019538; P:GO:0042026	F:ATP binding; C:cytoplasm; P:response to heat; P:protein metabolic process; P:protein refolding
TaHSP100.50.1	chaperone protein ClpB1-like	70	20	1.43928e-23	82.1	4	F:GO:0005524; P:GO:0006508; F:GO:0008233; C:GO:0016021	F:ATP binding; P:proteolysis; F:peptidase activity; C:integral component of membrane			G3DSA:3.40.50.300 (GENE3D); mobidb-lite (MOBIDB_LITE); PTHR11638:SF100 (PANTHER); PTHR11638 (PANTHER); IPR027417 (SUPERFAMILY)	no GO terms	no GO terms
TaHSP100.83	chaperone protein ClpB2, chloroplastic	971	20	0	97.66	5	F:GO:0005524; P:GO:0009408; C:GO:0009507; P:GO:0019538; P:GO:0042026	F:ATP binding; P:response to heat; C:chloroplast; P:protein metabolic process; P:protein refolding			IPR001270 (PRINTS); IPR017730 (TIGRFAM); IPR019489 (PFAM); G3DSA:3.40.50.300 (GENE3D); IPR003959 (PFAM); IPR003959 (PFAM); G3DSA:1.10.8.60 (GENE3D); IPR036628 (G3DSA:1.10.1780.GENE3D); G3DSA:3.40.50.300 (GENE3D); G3DSA:3.40.50.300 (GENE3D); PF17871 (PFAM); IPR004176 (PFAM); mobidb-lite (MOBIDB_LITE); PTHR11638 (PANTHER); PTHR11638:SF144 (PANTHER); cd00009 (CDD); cd00009 (CDD); IPR036628 (SUPERFAM…	F:GO:0005524; C:GO:0005737; P:GO:0009408; P:GO:0019538; P:GO:0042026	F:ATP binding; C:cytoplasm; P:response to heat; P:protein metabolic process; P:protein refolding
TaHSP100.60	chaperone protein ClpB1-like	821	20	0	83.36	1	F:GO:0005524	F:ATP binding			IPR001270 (PRINTS); IPR003959 (PFAM); IPR019489 (PFAM); IPR003959 (PFAM); G3DSA:3.40.50.300 (GENE3D); PF17871 (PFAM); G3DSA:3.40.50.300 (GENE3D); G3DSA:1.10.8.60 (GENE3D); G3DSA:3.40.50.300 (GENE3D); mobidb-lite (MOBIDB_LITE); mobidb-lite (MOBIDB_LITE); mobidb-lite (MOBIDB_LITE); PTHR11638:SF100 (PANTHER); PTHR11638 (PANTHER); cd00009 (CDD); cd00009 (CDD); IPR027417 (SUPERFAMILY); IPR027417 (SUPE…	F:GO:0005524	F:ATP binding
TaHSP100.53	chaperone protein ClpB1-like	669	20	0	86.03	3	F:GO:0005524; P:GO:0006508; F:GO:0008233	F:ATP binding; P:proteolysis; F:peptidase activity			IPR001270 (PRINTS); G3DSA:1.10.8.60 (GENE3D); G3DSA:3.40.50.300 (GENE3D); G3DSA:3.40.50.300 (GENE3D); PF17871 (PFAM); IPR003959 (PFAM); IPR019489 (PFAM); G3DSA:3.40.50.300 (GENE3D); IPR003959 (PFAM); PTHR11638:SF100 (PANTHER); PTHR11638 (PANTHER); cd00009 (CDD); cd00009 (CDD); IPR027417 (SUPERFAMILY); IPR027417 (SUPERFAMILY)	F:GO:0005524	F:ATP binding
TaHSP100.52	chaperone protein ClpB1-like	667	20	0	85.51	3	F:GO:0005524; P:GO:0006508; F:GO:0008233	F:ATP binding; P:proteolysis; F:peptidase activity			IPR001270 (PRINTS); IPR019489 (PFAM); IPR003959 (PFAM); G3DSA:3.40.50.300 (GENE3D); G3DSA:3.40.50.300 (GENE3D); IPR003959 (PFAM); G3DSA:1.10.8.60 (GENE3D); G3DSA:3.40.50.300 (GENE3D); PF17871 (PFAM); PTHR11638:SF100 (PANTHER); PTHR11638 (PANTHER); cd00009 (CDD); cd00009 (CDD); IPR027417 (SUPERFAMILY); IPR027417 (SUPERFAMILY)	F:GO:0005524	F:ATP binding
TaHSP100.79	chaperone protein ClpB1-like	359	20	2.1773e-158	79.55	3	F:GO:0005524; P:GO:0006508; F:GO:0008233	F:ATP binding; P:proteolysis; F:peptidase activity			G3DSA:3.40.50.300 (GENE3D); IPR003959 (PFAM); G3DSA:1.10.8.60 (GENE3D); PF17871 (PFAM); PTHR11638 (PANTHER); PTHR11638:SF100 (PANTHER); cd00009 (CDD); IPR027417 (SUPERFAMILY)	F:GO:0005524	F:ATP binding
TaHSP100.71.1	chaperone protein ClpB1-like	670	20	0	82.54	3	F:GO:0005524; P:GO:0006508; F:GO:0008233	F:ATP binding; P:proteolysis; F:peptidase activity			IPR001270 (PRINTS); G3DSA:3.40.50.300 (GENE3D); IPR019489 (PFAM); G3DSA:3.40.50.300 (GENE3D); G3DSA:3.40.50.300 (GENE3D); PF17871 (PFAM); IPR003959 (PFAM); IPR003959 (PFAM); G3DSA:1.10.8.60 (GENE3D); PTHR11638 (PANTHER); PTHR11638:SF100 (PANTHER); cd00009 (CDD); cd00009 (CDD); IPR027417 (SUPERFAMILY); IPR027417 (SUPERFAMILY)	F:GO:0005524	F:ATP binding
TaHSP100.51	chaperone protein ClpD1, chloroplastic	930	20	0	92.51	7	F:GO:0005524; P:GO:0006508; F:GO:0008233; C:GO:0009507; P:GO:0034605; P:GO:1901002; P:GO:1902584	F:ATP binding; P:proteolysis; F:peptidase activity; C:chloroplast; P:cellular response to heat; P:positive regulation of response to salt stress; P:positive regulation of response to water deprivation			IPR001270 (PRINTS); IPR036628 (G3DSA:1.10.1780.GENE3D); G3DSA:3.40.50.300 (GENE3D); IPR003959 (PFAM); G3DSA:3.40.50.300 (GENE3D); IPR003959 (PFAM); IPR004176 (PFAM); G3DSA:3.40.50.300 (GENE3D); G3DSA:1.10.8.60 (GENE3D); PF17871 (PFAM); IPR019489 (PFAM); mobidb-lite (MOBIDB_LITE); mobidb-lite (MOBIDB_LITE); PTHR43572 (PANTHER); PTHR43572:SF17 (PANTHER); cd00009 (CDD); cd00009 (CDD); IPR036628 (SUP…	F:GO:0005524; P:GO:0019538	F:ATP binding; P:protein metabolic process
TaHSP100.75	chaperone protein ClpB1-like	622	20	0	81.46	1	F:GO:0005524	F:ATP binding			IPR001270 (PRINTS); IPR019489 (PFAM); G3DSA:3.40.50.300 (GENE3D); G3DSA:1.10.8.60 (GENE3D); IPR003959 (PFAM); G3DSA:3.40.50.300 (GENE3D); IPR003959 (PFAM); PF17871 (PFAM); G3DSA:1.10.8.60 (GENE3D); PTHR11638:SF100 (PANTHER); PTHR11638 (PANTHER); cd00009 (CDD); cd00009 (CDD); IPR027417 (SUPERFAMILY); IPR027417 (SUPERFAMILY)	F:GO:0005524	F:ATP binding
TaHSP100.62.2	chaperone protein ClpC1, chloroplastic	916	20	0	97.47	4	F:GO:0005524; C:GO:0009507; F:GO:0016787; P:GO:0019538	F:ATP binding; C:chloroplast; F:hydrolase activity; P:protein metabolic process			IPR001270 (PRINTS); IPR003959 (PFAM); G3DSA:3.40.50.300 (GENE3D); G3DSA:1.10.8.60 (GENE3D); PF17871 (PFAM); IPR019489 (PFAM); IPR003959 (PFAM); G3DSA:3.40.50.300 (GENE3D); IPR036628 (G3DSA:1.10.1780.GENE3D); IPR004176 (PFAM); G3DSA:3.40.50.300 (GENE3D); PTHR43572 (PANTHER); PTHR43572:SF19 (PANTHER); IPR001943 (PROSITE_PROFILES); cd00009 (CDD); cd00009 (CDD); IPR027417 (SUPERFAMILY); IPR027417 (SU…	F:GO:0005515; F:GO:0005524; P:GO:0019538	F:protein binding; F:ATP binding; P:protein metabolic process
TaHSP100.58	chaperone protein ClpB3, mitochondrial	991	20	0	94.78	7	F:GO:0005524; C:GO:0005739; P:GO:0009408; C:GO:0009570; C:GO:0009941; P:GO:0019538; P:GO:0042026	F:ATP binding; C:mitochondrion; P:response to heat; C:chloroplast stroma; C:chloroplast envelope; P:protein metabolic process; P:protein refolding			IPR001270 (PRINTS); G3DSA:1.10.8.60 (GENE3D); PF17871 (PFAM); IPR003959 (PFAM); G3DSA:3.40.50.300 (GENE3D); G3DSA:3.40.50.300 (GENE3D); G3DSA:3.40.50.300 (GENE3D); IPR003959 (PFAM); IPR019489 (PFAM); IPR036628 (G3DSA:1.10.1780.GENE3D); IPR004176 (PFAM); IPR017730 (TIGRFAM); PTHR11638 (PANTHER); PTHR11638:SF86 (PANTHER); cd00009 (CDD); cd00009 (CDD); IPR027417 (SUPERFAMILY); IPR036628 (SUPERFAMILY…	F:GO:0005524; C:GO:0005737; P:GO:0009408; P:GO:0019538; P:GO:0042026	F:ATP binding; C:cytoplasm; P:response to heat; P:protein metabolic process; P:protein refolding
TaHSP100.77	chaperone protein ClpB1-like	522	20	0	79.78	1	F:GO:0005524	F:ATP binding			IPR001270 (PRINTS); G3DSA:3.40.50.300 (GENE3D); G3DSA:3.40.50.300 (GENE3D); IPR003959 (PFAM); G3DSA:3.40.50.300 (GENE3D); PF17871 (PFAM); IPR003959 (PFAM); G3DSA:1.10.8.60 (GENE3D); IPR019489 (PFAM); PTHR11638:SF100 (PANTHER); PTHR11638 (PANTHER); cd00009 (CDD); IPR027417 (SUPERFAMILY); IPR027417 (SUPERFAMILY)	F:GO:0005524	F:ATP binding
TaHSP100.73	chaperone protein ClpB1-like	643	20	0	82.35	1	F:GO:0005524	F:ATP binding			IPR001270 (PRINTS); G3DSA:1.10.8.60 (GENE3D); IPR003959 (PFAM); G3DSA:3.40.50.300 (GENE3D); PF17871 (PFAM); IPR003959 (PFAM); G3DSA:3.40.50.300 (GENE3D); IPR019489 (PFAM); G3DSA:3.40.50.300 (GENE3D); PTHR11638 (PANTHER); PTHR11638:SF100 (PANTHER); cd00009 (CDD); cd00009 (CDD); IPR027417 (SUPERFAMILY); IPR027417 (SUPERFAMILY)	F:GO:0005524	F:ATP binding
TaHSP100.82	chaperone protein ClpB1-like	622	20	0	81.93	1	F:GO:0005524	F:ATP binding			IPR001270 (PRINTS); IPR003959 (PFAM); G3DSA:3.40.50.300 (GENE3D); IPR003959 (PFAM); G3DSA:1.10.8.60 (GENE3D); G3DSA:1.10.8.60 (GENE3D); PF17871 (PFAM); G3DSA:3.40.50.300 (GENE3D); IPR019489 (PFAM); PTHR11638 (PANTHER); PTHR11638:SF100 (PANTHER); cd00009 (CDD); cd00009 (CDD); IPR027417 (SUPERFAMILY); IPR027417 (SUPERFAMILY)	F:GO:0005524	F:ATP binding
TaHSP100.62.1	chaperone protein ClpC1, chloroplastic	821	20	0	99.14	4	F:GO:0005524; C:GO:0009507; F:GO:0016787; P:GO:0019538	F:ATP binding; C:chloroplast; F:hydrolase activity; P:protein metabolic process			IPR001270 (PRINTS); G3DSA:1.10.8.60 (GENE3D); IPR003959 (PFAM); PF17871 (PFAM); IPR036628 (G3DSA:1.10.1780.GENE3D); G3DSA:3.40.50.300 (GENE3D); G3DSA:3.40.50.300 (GENE3D); IPR003959 (PFAM); IPR004176 (PFAM); IPR019489 (PFAM); G3DSA:3.40.50.300 (GENE3D); PTHR43572 (PANTHER); PTHR43572:SF19 (PANTHER); IPR001943 (PROSITE_PROFILES); cd00009 (CDD); cd00009 (CDD); IPR036628 (SUPERFAMILY); IPR027417 (SU…	F:GO:0005515; F:GO:0005524; P:GO:0019538	F:protein binding; F:ATP binding; P:protein metabolic process
TaHSP100.66	chaperone protein ClpB1-like	622	20	0	82.38	1	F:GO:0005524	F:ATP binding			IPR001270 (PRINTS); PF17871 (PFAM); G3DSA:1.10.8.60 (GENE3D); G3DSA:3.40.50.300 (GENE3D); G3DSA:3.40.50.300 (GENE3D); IPR003959 (PFAM); G3DSA:1.10.8.60 (GENE3D); IPR003959 (PFAM); IPR019489 (PFAM); PTHR11638:SF100 (PANTHER); PTHR11638 (PANTHER); cd00009 (CDD); cd00009 (CDD); IPR027417 (SUPERFAMILY); IPR027417 (SUPERFAMILY)	F:GO:0005524	F:ATP binding
TaHSP100.72	chaperone protein ClpB1-like	643	20	0	82.39	1	F:GO:0005524	F:ATP binding			IPR001270 (PRINTS); G3DSA:1.10.8.60 (GENE3D); PF17871 (PFAM); IPR019489 (PFAM); G3DSA:3.40.50.300 (GENE3D); G3DSA:3.40.50.300 (GENE3D); IPR003959 (PFAM); IPR003959 (PFAM); G3DSA:3.40.50.300 (GENE3D); PTHR11638 (PANTHER); PTHR11638:SF100 (PANTHER); cd00009 (CDD); cd00009 (CDD); IPR027417 (SUPERFAMILY); IPR027417 (SUPERFAMILY)	F:GO:0005524	F:ATP binding
TaHSP100.57	chaperone protein ClpC1, chloroplastic	916	20	0	97.27	4	F:GO:0005524; C:GO:0009507; F:GO:0016787; P:GO:0019538	F:ATP binding; C:chloroplast; F:hydrolase activity; P:protein metabolic process			IPR001270 (PRINTS); G3DSA:3.40.50.300 (GENE3D); IPR019489 (PFAM); IPR036628 (G3DSA:1.10.1780.GENE3D); G3DSA:3.40.50.300 (GENE3D); IPR003959 (PFAM); G3DSA:3.40.50.300 (GENE3D); IPR003959 (PFAM); IPR004176 (PFAM); PF17871 (PFAM); G3DSA:1.10.8.60 (GENE3D); PTHR43572:SF19 (PANTHER); PTHR43572 (PANTHER); IPR001943 (PROSITE_PROFILES); cd00009 (CDD); cd00009 (CDD); IPR027417 (SUPERFAMILY); IPR036628 (SU…	F:GO:0005515; F:GO:0005524; P:GO:0019538	F:protein binding; F:ATP binding; P:protein metabolic process
TaHSP100.63	chaperone protein ClpB1-like	602	20	0	80.46	1	F:GO:0005524	F:ATP binding			IPR001270 (PRINTS); IPR003959 (PFAM); IPR003959 (PFAM); G3DSA:3.40.50.300 (GENE3D); G3DSA:3.40.50.300 (GENE3D); IPR019489 (PFAM); G3DSA:3.40.50.300 (GENE3D); PF17871 (PFAM); G3DSA:1.10.8.60 (GENE3D); PTHR11638:SF100 (PANTHER); PTHR11638 (PANTHER); cd00009 (CDD); cd00009 (CDD); IPR027417 (SUPERFAMILY); IPR027417 (SUPERFAMILY)	F:GO:0005524	F:ATP binding
TaHSP100.74	chaperone protein ClpB1-like	526	20	0	79.33	1	F:GO:0005524	F:ATP binding			IPR001270 (PRINTS); G3DSA:3.40.50.300 (GENE3D); G3DSA:1.10.8.60 (GENE3D); G3DSA:3.40.50.300 (GENE3D); IPR003959 (PFAM); PF17871 (PFAM); IPR003959 (PFAM); PTHR11638:SF100 (PANTHER); PTHR11638 (PANTHER); cd00009 (CDD); cd00009 (CDD); IPR027417 (SUPERFAMILY); IPR027417 (SUPERFAMILY)	F:GO:0005524	F:ATP binding
TaHSP100.59	chaperone protein ClpC1, chloroplastic	916	20	0	97.1	4	F:GO:0005524; C:GO:0009507; F:GO:0016787; P:GO:0019538	F:ATP binding; C:chloroplast; F:hydrolase activity; P:protein metabolic process			IPR001270 (PRINTS); IPR004176 (PFAM); IPR019489 (PFAM); PF17871 (PFAM); IPR003959 (PFAM); G3DSA:3.40.50.300 (GENE3D); G3DSA:1.10.8.60 (GENE3D); IPR036628 (G3DSA:1.10.1780.GENE3D); G3DSA:3.40.50.300 (GENE3D); G3DSA:3.40.50.300 (GENE3D); IPR003959 (PFAM); PTHR43572 (PANTHER); PTHR43572:SF19 (PANTHER); IPR001943 (PROSITE_PROFILES); cd00009 (CDD); cd00009 (CDD); IPR027417 (SUPERFAMILY); IPR027417 (SU…	F:GO:0005515; F:GO:0005524; P:GO:0019538	F:protein binding; F:ATP binding; P:protein metabolic process
TaHSP100.61	chaperone protein ClpB3, mitochondrial	991	20	0	94.8	7	F:GO:0005524; C:GO:0005739; P:GO:0009408; C:GO:0009570; C:GO:0009941; P:GO:0019538; P:GO:0042026	F:ATP binding; C:mitochondrion; P:response to heat; C:chloroplast stroma; C:chloroplast envelope; P:protein metabolic process; P:protein refolding			IPR001270 (PRINTS); IPR019489 (PFAM); IPR003959 (PFAM); IPR017730 (TIGRFAM); PF17871 (PFAM); G3DSA:3.40.50.300 (GENE3D); G3DSA:3.40.50.300 (GENE3D); IPR036628 (G3DSA:1.10.1780.GENE3D); IPR003959 (PFAM); G3DSA:3.40.50.300 (GENE3D); IPR004176 (PFAM); G3DSA:1.10.8.60 (GENE3D); PTHR11638:SF86 (PANTHER); PTHR11638 (PANTHER); cd00009 (CDD); cd00009 (CDD); IPR027417 (SUPERFAMILY); IPR036628 (SUPERFAMILY…	F:GO:0005524; C:GO:0005737; P:GO:0009408; P:GO:0019538; P:GO:0042026	F:ATP binding; C:cytoplasm; P:response to heat; P:protein metabolic process; P:protein refolding
TaHSP100.67	chaperone protein ClpB1-like	622	20	0	82.1	1	F:GO:0005524	F:ATP binding			IPR001270 (PRINTS); G3DSA:1.10.8.60 (GENE3D); G3DSA:3.40.50.300 (GENE3D); G3DSA:3.40.50.300 (GENE3D); IPR003959 (PFAM); IPR003959 (PFAM); G3DSA:1.10.8.60 (GENE3D); IPR019489 (PFAM); PF17871 (PFAM); PTHR11638 (PANTHER); PTHR11638:SF100 (PANTHER); cd00009 (CDD); cd00009 (CDD); IPR027417 (SUPERFAMILY); IPR027417 (SUPERFAMILY)	F:GO:0005524	F:ATP binding
TaHSP100.55	chaperone protein ClpB1-like	688	20	0	84.89	3	F:GO:0005524; P:GO:0006508; F:GO:0008233	F:ATP binding; P:proteolysis; F:peptidase activity			IPR001270 (PRINTS); IPR003959 (PFAM); G3DSA:1.10.8.60 (GENE3D); IPR003959 (PFAM); G3DSA:3.40.50.300 (GENE3D); IPR019489 (PFAM); G3DSA:3.40.50.300 (GENE3D); G3DSA:3.40.50.300 (GENE3D); PF17871 (PFAM); PTHR11638 (PANTHER); PTHR11638:SF100 (PANTHER); cd00009 (CDD); cd00009 (CDD); IPR027417 (SUPERFAMILY); IPR027417 (SUPERFAMILY)	F:GO:0005524	F:ATP binding
TaHSP100.65	chaperone protein ClpB1-like	634	20	0	82.71	1	F:GO:0005524	F:ATP binding			IPR001270 (PRINTS); IPR019489 (PFAM); IPR003959 (PFAM); IPR003959 (PFAM); PF17871 (PFAM); G3DSA:3.40.50.300 (GENE3D); G3DSA:3.40.50.300 (GENE3D); G3DSA:1.10.8.60 (GENE3D); G3DSA:3.40.50.300 (GENE3D); PTHR11638:SF100 (PANTHER); PTHR11638 (PANTHER); cd00009 (CDD); cd00009 (CDD); IPR027417 (SUPERFAMILY); IPR027417 (SUPERFAMILY)	F:GO:0005524	F:ATP binding
TaHSP100.80	chaperone protein ClpB1-like	643	20	0	82.73	1	F:GO:0005524	F:ATP binding			IPR001270 (PRINTS); IPR003959 (PFAM); G3DSA:3.40.50.300 (GENE3D); IPR019489 (PFAM); G3DSA:3.40.50.300 (GENE3D); G3DSA:1.10.8.60 (GENE3D); IPR003959 (PFAM); PF17871 (PFAM); G3DSA:3.40.50.300 (GENE3D); PTHR11638 (PANTHER); PTHR11638:SF100 (PANTHER); cd00009 (CDD); cd00009 (CDD); IPR027417 (SUPERFAMILY); IPR027417 (SUPERFAMILY)	F:GO:0005524	F:ATP binding
TaHSP100.49	chaperone protein ClpC2, chloroplastic	920	20	0	94.99	4	F:GO:0005524; P:GO:0006508; F:GO:0008233; C:GO:0009507	F:ATP binding; P:proteolysis; F:peptidase activity; C:chloroplast			IPR001270 (PRINTS); G3DSA:3.40.50.300 (GENE3D); IPR003959 (PFAM); IPR004176 (PFAM); IPR003959 (PFAM); IPR019489 (PFAM); G3DSA:1.10.8.60 (GENE3D); G3DSA:3.40.50.300 (GENE3D); G3DSA:3.40.50.300 (GENE3D); IPR036628 (G3DSA:1.10.1780.GENE3D); PF17871 (PFAM); PTHR43572 (PANTHER); PTHR43572:SF19 (PANTHER); IPR001943 (PROSITE_PROFILES); cd00009 (CDD); cd00009 (CDD); IPR036628 (SUPERFAMILY); IPR027417 (SU…	F:GO:0005515; F:GO:0005524; P:GO:0019538	F:protein binding; F:ATP binding; P:protein metabolic process
TaHSP100.68	chaperone protein ClpB1-like	664	20	0	81.46	1	F:GO:0005524	F:ATP binding			IPR001270 (PRINTS); G3DSA:3.40.50.300 (GENE3D); IPR003959 (PFAM); G3DSA:3.40.50.300 (GENE3D); G3DSA:3.40.50.300 (GENE3D); IPR003959 (PFAM); G3DSA:1.10.8.60 (GENE3D); IPR019489 (PFAM); PF17871 (PFAM); PTHR11638 (PANTHER); PTHR11638:SF100 (PANTHER); cd00009 (CDD); cd00009 (CDD); IPR027417 (SUPERFAMILY); IPR027417 (SUPERFAMILY)	F:GO:0005524	F:ATP binding
TaHSP100.70	chaperone protein ClpB1-like	654	20	0	82.42	3	F:GO:0005524; P:GO:0006508; F:GO:0008233	F:ATP binding; P:proteolysis; F:peptidase activity			IPR001270 (PRINTS); IPR003959 (PFAM); PF17871 (PFAM); IPR019489 (PFAM); G3DSA:3.40.50.300 (GENE3D); G3DSA:1.10.8.60 (GENE3D); G3DSA:3.40.50.300 (GENE3D); G3DSA:3.40.50.300 (GENE3D); IPR003959 (PFAM); PTHR11638:SF100 (PANTHER); PTHR11638 (PANTHER); cd00009 (CDD); cd00009 (CDD); IPR027417 (SUPERFAMILY); IPR027417 (SUPERFAMILY)	F:GO:0005524	F:ATP binding
TaHSP100.71.2	chaperone protein ClpB1-like	674	20	0	82.01	3	F:GO:0005524; P:GO:0006508; F:GO:0008233	F:ATP binding; P:proteolysis; F:peptidase activity			IPR001270 (PRINTS); PF17871 (PFAM); IPR003959 (PFAM); IPR003959 (PFAM); G3DSA:3.40.50.300 (GENE3D); IPR019489 (PFAM); G3DSA:3.40.50.300 (GENE3D); G3DSA:1.10.8.60 (GENE3D); G3DSA:3.40.50.300 (GENE3D); PTHR11638 (PANTHER); PTHR11638:SF100 (PANTHER); cd00009 (CDD); cd00009 (CDD); IPR027417 (SUPERFAMILY); IPR027417 (SUPERFAMILY)	F:GO:0005524	F:ATP binding
TaHSP100.76	chaperone protein ClpB1-like	622	20	0	81.38	1	F:GO:0005524	F:ATP binding			IPR001270 (PRINTS); G3DSA:1.10.8.60 (GENE3D); G3DSA:3.40.50.300 (GENE3D); G3DSA:1.10.8.60 (GENE3D); G3DSA:3.40.50.300 (GENE3D); IPR003959 (PFAM); PF17871 (PFAM); IPR019489 (PFAM); IPR003959 (PFAM); PTHR11638 (PANTHER); PTHR11638:SF100 (PANTHER); cd00009 (CDD); cd00009 (CDD); IPR027417 (SUPERFAMILY); IPR027417 (SUPERFAMILY)	F:GO:0005524	F:ATP binding
TaHSP100.54	chaperone protein ClpB1-like	688	20	0	85.02	3	F:GO:0005524; P:GO:0006508; F:GO:0008233	F:ATP binding; P:proteolysis; F:peptidase activity			IPR001270 (PRINTS); G3DSA:1.10.8.60 (GENE3D); PF17871 (PFAM); IPR003959 (PFAM); G3DSA:3.40.50.300 (GENE3D); G3DSA:3.40.50.300 (GENE3D); IPR003959 (PFAM); G3DSA:3.40.50.300 (GENE3D); IPR019489 (PFAM); PTHR11638:SF100 (PANTHER); PTHR11638 (PANTHER); cd00009 (CDD); cd00009 (CDD); IPR027417 (SUPERFAMILY); IPR027417 (SUPERFAMILY)	F:GO:0005524	F:ATP binding
TaHSP100.50.2	chaperone protein ClpB1-like	424	20	0	79.11	1	F:GO:0005524	F:ATP binding			G3DSA:1.10.8.60 (GENE3D); G3DSA:3.40.50.300 (GENE3D); IPR003959 (PFAM); G3DSA:3.40.50.300 (GENE3D); IPR003959 (PFAM); PF17871 (PFAM); PTHR11638 (PANTHER); PTHR11638:SF100 (PANTHER); cd00009 (CDD); cd00009 (CDD); IPR027417 (SUPERFAMILY); IPR027417 (SUPERFAMILY)	F:GO:0005524	F:ATP binding
TaHSP100.64	chaperone protein ClpB1-like	643	20	0	82.38	1	F:GO:0005524	F:ATP binding			IPR001270 (PRINTS); G3DSA:3.40.50.300 (GENE3D); PF17871 (PFAM); IPR019489 (PFAM); G3DSA:3.40.50.300 (GENE3D); IPR003959 (PFAM); IPR003959 (PFAM); G3DSA:1.10.8.60 (GENE3D); G3DSA:3.40.50.300 (GENE3D); PTHR11638:SF100 (PANTHER); PTHR11638 (PANTHER); cd00009 (CDD); cd00009 (CDD); IPR027417 (SUPERFAMILY); IPR027417 (SUPERFAMILY)	F:GO:0005524	F:ATP binding
TaHSP100.69	chaperone protein ClpB1-like	667	20	0	80.89	3	F:GO:0005524; P:GO:0006508; F:GO:0008233	F:ATP binding; P:proteolysis; F:peptidase activity			IPR001270 (PRINTS); G3DSA:1.10.8.60 (GENE3D); G3DSA:1.10.8.60 (GENE3D); G3DSA:3.40.50.300 (GENE3D); G3DSA:3.40.50.300 (GENE3D); PF17871 (PFAM); IPR003959 (PFAM); IPR003959 (PFAM); IPR019489 (PFAM); PTHR11638 (PANTHER); PTHR11638:SF100 (PANTHER); cd00009 (CDD); cd00009 (CDD); IPR027417 (SUPERFAMILY); IPR027417 (SUPERFAMILY)	F:GO:0005524	F:ATP binding
TaHSP100.78	chaperone protein ClpB1-like	568	20	0	75.67	1	F:GO:0005524	F:ATP binding			IPR001270 (PRINTS); IPR003959 (PFAM); G3DSA:1.10.8.60 (GENE3D); IPR003959 (PFAM); G3DSA:3.40.50.300 (GENE3D); PF17871 (PFAM); G3DSA:3.40.50.300 (GENE3D); IPR019489 (PFAM); PTHR11638:SF100 (PANTHER); PTHR11638 (PANTHER); PTHR11638 (PANTHER); cd00009 (CDD); cd00009 (CDD); IPR027417 (SUPERFAMILY); IPR027417 (SUPERFAMILY)	F:GO:0005524	F:ATP binding
TaHSP100.84	chaperone protein ClpB1-like	643	20	0	82.63	1	F:GO:0005524	F:ATP binding			IPR001270 (PRINTS); IPR003959 (PFAM); IPR019489 (PFAM); G3DSA:3.40.50.300 (GENE3D); G3DSA:3.40.50.300 (GENE3D); G3DSA:1.10.8.60 (GENE3D); IPR003959 (PFAM); G3DSA:3.40.50.300 (GENE3D); PF17871 (PFAM); PTHR11638 (PANTHER); PTHR11638:SF100 (PANTHER); cd00009 (CDD); cd00009 (CDD); IPR027417 (SUPERFAMILY); IPR027417 (SUPERFAMILY)	F:GO:0005524	F:ATP binding
TaHSP40.4	chaperone protein dnaJ 13	540	20	0	91.93	4	C:GO:0009536; P:GO:0010228; C:GO:0016021; P:GO:0055122	C:plastid; P:vegetative to reproductive phase transition of meristem; C:integral component of membrane; P:response to very low light intensity stimulus			IPR001623 (PRINTS); IPR001623 (PFAM); IPR036869 (G3DSA:1.10.287.GENE3D); IPR024586 (PFAM); PTHR44914 (PANTHER); IPR001623 (PROSITE_PROFILES); IPR001623 (CDD); IPR036869 (SUPERFAMILY)	no GO terms	no GO terms
TaHSP40.5	dnaJ homolog subfamily C GRV2	2577	20	0	93.3	16	P:GO:0000578; C:GO:0005774; C:GO:0005783; C:GO:0005802; P:GO:0006623; P:GO:0006898; P:GO:0007032; P:GO:0007033; P:GO:0009638; P:GO:0009660; P:GO:0009793; P:GO:0009959; C:GO:0031902; P:GO:0042594; P:GO:0045324; P:GO:0051301	P:embryonic axis specification; C:vacuolar membrane; C:endoplasmic reticulum; C:trans-Golgi network; P:protein targeting to vacuole; P:receptor-mediated endocytosis; P:endosome organization; P:vacuole organization; P:phototropism; P:amyloplast organization; P:embryo development ending in seed dormancy; P:negative gravitropism; C:late endosome membrane; P:response to starvation; P:late endosome to…			IPR011989 (G3DSA:1.25.10.GENE3D); IPR036869 (G3DSA:1.10.287.GENE3D); IPR011989 (G3DSA:1.25.10.GENE3D); IPR025640 (PFAM); IPR001623 (PFAM); mobidb-lite (MOBIDB_LITE); mobidb-lite (MOBIDB_LITE); mobidb-lite (MOBIDB_LITE); mobidb-lite (MOBIDB_LITE); mobidb-lite (MOBIDB_LITE); mobidb-lite (MOBIDB_LITE); mobidb-lite (MOBIDB_LITE); PTHR36983 (PANTHER); IPR001623 (PROSITE_PROFILES); IPR001623 (CDD); IPR…	no GO terms	no GO terms
TaHSP40.1	Curved DNA-binding protein	1190	20	0	64.05	1	F:GO:0003677	F:DNA binding			IPR001623 (PRINTS); IPR036869 (G3DSA:1.10.287.GENE3D); IPR024593 (PFAM); IPR001623 (PFAM); mobidb-lite (MOBIDB_LITE); mobidb-lite (MOBIDB_LITE); mobidb-lite (MOBIDB_LITE); mobidb-lite (MOBIDB_LITE); mobidb-lite (MOBIDB_LITE); mobidb-lite (MOBIDB_LITE); mobidb-lite (MOBIDB_LITE); mobidb-lite (MOBIDB_LITE); mobidb-lite (MOBIDB_LITE); mobidb-lite (MOBIDB_LITE); mobidb-lite (MOBIDB_LITE); mobidb-lite…	no GO terms	no GO terms
TaHSP40.6	pre-mRNA-splicing factor cwf23	303	20	0	87.61	1	F:GO:0003723	F:RNA binding			IPR001623 (PFAM); IPR036869 (G3DSA:1.10.287.GENE3D); IPR000504 (PFAM); IPR012677 (G3DSA:3.30.70.GENE3D); mobidb-lite (MOBIDB_LITE); mobidb-lite (MOBIDB_LITE); mobidb-lite (MOBIDB_LITE); mobidb-lite (MOBIDB_LITE); mobidb-lite (MOBIDB_LITE); PTHR45098 (PANTHER); IPR001623 (PROSITE_PROFILES); IPR001623 (CDD); IPR036869 (SUPERFAMILY); IPR035979 (SUPERFAMILY)	F:GO:0003676	F:nucleic acid binding
TaHSP40.7	Chaperone protein dnaJ 49	366	20	0	85.17	6	C:GO:0005789; C:GO:0016021; P:GO:0030433; F:GO:0030544; P:GO:0051085; P:GO:0071218	C:endoplasmic reticulum membrane; C:integral component of membrane; P:ubiquitin-dependent ERAD pathway; F:Hsp70 protein binding; P:chaperone cofactor-dependent protein refolding; P:cellular response to misfolded protein			IPR001623 (PRINTS); IPR001623 (PFAM); IPR036869 (G3DSA:1.10.287.GENE3D); IPR015399 (PFAM); PTHR43908:SF5 (PANTHER); PTHR43908 (PANTHER); IPR001623 (PROSITE_PROFILES); IPR001623 (CDD); IPR036869 (SUPERFAMILY)	no GO terms	no GO terms
TaHSP40.20.1	dnaJ homolog subfamily C member 17	272	20	1.17386e-156	77.45	1	F:GO:0003723	F:RNA binding			IPR001623 (PFAM); IPR036869 (G3DSA:1.10.287.GENE3D); mobidb-lite (MOBIDB_LITE); mobidb-lite (MOBIDB_LITE); mobidb-lite (MOBIDB_LITE); mobidb-lite (MOBIDB_LITE); mobidb-lite (MOBIDB_LITE); mobidb-lite (MOBIDB_LITE); PTHR45098 (PANTHER); IPR001623 (PROSITE_PROFILES); IPR001623 (CDD); IPR036869 (SUPERFAMILY)	no GO terms	no GO terms
TaHSP40.13	dnaJ homolog subfamily B member 4	372	20	0	93.33	4	C:GO:0005829; F:GO:0051082; P:GO:0051085; F:GO:0051087	C:cytosol; F:unfolded protein binding; P:chaperone cofactor-dependent protein refolding; F:chaperone binding			IPR001623 (PRINTS); IPR036869 (G3DSA:1.10.287.GENE3D); G3DSA:2.60.260.20 (GENE3D); IPR001623 (PFAM); IPR002939 (PFAM); G3DSA:2.20.25.170 (GENE3D); mobidb-lite (MOBIDB_LITE); mobidb-lite (MOBIDB_LITE); PTHR24078:SF520 (PANTHER); PTHR24078 (PANTHER); IPR001623 (PROSITE_PROFILES); cd10747 (CDD); IPR001623 (CDD); IPR008971 (SUPERFAMILY); IPR008971 (SUPERFAMILY); IPR036869 (SUPERFAMILY)	P:GO:0006457; F:GO:0051082	P:protein folding; F:unfolded protein binding
TaHSP40.2	---NA---	339									IPR001623 (PRINTS); G3DSA:2.60.260.20 (GENE3D); IPR001623 (PFAM); G3DSA:2.60.260.20 (GENE3D); IPR002939 (PFAM); IPR036869 (G3DSA:1.10.287.GENE3D); PTHR24078:SF298 (PANTHER); PTHR24078 (PANTHER); IPR001623 (PROSITE_PROFILES); cd10747 (CDD); IPR001623 (CDD); IPR008971 (SUPERFAMILY); IPR036869 (SUPERFAMILY); IPR008971 (SUPERFAMILY)	P:GO:0006457; F:GO:0051082	P:protein folding; F:unfolded protein binding
TaHSP40.14	---NA---	662									IPR001623 (PRINTS); G3DSA:1.10.10.60 (GENE3D); IPR036869 (G3DSA:1.10.287.GENE3D); IPR001623 (PFAM); G3DSA:1.10.10.60 (GENE3D); IPR001005 (PFAM); mobidb-lite (MOBIDB_LITE); mobidb-lite (MOBIDB_LITE); mobidb-lite (MOBIDB_LITE); mobidb-lite (MOBIDB_LITE); mobidb-lite (MOBIDB_LITE); mobidb-lite (MOBIDB_LITE); mobidb-lite (MOBIDB_LITE); mobidb-lite (MOBIDB_LITE); PTHR43999 (PANTHER); IPR017877 (PROSIT…	F:GO:0003677	F:DNA binding
TaHSP40.12	dnaJ homolog subfamily B member 4	314	20	6.39048e-155	66.21	4	C:GO:0005829; F:GO:0051082; P:GO:0051085; F:GO:0051087	C:cytosol; F:unfolded protein binding; P:chaperone cofactor-dependent protein refolding; F:chaperone binding			IPR001623 (PRINTS); IPR036869 (G3DSA:1.10.287.GENE3D); IPR001623 (PFAM); mobidb-lite (MOBIDB_LITE); PTHR43948 (PANTHER); IPR001623 (PROSITE_PROFILES); IPR001623 (CDD); IPR036869 (SUPERFAMILY)	no GO terms	no GO terms
TaHSP40.8.1	DnaJ homolog subfamily C member 7 homolog	1478	20	0	73	1	C:GO:0009536	C:plastid			IPR001623 (PRINTS); IPR011990 (G3DSA:1.25.40.GENE3D); IPR036869 (G3DSA:1.10.287.GENE3D); IPR001623 (PFAM); IPR011990 (G3DSA:1.25.40.GENE3D); mobidb-lite (MOBIDB_LITE); mobidb-lite (MOBIDB_LITE); mobidb-lite (MOBIDB_LITE); mobidb-lite (MOBIDB_LITE); mobidb-lite (MOBIDB_LITE); mobidb-lite (MOBIDB_LITE); mobidb-lite (MOBIDB_LITE); mobidb-lite (MOBIDB_LITE); mobidb-lite (MOBIDB_LITE); mobidb-lite (MO…	F:GO:0005515	F:protein binding
TaHSP40.19	dnaJ homolog subfamily C GRV2	2576	20	0	93.58	16	P:GO:0000578; C:GO:0005774; C:GO:0005783; C:GO:0005802; P:GO:0006623; P:GO:0006898; P:GO:0007032; P:GO:0007033; P:GO:0009638; P:GO:0009660; P:GO:0009793; P:GO:0009959; C:GO:0031902; P:GO:0042594; P:GO:0045324; P:GO:0051301	P:embryonic axis specification; C:vacuolar membrane; C:endoplasmic reticulum; C:trans-Golgi network; P:protein targeting to vacuole; P:receptor-mediated endocytosis; P:endosome organization; P:vacuole organization; P:phototropism; P:amyloplast organization; P:embryo development ending in seed dormancy; P:negative gravitropism; C:late endosome membrane; P:response to starvation; P:late endosome to…			IPR036869 (G3DSA:1.10.287.GENE3D); IPR011989 (G3DSA:1.25.10.GENE3D); IPR001623 (PFAM); IPR025640 (PFAM); mobidb-lite (MOBIDB_LITE); mobidb-lite (MOBIDB_LITE); mobidb-lite (MOBIDB_LITE); mobidb-lite (MOBIDB_LITE); mobidb-lite (MOBIDB_LITE); mobidb-lite (MOBIDB_LITE); mobidb-lite (MOBIDB_LITE); mobidb-lite (MOBIDB_LITE); PTHR36983 (PANTHER); IPR001623 (PROSITE_PROFILES); IPR001623 (CDD); IPR016024 …	no GO terms	no GO terms
TaHSP40.9	dnaJ protein homolog 1	327	20	0	77.97	4	C:GO:0005829; F:GO:0051082; P:GO:0051085; F:GO:0051087	C:cytosol; F:unfolded protein binding; P:chaperone cofactor-dependent protein refolding; F:chaperone binding			IPR001623 (PRINTS); IPR002939 (PFAM); G3DSA:2.60.260.20 (GENE3D); IPR001623 (PFAM); IPR036869 (G3DSA:1.10.287.GENE3D); G3DSA:2.60.260.20 (GENE3D); PTHR24078 (PANTHER); PTHR24078:SF517 (PANTHER); IPR001623 (PROSITE_PROFILES); cd10747 (CDD); IPR001623 (CDD); IPR008971 (SUPERFAMILY); IPR008971 (SUPERFAMILY); IPR036869 (SUPERFAMILY)	P:GO:0006457; F:GO:0051082	P:protein folding; F:unfolded protein binding
TaHSP40.3	dnaJ protein ERDJ3B	350	20	0	94.08	5	C:GO:0005788; C:GO:0005886; P:GO:0006457; F:GO:0051082; P:GO:0052033	C:endoplasmic reticulum lumen; C:plasma membrane; P:protein folding; F:unfolded protein binding; P:pathogen-associated molecular pattern dependent induction by symbiont of host innate immune response			IPR001623 (PRINTS); IPR002939 (PFAM); IPR036869 (G3DSA:1.10.287.GENE3D); G3DSA:2.60.260.20 (GENE3D); IPR001623 (PFAM); PTHR43888:SF14 (PANTHER); PTHR43888 (PANTHER); IPR001623 (PROSITE_PROFILES); IPR001623 (CDD); cd10747 (CDD); IPR008971 (SUPERFAMILY); IPR036869 (SUPERFAMILY); IPR008971 (SUPERFAMILY)	P:GO:0006457; F:GO:0051082	P:protein folding; F:unfolded protein binding
TaHSP40.10.2	chaperone protein dnaJ C76, chloroplastic	349	20	0	89.22	3	F:GO:0005506; F:GO:0009055; P:GO:0022900	F:iron ion binding; F:electron transfer activity; P:electron transport chain			IPR001623 (PRINTS); IPR001080 (PRINTS); IPR001623 (PFAM); IPR036869 (G3DSA:1.10.287.GENE3D); G3DSA:3.30.70.20 (GENE3D); PF13370 (PFAM); mobidb-lite (MOBIDB_LITE); mobidb-lite (MOBIDB_LITE); mobidb-lite (MOBIDB_LITE); mobidb-lite (MOBIDB_LITE); PTHR44579 (PANTHER); PTHR44579:SF1 (PANTHER); IPR001623 (PROSITE_PROFILES); IPR017896 (PROSITE_PROFILES); IPR001623 (CDD); IPR036869 (SUPERFAMILY); SSF5486…	F:GO:0005506; F:GO:0009055	F:iron ion binding; F:electron transfer activity
TaHSP40.18	chaperone protein dnaJ 13	540	20	0	91.94	4	C:GO:0009536; P:GO:0010228; C:GO:0016021; P:GO:0055122	C:plastid; P:vegetative to reproductive phase transition of meristem; C:integral component of membrane; P:response to very low light intensity stimulus			IPR001623 (PRINTS); IPR001623 (PFAM); IPR036869 (G3DSA:1.10.287.GENE3D); IPR024586 (PFAM); PTHR44914 (PANTHER); IPR001623 (PROSITE_PROFILES); IPR001623 (CDD); IPR036869 (SUPERFAMILY)	no GO terms	no GO terms
TaHSP40.11	DNAJ heat shock N-terminal domain-containing protein	321	20	0	93.98						IPR001623 (PRINTS); IPR026894 (PFAM); IPR001623 (PFAM); IPR036869 (G3DSA:1.10.287.GENE3D); PTHR44094 (PANTHER); PTHR44094:SF5 (PANTHER); IPR001623 (PROSITE_PROFILES); IPR001623 (CDD); IPR036869 (SUPERFAMILY)	no GO terms	no GO terms
TaHSP40.15	Curved DNA-binding protein	1192	20	0	64.27	1	F:GO:0003677	F:DNA binding			IPR001623 (PRINTS); IPR001623 (PFAM); IPR036869 (G3DSA:1.10.287.GENE3D); IPR024593 (PFAM); mobidb-lite (MOBIDB_LITE); mobidb-lite (MOBIDB_LITE); mobidb-lite (MOBIDB_LITE); mobidb-lite (MOBIDB_LITE); mobidb-lite (MOBIDB_LITE); mobidb-lite (MOBIDB_LITE); mobidb-lite (MOBIDB_LITE); mobidb-lite (MOBIDB_LITE); mobidb-lite (MOBIDB_LITE); mobidb-lite (MOBIDB_LITE); PTHR45089 (PANTHER); IPR001623 (PROSIT…	no GO terms	no GO terms
TaHSP40.10.1	chaperone protein dnaJ C76, chloroplastic	348	20	0	89.24	3	F:GO:0005506; F:GO:0009055; P:GO:0022900	F:iron ion binding; F:electron transfer activity; P:electron transport chain			IPR001623 (PRINTS); IPR001080 (PRINTS); IPR036869 (G3DSA:1.10.287.GENE3D); G3DSA:3.30.70.20 (GENE3D); PF13370 (PFAM); IPR001623 (PFAM); mobidb-lite (MOBIDB_LITE); mobidb-lite (MOBIDB_LITE); mobidb-lite (MOBIDB_LITE); mobidb-lite (MOBIDB_LITE); PTHR44579 (PANTHER); PTHR44579:SF1 (PANTHER); IPR001623 (PROSITE_PROFILES); IPR017896 (PROSITE_PROFILES); IPR001623 (CDD); IPR036869 (SUPERFAMILY); SSF5486…	F:GO:0005506; F:GO:0009055	F:iron ion binding; F:electron transfer activity
TaHSP40.22.2	DnaJ homolog subfamily C member 7 homolog	1480	20	0	72.33	1	C:GO:0009536	C:plastid			IPR001623 (PRINTS); IPR011990 (G3DSA:1.25.40.GENE3D); IPR001623 (PFAM); IPR011990 (G3DSA:1.25.40.GENE3D); IPR036869 (G3DSA:1.10.287.GENE3D); mobidb-lite (MOBIDB_LITE); mobidb-lite (MOBIDB_LITE); mobidb-lite (MOBIDB_LITE); mobidb-lite (MOBIDB_LITE); mobidb-lite (MOBIDB_LITE); mobidb-lite (MOBIDB_LITE); mobidb-lite (MOBIDB_LITE); mobidb-lite (MOBIDB_LITE); mobidb-lite (MOBIDB_LITE); mobidb-lite (MO…	F:GO:0005515	F:protein binding
TaHSP40.20.2	dnaJ homolog subfamily C member 17	303	20	0	87.64	1	F:GO:0003723	F:RNA binding			IPR012677 (G3DSA:3.30.70.GENE3D); IPR000504 (PFAM); IPR036869 (G3DSA:1.10.287.GENE3D); IPR001623 (PFAM); mobidb-lite (MOBIDB_LITE); mobidb-lite (MOBIDB_LITE); mobidb-lite (MOBIDB_LITE); mobidb-lite (MOBIDB_LITE); mobidb-lite (MOBIDB_LITE); PTHR45098 (PANTHER); IPR001623 (PROSITE_PROFILES); IPR001623 (CDD); IPR036869 (SUPERFAMILY); IPR035979 (SUPERFAMILY)	F:GO:0003676	F:nucleic acid binding
TaHSP40.21	Chaperone protein dnaJ 49	366	20	0	84.76	6	C:GO:0005789; C:GO:0016021; P:GO:0030433; F:GO:0030544; P:GO:0051085; P:GO:0071218	C:endoplasmic reticulum membrane; C:integral component of membrane; P:ubiquitin-dependent ERAD pathway; F:Hsp70 protein binding; P:chaperone cofactor-dependent protein refolding; P:cellular response to misfolded protein			IPR001623 (PRINTS); IPR015399 (PFAM); IPR036869 (G3DSA:1.10.287.GENE3D); IPR001623 (PFAM); mobidb-lite (MOBIDB_LITE); PTHR43908:SF5 (PANTHER); PTHR43908 (PANTHER); IPR001623 (PROSITE_PROFILES); IPR001623 (CDD); IPR036869 (SUPERFAMILY)	no GO terms	no GO terms
TaHSP40.8.2	DnaJ homolog subfamily C member 7 homolog	1128	20	0	70.39	1	C:GO:0009536	C:plastid			IPR011990 (G3DSA:1.25.40.GENE3D); mobidb-lite (MOBIDB_LITE); mobidb-lite (MOBIDB_LITE); mobidb-lite (MOBIDB_LITE); mobidb-lite (MOBIDB_LITE); mobidb-lite (MOBIDB_LITE); mobidb-lite (MOBIDB_LITE); mobidb-lite (MOBIDB_LITE); mobidb-lite (MOBIDB_LITE); mobidb-lite (MOBIDB_LITE); mobidb-lite (MOBIDB_LITE); mobidb-lite (MOBIDB_LITE); mobidb-lite (MOBIDB_LITE); PTHR22904 (PANTHER); PTHR22904:SF482 (PAN…	F:GO:0005515	F:protein binding
TaHSP40.17	dnaJ protein ERDJ3B	350	20	0	94.03	5	C:GO:0005788; C:GO:0005886; P:GO:0006457; F:GO:0051082; P:GO:0052033	C:endoplasmic reticulum lumen; C:plasma membrane; P:protein folding; F:unfolded protein binding; P:pathogen-associated molecular pattern dependent induction by symbiont of host innate immune response			IPR001623 (PRINTS); IPR002939 (PFAM); G3DSA:2.60.260.20 (GENE3D); IPR036869 (G3DSA:1.10.287.GENE3D); IPR001623 (PFAM); PTHR43888:SF14 (PANTHER); PTHR43888 (PANTHER); IPR001623 (PROSITE_PROFILES); IPR001623 (CDD); cd10747 (CDD); IPR036869 (SUPERFAMILY); IPR008971 (SUPERFAMILY); IPR008971 (SUPERFAMILY)	P:GO:0006457; F:GO:0051082	P:protein folding; F:unfolded protein binding
TaHSP40.16	DnaJ subfamily B member 13	347	20	0	74.91	4	C:GO:0005829; F:GO:0051082; P:GO:0051085; F:GO:0051087	C:cytosol; F:unfolded protein binding; P:chaperone cofactor-dependent protein refolding; F:chaperone binding			IPR001623 (PRINTS); IPR036869 (G3DSA:1.10.287.GENE3D); G3DSA:2.60.260.20 (GENE3D); IPR001623 (PFAM); IPR002939 (PFAM); G3DSA:2.60.260.20 (GENE3D); mobidb-lite (MOBIDB_LITE); PTHR24078 (PANTHER); PTHR24078:SF298 (PANTHER); IPR001623 (PROSITE_PROFILES); cd10747 (CDD); IPR001623 (CDD); IPR008971 (SUPERFAMILY); IPR036869 (SUPERFAMILY); IPR008971 (SUPERFAMILY)	P:GO:0006457; F:GO:0051082	P:protein folding; F:unfolded protein binding
TaHSP40.22.1	---NA---	1044									IPR011990 (G3DSA:1.25.40.GENE3D); mobidb-lite (MOBIDB_LITE); mobidb-lite (MOBIDB_LITE); mobidb-lite (MOBIDB_LITE); mobidb-lite (MOBIDB_LITE); mobidb-lite (MOBIDB_LITE); mobidb-lite (MOBIDB_LITE); mobidb-lite (MOBIDB_LITE); mobidb-lite (MOBIDB_LITE); mobidb-lite (MOBIDB_LITE); mobidb-lite (MOBIDB_LITE); mobidb-lite (MOBIDB_LITE); mobidb-lite (MOBIDB_LITE); mobidb-lite (MOBIDB_LITE); mobidb-lite (M…	F:GO:0005515	F:protein binding
TaHSP40.41	dnaJ homolog subfamily C member 2	672	20	0	83.14	2	F:GO:0003677; C:GO:0005634	F:DNA binding; C:nucleus			IPR001623 (PRINTS); IPR036869 (G3DSA:1.10.287.GENE3D); G3DSA:1.10.10.60 (GENE3D); G3DSA:1.10.10.60 (GENE3D); IPR001623 (PFAM); mobidb-lite (MOBIDB_LITE); mobidb-lite (MOBIDB_LITE); mobidb-lite (MOBIDB_LITE); mobidb-lite (MOBIDB_LITE); mobidb-lite (MOBIDB_LITE); mobidb-lite (MOBIDB_LITE); mobidb-lite (MOBIDB_LITE); mobidb-lite (MOBIDB_LITE); mobidb-lite (MOBIDB_LITE); PTHR43999 (PANTHER); IPR01787…	F:GO:0003677	F:DNA binding
TaHSP40.38.1	chaperone protein dnaJ C76, chloroplastic	348	20	0	88.96	3	F:GO:0005506; F:GO:0009055; P:GO:0022900	F:iron ion binding; F:electron transfer activity; P:electron transport chain			IPR001080 (PRINTS); IPR001623 (PRINTS); IPR001623 (PFAM); IPR036869 (G3DSA:1.10.287.GENE3D); PF13370 (PFAM); G3DSA:3.30.70.20 (GENE3D); mobidb-lite (MOBIDB_LITE); mobidb-lite (MOBIDB_LITE); mobidb-lite (MOBIDB_LITE); PTHR44579 (PANTHER); PTHR44579:SF1 (PANTHER); IPR001623 (PROSITE_PROFILES); IPR017896 (PROSITE_PROFILES); IPR001623 (CDD); SSF54862 (SUPERFAMILY); IPR036869 (SUPERFAMILY)	F:GO:0005506; F:GO:0009055	F:iron ion binding; F:electron transfer activity
TaHSP40.36.2	DnaJ homolog subfamily C member 7 homolog	1128	20	0	70.3	1	C:GO:0009536	C:plastid			IPR011990 (G3DSA:1.25.40.GENE3D); mobidb-lite (MOBIDB_LITE); mobidb-lite (MOBIDB_LITE); mobidb-lite (MOBIDB_LITE); mobidb-lite (MOBIDB_LITE); mobidb-lite (MOBIDB_LITE); mobidb-lite (MOBIDB_LITE); mobidb-lite (MOBIDB_LITE); mobidb-lite (MOBIDB_LITE); mobidb-lite (MOBIDB_LITE); mobidb-lite (MOBIDB_LITE); mobidb-lite (MOBIDB_LITE); mobidb-lite (MOBIDB_LITE); mobidb-lite (MOBIDB_LITE); PTHR22904:SF48…	F:GO:0005515	F:protein binding
TaHSP40.36.1	DnaJ homolog subfamily C member 7 homolog	1478	20	0	72.83	1	C:GO:0009536	C:plastid			IPR001623 (PRINTS); IPR001623 (PFAM); IPR011990 (G3DSA:1.25.40.GENE3D); IPR011990 (G3DSA:1.25.40.GENE3D); IPR036869 (G3DSA:1.10.287.GENE3D); mobidb-lite (MOBIDB_LITE); mobidb-lite (MOBIDB_LITE); mobidb-lite (MOBIDB_LITE); mobidb-lite (MOBIDB_LITE); mobidb-lite (MOBIDB_LITE); mobidb-lite (MOBIDB_LITE); mobidb-lite (MOBIDB_LITE); mobidb-lite (MOBIDB_LITE); mobidb-lite (MOBIDB_LITE); mobidb-lite (MO…	F:GO:0005515	F:protein binding
TaHSP40.39	DNAJ heat shock N-terminal domain-containing protein	339	20	0	93.6						IPR001623 (PRINTS); IPR036869 (G3DSA:1.10.287.GENE3D); IPR026894 (PFAM); IPR001623 (PFAM); PTHR44094:SF5 (PANTHER); PTHR44094 (PANTHER); IPR001623 (PROSITE_PROFILES); IPR001623 (CDD); IPR036869 (SUPERFAMILY)	no GO terms	no GO terms
TaHSP40.35	chaperone protein dnaJ 49	366	20	0	85.02	6	C:GO:0005789; C:GO:0016021; P:GO:0030433; F:GO:0030544; P:GO:0051085; P:GO:0071218	C:endoplasmic reticulum membrane; C:integral component of membrane; P:ubiquitin-dependent ERAD pathway; F:Hsp70 protein binding; P:chaperone cofactor-dependent protein refolding; P:cellular response to misfolded protein			IPR001623 (PRINTS); IPR015399 (PFAM); IPR036869 (G3DSA:1.10.287.GENE3D); IPR001623 (PFAM); PTHR43908:SF5 (PANTHER); PTHR43908 (PANTHER); IPR001623 (PROSITE_PROFILES); IPR001623 (CDD); IPR036869 (SUPERFAMILY)	no GO terms	no GO terms
TaHSP40.32	chaperone protein dnaJ 13	540	20	0	91.77	4	C:GO:0009536; P:GO:0010228; C:GO:0016021; P:GO:0055122	C:plastid; P:vegetative to reproductive phase transition of meristem; C:integral component of membrane; P:response to very low light intensity stimulus			IPR001623 (PRINTS); IPR001623 (PFAM); IPR036869 (G3DSA:1.10.287.GENE3D); IPR024586 (PFAM); PTHR44914 (PANTHER); IPR001623 (PROSITE_PROFILES); IPR001623 (CDD); IPR036869 (SUPERFAMILY)	no GO terms	no GO terms
TaHSP40.46.1	Chaperone protein DnaJ	706	20	0	86.25						IPR001623 (PRINTS); IPR024593 (PFAM); IPR001623 (PFAM); IPR036869 (G3DSA:1.10.287.GENE3D); mobidb-lite (MOBIDB_LITE); mobidb-lite (MOBIDB_LITE); PTHR44137 (PANTHER); PTHR44137 (PANTHER); PTHR44137:SF3 (PANTHER); PTHR44137:SF3 (PANTHER); IPR001623 (PROSITE_PROFILES); IPR001623 (CDD); IPR036869 (SUPERFAMILY)	no GO terms	no GO terms
TaHSP40.38.2	chaperone protein dnaJ C76, chloroplastic	349	20	0	88.94	3	F:GO:0005506; F:GO:0009055; P:GO:0022900	F:iron ion binding; F:electron transfer activity; P:electron transport chain			IPR001080 (PRINTS); IPR001623 (PRINTS); IPR001623 (PFAM); PF13370 (PFAM); IPR036869 (G3DSA:1.10.287.GENE3D); G3DSA:3.30.70.20 (GENE3D); mobidb-lite (MOBIDB_LITE); mobidb-lite (MOBIDB_LITE); mobidb-lite (MOBIDB_LITE); PTHR44579:SF1 (PANTHER); PTHR44579 (PANTHER); IPR001623 (PROSITE_PROFILES); IPR017896 (PROSITE_PROFILES); IPR001623 (CDD); SSF54862 (SUPERFAMILY); IPR036869 (SUPERFAMILY)	F:GO:0005506; F:GO:0009055	F:iron ion binding; F:electron transfer activity
TaHSP40.23.1	dnaJ protein homolog 1	327	20	0	78.01	4	C:GO:0005829; F:GO:0051082; P:GO:0051085; F:GO:0051087	C:cytosol; F:unfolded protein binding; P:chaperone cofactor-dependent protein refolding; F:chaperone binding			IPR001623 (PRINTS); IPR036869 (G3DSA:1.10.287.GENE3D); G3DSA:2.60.260.20 (GENE3D); IPR002939 (PFAM); G3DSA:2.60.260.20 (GENE3D); IPR001623 (PFAM); mobidb-lite (MOBIDB_LITE); PTHR24078:SF517 (PANTHER); PTHR24078 (PANTHER); IPR001623 (PROSITE_PROFILES); cd10747 (CDD); IPR001623 (CDD); IPR008971 (SUPERFAMILY); IPR008971 (SUPERFAMILY); IPR036869 (SUPERFAMILY)	P:GO:0006457; F:GO:0051082	P:protein folding; F:unfolded protein binding
TaHSP40.33	dnaJ homolog subfamily C GRV2	2577	20	0	93.38	16	P:GO:0000578; C:GO:0005774; C:GO:0005783; C:GO:0005802; P:GO:0006623; P:GO:0006898; P:GO:0007032; P:GO:0007033; P:GO:0009638; P:GO:0009660; P:GO:0009793; P:GO:0009959; C:GO:0031902; P:GO:0042594; P:GO:0045324; P:GO:0051301	P:embryonic axis specification; C:vacuolar membrane; C:endoplasmic reticulum; C:trans-Golgi network; P:protein targeting to vacuole; P:receptor-mediated endocytosis; P:endosome organization; P:vacuole organization; P:phototropism; P:amyloplast organization; P:embryo development ending in seed dormancy; P:negative gravitropism; C:late endosome membrane; P:response to starvation; P:late endosome to…			IPR011989 (G3DSA:1.25.10.GENE3D); IPR036869 (G3DSA:1.10.287.GENE3D); IPR011989 (G3DSA:1.25.10.GENE3D); IPR001623 (PFAM); IPR025640 (PFAM); mobidb-lite (MOBIDB_LITE); mobidb-lite (MOBIDB_LITE); mobidb-lite (MOBIDB_LITE); mobidb-lite (MOBIDB_LITE); mobidb-lite (MOBIDB_LITE); mobidb-lite (MOBIDB_LITE); mobidb-lite (MOBIDB_LITE); PTHR36983 (PANTHER); IPR001623 (PROSITE_PROFILES); IPR001623 (CDD); IPR…	no GO terms	no GO terms
TaHSP40.42	Uncharacterized J domain-containing protein C17A3.05c	1034	20	0	72.2						IPR001623 (PRINTS); IPR036869 (G3DSA:1.10.287.GENE3D); IPR001623 (PFAM); IPR024593 (PFAM); mobidb-lite (MOBIDB_LITE); mobidb-lite (MOBIDB_LITE); mobidb-lite (MOBIDB_LITE); mobidb-lite (MOBIDB_LITE); mobidb-lite (MOBIDB_LITE); IPR039642 (PANTHER); PTHR10825:SF27 (PANTHER); IPR001623 (PROSITE_PROFILES); IPR001623 (CDD); IPR036869 (SUPERFAMILY)	no GO terms	no GO terms
TaHSP40.28	chaperone protein dnaJ 10	456	20	0	87.14	3	F:GO:0003677; C:GO:0005634; P:GO:0006355	F:DNA binding; C:nucleus; P:regulation of transcription, DNA-templated			IPR001623 (PRINTS); IPR003441 (PFAM); IPR003656 (PFAM); IPR001623 (PFAM); IPR036093 (G3DSA:3.30.310.GENE3D); IPR036869 (G3DSA:1.10.287.GENE3D); mobidb-lite (MOBIDB_LITE); mobidb-lite (MOBIDB_LITE); PTHR44094:SF5 (PANTHER); PTHR44094 (PANTHER); IPR001623 (PROSITE_PROFILES); IPR003656 (PROSITE_PROFILES); IPR003441 (PROSITE_PROFILES); IPR001623 (CDD); IPR036869 (SUPERFAMILY); IPR036236 (SUPERFAMILY)…	F:GO:0003677; P:GO:0006355	F:DNA binding; P:regulation of transcription, DNA-templated
TaHSP40.25	DNAJ heat shock N-terminal domain-containing protein	339	20	0	93.32						IPR001623 (PRINTS); IPR001623 (PFAM); IPR036869 (G3DSA:1.10.287.GENE3D); IPR026894 (PFAM); PTHR44094:SF5 (PANTHER); PTHR44094 (PANTHER); IPR001623 (PROSITE_PROFILES); IPR001623 (CDD); IPR036869 (SUPERFAMILY)	no GO terms	no GO terms
TaHSP40.40	dnaJ homolog subfamily B member 4	361	20	0	85.19	4	C:GO:0005829; F:GO:0051082; P:GO:0051085; F:GO:0051087	C:cytosol; F:unfolded protein binding; P:chaperone cofactor-dependent protein refolding; F:chaperone binding			IPR001623 (PRINTS); IPR002939 (PFAM); IPR036869 (G3DSA:1.10.287.GENE3D); IPR001623 (PFAM); G3DSA:2.20.25.170 (GENE3D); G3DSA:2.60.260.20 (GENE3D); mobidb-lite (MOBIDB_LITE); mobidb-lite (MOBIDB_LITE); PTHR24078:SF520 (PANTHER); PTHR24078 (PANTHER); IPR001623 (PROSITE_PROFILES); cd10747 (CDD); IPR001623 (CDD); IPR008971 (SUPERFAMILY); IPR036869 (SUPERFAMILY); IPR008971 (SUPERFAMILY)	P:GO:0006457; F:GO:0051082	P:protein folding; F:unfolded protein binding
TaHSP40.22.3	DnaJ homolog subfamily C member 7 homolog	1480	20	0	72.38	1	C:GO:0009536	C:plastid			IPR001623 (PRINTS); IPR001623 (PFAM); IPR011990 (G3DSA:1.25.40.GENE3D); IPR011990 (G3DSA:1.25.40.GENE3D); IPR036869 (G3DSA:1.10.287.GENE3D); mobidb-lite (MOBIDB_LITE); mobidb-lite (MOBIDB_LITE); mobidb-lite (MOBIDB_LITE); mobidb-lite (MOBIDB_LITE); mobidb-lite (MOBIDB_LITE); mobidb-lite (MOBIDB_LITE); mobidb-lite (MOBIDB_LITE); mobidb-lite (MOBIDB_LITE); mobidb-lite (MOBIDB_LITE); mobidb-lite (MO…	F:GO:0005515	F:protein binding
TaHSP40.24.2	chaperone protein dnaJ C76, chloroplastic	349	20	0	88.1	3	F:GO:0005506; F:GO:0009055; P:GO:0022900	F:iron ion binding; F:electron transfer activity; P:electron transport chain			IPR001623 (PRINTS); IPR001080 (PRINTS); IPR001623 (PFAM); PF13370 (PFAM); G3DSA:3.30.70.20 (GENE3D); IPR036869 (G3DSA:1.10.287.GENE3D); mobidb-lite (MOBIDB_LITE); mobidb-lite (MOBIDB_LITE); mobidb-lite (MOBIDB_LITE); PTHR44579:SF1 (PANTHER); PTHR44579 (PANTHER); IPR017896 (PROSITE_PROFILES); IPR001623 (PROSITE_PROFILES); IPR001623 (CDD); SSF54862 (SUPERFAMILY); IPR036869 (SUPERFAMILY)	F:GO:0005506; F:GO:0009055	F:iron ion binding; F:electron transfer activity
TaHSP40.26	dnaJ homolog subfamily B member 4	378	20	0	89.44	4	C:GO:0005829; F:GO:0051082; P:GO:0051085; F:GO:0051087	C:cytosol; F:unfolded protein binding; P:chaperone cofactor-dependent protein refolding; F:chaperone binding			IPR001623 (PRINTS); IPR001623 (PFAM); IPR036869 (G3DSA:1.10.287.GENE3D); IPR002939 (PFAM); G3DSA:2.60.260.20 (GENE3D); G3DSA:2.20.25.170 (GENE3D); mobidb-lite (MOBIDB_LITE); mobidb-lite (MOBIDB_LITE); PTHR24078 (PANTHER); PTHR24078:SF298 (PANTHER); IPR001623 (PROSITE_PROFILES); IPR001623 (CDD); cd10747 (CDD); IPR008971 (SUPERFAMILY); IPR036869 (SUPERFAMILY); IPR008971 (SUPERFAMILY)	P:GO:0006457; F:GO:0051082	P:protein folding; F:unfolded protein binding
TaHSP40.24.1	chaperone protein dnaJ C76, chloroplastic	348	20	0	88.17	3	F:GO:0005506; F:GO:0009055; P:GO:0022900	F:iron ion binding; F:electron transfer activity; P:electron transport chain			IPR001623 (PRINTS); IPR001080 (PRINTS); PF13370 (PFAM); IPR036869 (G3DSA:1.10.287.GENE3D); G3DSA:3.30.70.20 (GENE3D); IPR001623 (PFAM); mobidb-lite (MOBIDB_LITE); mobidb-lite (MOBIDB_LITE); mobidb-lite (MOBIDB_LITE); PTHR44579 (PANTHER); PTHR44579:SF1 (PANTHER); IPR017896 (PROSITE_PROFILES); IPR001623 (PROSITE_PROFILES); IPR001623 (CDD); IPR036869 (SUPERFAMILY); SSF54862 (SUPERFAMILY)	F:GO:0005506; F:GO:0009055	F:iron ion binding; F:electron transfer activity
TaHSP40.22.4	DnaJ homolog subfamily C member 7 homolog	1129	20	0	70.02	1	C:GO:0009536	C:plastid			IPR011990 (G3DSA:1.25.40.GENE3D); mobidb-lite (MOBIDB_LITE); mobidb-lite (MOBIDB_LITE); mobidb-lite (MOBIDB_LITE); mobidb-lite (MOBIDB_LITE); mobidb-lite (MOBIDB_LITE); mobidb-lite (MOBIDB_LITE); mobidb-lite (MOBIDB_LITE); mobidb-lite (MOBIDB_LITE); mobidb-lite (MOBIDB_LITE); mobidb-lite (MOBIDB_LITE); mobidb-lite (MOBIDB_LITE); mobidb-lite (MOBIDB_LITE); mobidb-lite (MOBIDB_LITE); mobidb-lite (M…	F:GO:0005515	F:protein binding
TaHSP40.34	dnaJ homolog subfamily C member 17	303	20	0	87.6	1	F:GO:0003723	F:RNA binding			IPR001623 (PFAM); IPR036869 (G3DSA:1.10.287.GENE3D); IPR000504 (PFAM); IPR012677 (G3DSA:3.30.70.GENE3D); mobidb-lite (MOBIDB_LITE); mobidb-lite (MOBIDB_LITE); mobidb-lite (MOBIDB_LITE); mobidb-lite (MOBIDB_LITE); mobidb-lite (MOBIDB_LITE); PTHR45098 (PANTHER); IPR001623 (PROSITE_PROFILES); IPR001623 (CDD); IPR035979 (SUPERFAMILY); IPR036869 (SUPERFAMILY)	F:GO:0003676	F:nucleic acid binding
TaHSP40.23.2	dnaJ protein homolog 1	322	20	0	77.89	4	C:GO:0005829; F:GO:0051082; P:GO:0051085; F:GO:0051087	C:cytosol; F:unfolded protein binding; P:chaperone cofactor-dependent protein refolding; F:chaperone binding			IPR001623 (PRINTS); IPR036869 (G3DSA:1.10.287.GENE3D); G3DSA:2.60.260.20 (GENE3D); IPR001623 (PFAM); IPR002939 (PFAM); G3DSA:2.60.260.20 (GENE3D); mobidb-lite (MOBIDB_LITE); PTHR24078 (PANTHER); PTHR24078:SF517 (PANTHER); IPR001623 (PROSITE_PROFILES); IPR001623 (CDD); cd10747 (CDD); IPR008971 (SUPERFAMILY); IPR036869 (SUPERFAMILY); IPR008971 (SUPERFAMILY)	P:GO:0006457; F:GO:0051082	P:protein folding; F:unfolded protein binding
TaHSP40.44	Chaperone DnaJ-domain superfamily protein	237	20	7.5417e-161	78.28	1	C:GO:0016021	C:integral component of membrane			IPR001623 (PRINTS); IPR001623 (PFAM); IPR036869 (G3DSA:1.10.287.GENE3D); mobidb-lite (MOBIDB_LITE); mobidb-lite (MOBIDB_LITE); PTHR45000:SF1 (PANTHER); PTHR45000 (PANTHER); IPR001623 (PROSITE_PROFILES); IPR001623 (CDD); IPR036869 (SUPERFAMILY)	no GO terms	no GO terms
TaHSP40.31	dnaJ protein ERDJ3B	350	20	0	94.03	5	C:GO:0005788; C:GO:0005886; P:GO:0006457; F:GO:0051082; P:GO:0052033	C:endoplasmic reticulum lumen; C:plasma membrane; P:protein folding; F:unfolded protein binding; P:pathogen-associated molecular pattern dependent induction by symbiont of host innate immune response			IPR001623 (PRINTS); G3DSA:2.60.260.20 (GENE3D); IPR036869 (G3DSA:1.10.287.GENE3D); IPR001623 (PFAM); IPR002939 (PFAM); PTHR43888 (PANTHER); PTHR43888:SF14 (PANTHER); IPR001623 (PROSITE_PROFILES); IPR001623 (CDD); cd10747 (CDD); IPR036869 (SUPERFAMILY); IPR008971 (SUPERFAMILY); IPR008971 (SUPERFAMILY)	P:GO:0006457; F:GO:0051082	P:protein folding; F:unfolded protein binding
TaHSP40.27	DnaJ homolog subfamily C member 2	662	20	0	83.27	2	F:GO:0003677; C:GO:0005634	F:DNA binding; C:nucleus			IPR001623 (PRINTS); IPR036869 (G3DSA:1.10.287.GENE3D); IPR001623 (PFAM); IPR001005 (PFAM); G3DSA:1.10.10.60 (GENE3D); G3DSA:1.10.10.60 (GENE3D); mobidb-lite (MOBIDB_LITE); mobidb-lite (MOBIDB_LITE); mobidb-lite (MOBIDB_LITE); mobidb-lite (MOBIDB_LITE); mobidb-lite (MOBIDB_LITE); mobidb-lite (MOBIDB_LITE); mobidb-lite (MOBIDB_LITE); PTHR43999 (PANTHER); IPR017877 (PROSITE_PROFILES); IPR001623 (PRO…	F:GO:0003677	F:DNA binding
TaHSP40.29	Curved DNA-binding protein	1192	20	0	64.89	1	F:GO:0003677	F:DNA binding			IPR001623 (PRINTS); IPR036869 (G3DSA:1.10.287.GENE3D); IPR024593 (PFAM); IPR001623 (PFAM); mobidb-lite (MOBIDB_LITE); mobidb-lite (MOBIDB_LITE); mobidb-lite (MOBIDB_LITE); mobidb-lite (MOBIDB_LITE); mobidb-lite (MOBIDB_LITE); mobidb-lite (MOBIDB_LITE); mobidb-lite (MOBIDB_LITE); mobidb-lite (MOBIDB_LITE); mobidb-lite (MOBIDB_LITE); PTHR45089 (PANTHER); IPR001623 (PROSITE_PROFILES); IPR001623 (CDD…	no GO terms	no GO terms
TaHSP40.43	uncharacterized J domain-containing protein C4H3.01	273	20	7.46544e-137	89.35	1	C:GO:0009507	C:chloroplast			IPR001623 (PRINTS); IPR001623 (PFAM); IPR036869 (G3DSA:1.10.287.GENE3D); PTHR24074 (PANTHER); PTHR24074:SF12 (PANTHER); IPR001623 (PROSITE_PROFILES); IPR001623 (CDD); IPR036869 (SUPERFAMILY)	no GO terms	no GO terms
TaHSP40.30	dnaJ homolog subfamily B member 4-like	344	20	0	72.58	4	C:GO:0005829; F:GO:0051082; P:GO:0051085; F:GO:0051087	C:cytosol; F:unfolded protein binding; P:chaperone cofactor-dependent protein refolding; F:chaperone binding			IPR001623 (PRINTS); IPR036869 (G3DSA:1.10.287.GENE3D); G3DSA:2.60.260.20 (GENE3D); G3DSA:2.60.260.20 (GENE3D); IPR002939 (PFAM); IPR001623 (PFAM); PTHR24078 (PANTHER); PTHR24078:SF298 (PANTHER); IPR001623 (PROSITE_PROFILES); IPR001623 (CDD); cd10747 (CDD); IPR008971 (SUPERFAMILY); IPR008971 (SUPERFAMILY); IPR036869 (SUPERFAMILY)	P:GO:0006457; F:GO:0051082	P:protein folding; F:unfolded protein binding
TaHSP40.45	dnaJ protein ERDJ2	681	20	0	94.75	5	P:GO:0006614; F:GO:0008565; C:GO:0016021; P:GO:0031204; C:GO:0031207	P:SRP-dependent cotranslational protein targeting to membrane; F:protein transporter activity; C:integral component of membrane; P:posttranslational protein targeting to membrane, translocation; C:Sec62/Sec63 complex			IPR001623 (PRINTS); IPR035892 (G3DSA:2.60.40.GENE3D); IPR001623 (PFAM); IPR036869 (G3DSA:1.10.287.GENE3D); IPR004179 (PFAM); IPR035892 (G3DSA:2.60.40.GENE3D); G3DSA:1.10.3380.10 (GENE3D); mobidb-lite (MOBIDB_LITE); mobidb-lite (MOBIDB_LITE); IPR027137 (PTHR24075:PANTHER); PTHR24075 (PANTHER); IPR001623 (PROSITE_PROFILES); IPR001623 (CDD); SSF158702 (SUPERFAMILY); IPR014756 (SUPERFAMILY); IPR03686…	P:GO:0031204	P:posttranslational protein targeting to membrane, translocation
TaHSP40.37	dnaJ protein homolog 1	331	20	0	78.22	4	C:GO:0005829; F:GO:0051082; P:GO:0051085; F:GO:0051087	C:cytosol; F:unfolded protein binding; P:chaperone cofactor-dependent protein refolding; F:chaperone binding			IPR001623 (PRINTS); IPR036869 (G3DSA:1.10.287.GENE3D); IPR001623 (PFAM); IPR002939 (PFAM); G3DSA:2.60.260.20 (GENE3D); G3DSA:2.60.260.20 (GENE3D); mobidb-lite (MOBIDB_LITE); PTHR24078 (PANTHER); PTHR24078:SF517 (PANTHER); IPR001623 (PROSITE_PROFILES); cd10747 (CDD); IPR001623 (CDD); IPR008971 (SUPERFAMILY); IPR008971 (SUPERFAMILY); IPR036869 (SUPERFAMILY)	P:GO:0006457; F:GO:0051082	P:protein folding; F:unfolded protein binding
TaHSP40.47	DNAJ heat shock N-terminal domain-containing protein	591	20	0	89.01	1	F:GO:0043531	F:ADP binding			IPR001623 (PRINTS); IPR001623 (PFAM); IPR022226 (PFAM); IPR036869 (G3DSA:1.10.287.GENE3D); mobidb-lite (MOBIDB_LITE); mobidb-lite (MOBIDB_LITE); mobidb-lite (MOBIDB_LITE); mobidb-lite (MOBIDB_LITE); mobidb-lite (MOBIDB_LITE); mobidb-lite (MOBIDB_LITE); mobidb-lite (MOBIDB_LITE); mobidb-lite (MOBIDB_LITE); mobidb-lite (MOBIDB_LITE); mobidb-lite (MOBIDB_LITE); mobidb-lite (MOBIDB_LITE); PTHR15606:S…	no GO terms	no GO terms
TaHSP40.87.1	chaperone protein dnaJ C76, chloroplastic	340	20	0	91.63	3	F:GO:0005506; F:GO:0009055; P:GO:0022900	F:iron ion binding; F:electron transfer activity; P:electron transport chain			IPR001080 (PRINTS); IPR001623 (PRINTS); PF13370 (PFAM); G3DSA:3.30.70.20 (GENE3D); IPR001623 (PFAM); IPR036869 (G3DSA:1.10.287.GENE3D); mobidb-lite (MOBIDB_LITE); mobidb-lite (MOBIDB_LITE); mobidb-lite (MOBIDB_LITE); PTHR44579:SF1 (PANTHER); PTHR44579 (PANTHER); IPR001623 (PROSITE_PROFILES); IPR017896 (PROSITE_PROFILES); IPR001623 (CDD); IPR036869 (SUPERFAMILY); SSF54862 (SUPERFAMILY)	F:GO:0005506; F:GO:0009055	F:iron ion binding; F:electron transfer activity
TaHSP40.59.3	DnaJ protein ERDJ2A	640	20	0	83.32	3	C:GO:0005789; C:GO:0016021; P:GO:0031204	C:endoplasmic reticulum membrane; C:integral component of membrane; P:posttranslational protein targeting to membrane, translocation			IPR001623 (PRINTS); IPR035892 (G3DSA:2.60.40.GENE3D); IPR036869 (G3DSA:1.10.287.GENE3D); IPR004179 (PFAM); IPR001623 (PFAM); IPR004179 (PFAM); G3DSA:1.10.3380.10 (GENE3D); IPR035892 (G3DSA:2.60.40.GENE3D); mobidb-lite (MOBIDB_LITE); mobidb-lite (MOBIDB_LITE); IPR027137 (PTHR24075:PANTHER); PTHR24075 (PANTHER); IPR001623 (PROSITE_PROFILES); IPR001623 (CDD); IPR036869 (SUPERFAMILY); SSF158702 (SUPE…	P:GO:0031204	P:posttranslational protein targeting to membrane, translocation
TaHSP40.52.1	dnaJ protein ERDJ2	675	20	0	93.96	5	P:GO:0006614; F:GO:0008565; C:GO:0016021; P:GO:0031204; C:GO:0031207	P:SRP-dependent cotranslational protein targeting to membrane; F:protein transporter activity; C:integral component of membrane; P:posttranslational protein targeting to membrane, translocation; C:Sec62/Sec63 complex			IPR001623 (PRINTS); IPR035892 (G3DSA:2.60.40.GENE3D); IPR001623 (PFAM); IPR004179 (PFAM); IPR035892 (G3DSA:2.60.40.GENE3D); IPR036869 (G3DSA:1.10.287.GENE3D); G3DSA:1.10.3380.10 (GENE3D); mobidb-lite (MOBIDB_LITE); mobidb-lite (MOBIDB_LITE); IPR027137 (PTHR24075:PANTHER); PTHR24075 (PANTHER); IPR001623 (PROSITE_PROFILES); IPR001623 (CDD); SSF158702 (SUPERFAMILY); IPR036869 (SUPERFAMILY); IPR01475…	P:GO:0031204	P:posttranslational protein targeting to membrane, translocation
TaHSP40.76	DnaJ subfamily B member 14	742	20	0	83.12						IPR001623 (PRINTS); IPR036869 (G3DSA:1.10.287.GENE3D); IPR024593 (PFAM); IPR001623 (PFAM); mobidb-lite (MOBIDB_LITE); mobidb-lite (MOBIDB_LITE); mobidb-lite (MOBIDB_LITE); mobidb-lite (MOBIDB_LITE); mobidb-lite (MOBIDB_LITE); mobidb-lite (MOBIDB_LITE); mobidb-lite (MOBIDB_LITE); PTHR44137:SF4 (PANTHER); PTHR44137 (PANTHER); IPR001623 (PROSITE_PROFILES); IPR001623 (CDD); IPR036869 (SUPERFAMILY)	no GO terms	no GO terms
TaHSP40.84.3	DNAJ heat shock N-terminal domain-containing protein-like	1016	20	0	76.47						IPR001623 (PRINTS); IPR024593 (PFAM); IPR001623 (PFAM); IPR036869 (G3DSA:1.10.287.GENE3D); mobidb-lite (MOBIDB_LITE); mobidb-lite (MOBIDB_LITE); mobidb-lite (MOBIDB_LITE); mobidb-lite (MOBIDB_LITE); mobidb-lite (MOBIDB_LITE); mobidb-lite (MOBIDB_LITE); mobidb-lite (MOBIDB_LITE); mobidb-lite (MOBIDB_LITE); mobidb-lite (MOBIDB_LITE); PTHR10825:SF38 (PANTHER); IPR039642 (PANTHER); IPR001623 (PROSITE…	no GO terms	no GO terms
TaHSP40.71.1	Chaperone protein dnaJ 10	336	20	0	90.47	1	P:GO:0009415	P:response to water			IPR001623 (PRINTS); IPR036869 (G3DSA:1.10.287.GENE3D); IPR001623 (PFAM); IPR026894 (PFAM); PTHR44094:SF5 (PANTHER); PTHR44094 (PANTHER); IPR001623 (PROSITE_PROFILES); IPR001623 (CDD); IPR036869 (SUPERFAMILY)	no GO terms	no GO terms
TaHSP40.67	Chaperone protein dnaJ 49	382	20	0	95.75	5	C:GO:0005789; P:GO:0030433; F:GO:0030544; P:GO:0051085; P:GO:0071218	C:endoplasmic reticulum membrane; P:ubiquitin-dependent ERAD pathway; F:Hsp70 protein binding; P:chaperone cofactor-dependent protein refolding; P:cellular response to misfolded protein			IPR001623 (PRINTS); IPR036869 (G3DSA:1.10.287.GENE3D); IPR015399 (PFAM); IPR001623 (PFAM); mobidb-lite (MOBIDB_LITE); mobidb-lite (MOBIDB_LITE); PTHR43908 (PANTHER); IPR001623 (PROSITE_PROFILES); IPR001623 (CDD); IPR036869 (SUPERFAMILY)	no GO terms	no GO terms
TaHSP40.51	Chaperone DnaJ-domain superfamily protein	237	20	5.36184e-162	78.71	1	C:GO:0016021	C:integral component of membrane			IPR001623 (PRINTS); IPR036869 (G3DSA:1.10.287.GENE3D); IPR001623 (PFAM); mobidb-lite (MOBIDB_LITE); mobidb-lite (MOBIDB_LITE); PTHR45000:SF1 (PANTHER); PTHR45000 (PANTHER); IPR001623 (PROSITE_PROFILES); IPR001623 (CDD); IPR036869 (SUPERFAMILY)	no GO terms	no GO terms
TaHSP40.89	J protein JJJ2-like isoform X1	726	20	0	62.32						IPR001623 (PRINTS); IPR036869 (G3DSA:1.10.287.GENE3D); IPR001623 (PFAM); IPR024593 (PFAM); mobidb-lite (MOBIDB_LITE); mobidb-lite (MOBIDB_LITE); mobidb-lite (MOBIDB_LITE); mobidb-lite (MOBIDB_LITE); mobidb-lite (MOBIDB_LITE); mobidb-lite (MOBIDB_LITE); mobidb-lite (MOBIDB_LITE); mobidb-lite (MOBIDB_LITE); mobidb-lite (MOBIDB_LITE); mobidb-lite (MOBIDB_LITE); PTHR44137:SF5 (PANTHER); PTHR44137 (PA…	no GO terms	no GO terms
TaHSP40.88	dnaJ protein homolog 1	325	20	0	86.86	4	C:GO:0005829; F:GO:0051082; P:GO:0051085; F:GO:0051087	C:cytosol; F:unfolded protein binding; P:chaperone cofactor-dependent protein refolding; F:chaperone binding			IPR001623 (PRINTS); IPR036869 (G3DSA:1.10.287.GENE3D); G3DSA:2.60.260.20 (GENE3D); G3DSA:2.60.260.20 (GENE3D); IPR002939 (PFAM); IPR001623 (PFAM); PTHR24078 (PANTHER); PTHR24078:SF517 (PANTHER); IPR001623 (PROSITE_PROFILES); cd10747 (CDD); IPR001623 (CDD); IPR008971 (SUPERFAMILY); IPR008971 (SUPERFAMILY); IPR036869 (SUPERFAMILY)	P:GO:0006457; F:GO:0051082	P:protein folding; F:unfolded protein binding
TaHSP40.65.3	DnaJ homolog subfamily C member 7	1133	20	0	74.21						IPR001623 (PRINTS); IPR011990 (G3DSA:1.25.40.GENE3D); IPR011990 (G3DSA:1.25.40.GENE3D); IPR011990 (G3DSA:1.25.40.GENE3D); IPR036869 (G3DSA:1.10.287.GENE3D); IPR001623 (PFAM); mobidb-lite (MOBIDB_LITE); mobidb-lite (MOBIDB_LITE); mobidb-lite (MOBIDB_LITE); PTHR22904:SF412 (PANTHER); PTHR22904 (PANTHER); IPR001623 (PROSITE_PROFILES); IPR013026 (PROSITE_PROFILES); IPR013026 (PROSITE_PROFILES); IPR00…	F:GO:0005515	F:protein binding
TaHSP40.68.2	chaperone protein dnaJ 15	323	20	0	96.03	1	P:GO:0009958	P:positive gravitropism			IPR001623 (PRINTS); IPR036869 (G3DSA:1.10.287.GENE3D); IPR001623 (PFAM); mobidb-lite (MOBIDB_LITE); PTHR44272 (PANTHER); IPR001623 (PROSITE_PROFILES); IPR001623 (CDD); IPR036869 (SUPERFAMILY)	no GO terms	no GO terms
TaHSP40.81.2	DnaJ homolog subfamily C member 7	1088	20	0	75.17						IPR001623 (PRINTS); IPR001623 (PFAM); IPR036869 (G3DSA:1.10.287.GENE3D); IPR011990 (G3DSA:1.25.40.GENE3D); IPR011990 (G3DSA:1.25.40.GENE3D); IPR011990 (G3DSA:1.25.40.GENE3D); mobidb-lite (MOBIDB_LITE); mobidb-lite (MOBIDB_LITE); PTHR22904:SF412 (PANTHER); PTHR22904 (PANTHER); IPR013026 (PROSITE_PROFILES); IPR001623 (PROSITE_PROFILES); IPR013026 (PROSITE_PROFILES); IPR001623 (CDD); IPR011990 (SUPE…	F:GO:0005515	F:protein binding
TaHSP40.84.2	DNAJ heat shock N-terminal domain-containing protein-like	1010	20	0	76.05						IPR001623 (PRINTS); IPR024593 (PFAM); IPR001623 (PFAM); IPR036869 (G3DSA:1.10.287.GENE3D); mobidb-lite (MOBIDB_LITE); mobidb-lite (MOBIDB_LITE); mobidb-lite (MOBIDB_LITE); mobidb-lite (MOBIDB_LITE); mobidb-lite (MOBIDB_LITE); mobidb-lite (MOBIDB_LITE); mobidb-lite (MOBIDB_LITE); mobidb-lite (MOBIDB_LITE); mobidb-lite (MOBIDB_LITE); mobidb-lite (MOBIDB_LITE); PTHR10825:SF38 (PANTHER); IPR039642 (P…	no GO terms	no GO terms
TaHSP40.92.2	dnaJ protein P58IPK homolog B	316	20	2.27064e-164	96.93	4	F:GO:0005515; C:GO:0005788; C:GO:0005886; P:GO:0044794	F:protein binding; C:endoplasmic reticulum lumen; C:plasma membrane; P:positive regulation by host of viral process			IPR001623 (PRINTS); IPR001623 (PFAM); IPR011990 (G3DSA:1.25.40.GENE3D); IPR013105 (PFAM); IPR036869 (G3DSA:1.10.287.GENE3D); mobidb-lite (MOBIDB_LITE); PTHR45188 (PANTHER); IPR013026 (PROSITE_PROFILES); IPR019734 (PROSITE_PROFILES); IPR001623 (PROSITE_PROFILES); IPR019734 (PROSITE_PROFILES); IPR019734 (PROSITE_PROFILES); IPR019734 (PROSITE_PROFILES); IPR001623 (CDD); IPR036869 (SUPERFAMILY); IPR0…	F:GO:0005515	F:protein binding
TaHSP40.84.4	DNAJ heat shock N-terminal domain-containing protein-like	1034	20	0	76.41						IPR001623 (PRINTS); IPR024593 (PFAM); IPR036869 (G3DSA:1.10.287.GENE3D); IPR001623 (PFAM); mobidb-lite (MOBIDB_LITE); mobidb-lite (MOBIDB_LITE); mobidb-lite (MOBIDB_LITE); mobidb-lite (MOBIDB_LITE); mobidb-lite (MOBIDB_LITE); mobidb-lite (MOBIDB_LITE); mobidb-lite (MOBIDB_LITE); mobidb-lite (MOBIDB_LITE); mobidb-lite (MOBIDB_LITE); IPR039642 (PANTHER); PTHR10825:SF38 (PANTHER); IPR001623 (PROSITE…	no GO terms	no GO terms
TaHSP40.81.3	DnaJ homolog subfamily C member 7	1098	20	0	75.51						IPR001623 (PRINTS); IPR036869 (G3DSA:1.10.287.GENE3D); IPR011990 (G3DSA:1.25.40.GENE3D); IPR001623 (PFAM); IPR011990 (G3DSA:1.25.40.GENE3D); IPR011990 (G3DSA:1.25.40.GENE3D); mobidb-lite (MOBIDB_LITE); mobidb-lite (MOBIDB_LITE); PTHR22904 (PANTHER); PTHR22904:SF412 (PANTHER); IPR013026 (PROSITE_PROFILES); IPR013026 (PROSITE_PROFILES); IPR001623 (PROSITE_PROFILES); IPR013026 (PROSITE_PROFILES); IP…	F:GO:0005515	F:protein binding
TaHSP40.94.1	dnaJ protein ERDJ7	299	20	0	92.15	3	C:GO:0005789; P:GO:0006457; C:GO:0016021	C:endoplasmic reticulum membrane; P:protein folding; C:integral component of membrane			IPR001623 (PRINTS); IPR001623 (PFAM); IPR036869 (G3DSA:1.10.287.GENE3D); PTHR44176 (PANTHER); IPR001623 (PROSITE_PROFILES); IPR001623 (CDD); IPR036869 (SUPERFAMILY)	no GO terms	no GO terms
TaHSP40.50	uncharacterized J domain-containing protein C4H3.01	273	20	7.04858e-136	89.9	1	C:GO:0009507	C:chloroplast			IPR001623 (PRINTS); IPR036869 (G3DSA:1.10.287.GENE3D); IPR001623 (PFAM); PTHR24074 (PANTHER); PTHR24074:SF12 (PANTHER); IPR001623 (PROSITE_PROFILES); IPR001623 (CDD); IPR036869 (SUPERFAMILY)	no GO terms	no GO terms
TaHSP40.74	DNAJ heat shock N-terminal domain-containing protein	791	20	0	63.56						IPR001623 (PRINTS); IPR024593 (PFAM); IPR036869 (G3DSA:1.10.287.GENE3D); IPR001623 (PFAM); mobidb-lite (MOBIDB_LITE); mobidb-lite (MOBIDB_LITE); mobidb-lite (MOBIDB_LITE); mobidb-lite (MOBIDB_LITE); mobidb-lite (MOBIDB_LITE); mobidb-lite (MOBIDB_LITE); mobidb-lite (MOBIDB_LITE); mobidb-lite (MOBIDB_LITE); mobidb-lite (MOBIDB_LITE); mobidb-lite (MOBIDB_LITE); mobidb-lite (MOBIDB_LITE); mobidb-lite…	no GO terms	no GO terms
TaHSP40.85.2	dnaJ-like protein	189	20	1.0198e-99	82.18	2	C:GO:0005634; C:GO:0005737	C:nucleus; C:cytoplasm			IPR001623 (PRINTS); IPR001623 (PFAM); IPR036869 (G3DSA:1.10.287.GENE3D); mobidb-lite (MOBIDB_LITE); mobidb-lite (MOBIDB_LITE); PTHR44743:SF1 (PANTHER); PTHR44743 (PANTHER); IPR001623 (PROSITE_PROFILES); IPR001623 (CDD); IPR036869 (SUPERFAMILY)	no GO terms	no GO terms
TaHSP40.69.2	DNAJ heat shock N-terminal domain-containing protein-like	977	20	0	71.11						IPR001623 (PRINTS); IPR036869 (G3DSA:1.10.287.GENE3D); IPR024593 (PFAM); IPR001623 (PFAM); mobidb-lite (MOBIDB_LITE); mobidb-lite (MOBIDB_LITE); mobidb-lite (MOBIDB_LITE); mobidb-lite (MOBIDB_LITE); mobidb-lite (MOBIDB_LITE); mobidb-lite (MOBIDB_LITE); mobidb-lite (MOBIDB_LITE); mobidb-lite (MOBIDB_LITE); mobidb-lite (MOBIDB_LITE); mobidb-lite (MOBIDB_LITE); PTHR10825:SF38 (PANTHER); PTHR10825:SF…	no GO terms	no GO terms
TaHSP40.68.1	chaperone protein dnaJ 15	408	20	0	92.87	1	P:GO:0009958	P:positive gravitropism			IPR001623 (PRINTS); IPR036869 (G3DSA:1.10.287.GENE3D); IPR001623 (PFAM); mobidb-lite (MOBIDB_LITE); mobidb-lite (MOBIDB_LITE); mobidb-lite (MOBIDB_LITE); mobidb-lite (MOBIDB_LITE); PTHR44272 (PANTHER); IPR001623 (PROSITE_PROFILES); IPR001623 (CDD); IPR036869 (SUPERFAMILY)	no GO terms	no GO terms
TaHSP40.85.1	dnaJ-like protein	191	20	3.86648e-103	83.33	2	C:GO:0005634; C:GO:0005737	C:nucleus; C:cytoplasm			IPR001623 (PRINTS); IPR001623 (PFAM); IPR036869 (G3DSA:1.10.287.GENE3D); mobidb-lite (MOBIDB_LITE); mobidb-lite (MOBIDB_LITE); PTHR44743 (PANTHER); PTHR44743:SF1 (PANTHER); IPR001623 (PROSITE_PROFILES); IPR001623 (CDD); IPR036869 (SUPERFAMILY)	no GO terms	no GO terms
TaHSP40.66.2	chaperone protein dnaJ 72	184	20	1.03955e-76	79.28	2	C:GO:0005737; C:GO:0016021	C:cytoplasm; C:integral component of membrane			IPR001623 (PRINTS); IPR001623 (PFAM); IPR036869 (G3DSA:1.10.287.GENE3D); mobidb-lite (MOBIDB_LITE); mobidb-lite (MOBIDB_LITE); PTHR24074 (PANTHER); IPR001623 (PROSITE_PROFILES); IPR001623 (CDD); IPR036869 (SUPERFAMILY)	no GO terms	no GO terms
TaHSP40.60.2	Chaperone protein DnaJ	733	20	0	89.91						IPR001623 (PRINTS); IPR024593 (PFAM); IPR036869 (G3DSA:1.10.287.GENE3D); IPR001623 (PFAM); mobidb-lite (MOBIDB_LITE); mobidb-lite (MOBIDB_LITE); PTHR44137:SF3 (PANTHER); PTHR44137 (PANTHER); IPR001623 (PROSITE_PROFILES); IPR001623 (CDD); IPR036869 (SUPERFAMILY)	no GO terms	no GO terms
TaHSP40.49.1	Uncharacterized J domain-containing protein C17A3.05c	1034	20	0	71.95						IPR001623 (PRINTS); IPR036869 (G3DSA:1.10.287.GENE3D); IPR001623 (PFAM); IPR024593 (PFAM); mobidb-lite (MOBIDB_LITE); mobidb-lite (MOBIDB_LITE); mobidb-lite (MOBIDB_LITE); mobidb-lite (MOBIDB_LITE); mobidb-lite (MOBIDB_LITE); mobidb-lite (MOBIDB_LITE); mobidb-lite (MOBIDB_LITE); mobidb-lite (MOBIDB_LITE); mobidb-lite (MOBIDB_LITE); mobidb-lite (MOBIDB_LITE); IPR039642 (PANTHER); PTHR10825:SF27 (P…	no GO terms	no GO terms
TaHSP40.52.2	dnaJ protein ERDJ2	681	20	0	94.75	5	P:GO:0006614; F:GO:0008565; C:GO:0016021; P:GO:0031204; C:GO:0031207	P:SRP-dependent cotranslational protein targeting to membrane; F:protein transporter activity; C:integral component of membrane; P:posttranslational protein targeting to membrane, translocation; C:Sec62/Sec63 complex			IPR001623 (PRINTS); IPR035892 (G3DSA:2.60.40.GENE3D); IPR035892 (G3DSA:2.60.40.GENE3D); IPR036869 (G3DSA:1.10.287.GENE3D); IPR001623 (PFAM); IPR004179 (PFAM); G3DSA:1.10.3380.10 (GENE3D); mobidb-lite (MOBIDB_LITE); mobidb-lite (MOBIDB_LITE); PTHR24075 (PANTHER); IPR027137 (PTHR24075:PANTHER); IPR001623 (PROSITE_PROFILES); IPR001623 (CDD); SSF158702 (SUPERFAMILY); IPR036869 (SUPERFAMILY); IPR01475…	P:GO:0031204	P:posttranslational protein targeting to membrane, translocation
TaHSP40.75	DnaJ homolog subfamily B member 1	267	20	0	80.73	4	C:GO:0005829; F:GO:0051082; P:GO:0051085; F:GO:0051087	C:cytosol; F:unfolded protein binding; P:chaperone cofactor-dependent protein refolding; F:chaperone binding			IPR001623 (PRINTS); IPR002939 (PFAM); IPR001623 (PFAM); G3DSA:2.60.260.20 (GENE3D); IPR036869 (G3DSA:1.10.287.GENE3D); G3DSA:2.60.260.20 (GENE3D); mobidb-lite (MOBIDB_LITE); PTHR24078:SF218 (PANTHER); PTHR24078 (PANTHER); IPR001623 (PROSITE_PROFILES); IPR001623 (CDD); cd10747 (CDD); IPR008971 (SUPERFAMILY); IPR036869 (SUPERFAMILY)	P:GO:0006457; F:GO:0051082	P:protein folding; F:unfolded protein binding
TaHSP40.77	dnaJ protein P58IPK homolog B	464	20	0	95.77	4	F:GO:0005515; C:GO:0005788; C:GO:0005886; P:GO:0044794	F:protein binding; C:endoplasmic reticulum lumen; C:plasma membrane; P:positive regulation by host of viral process			IPR001623 (PRINTS); IPR036869 (G3DSA:1.10.287.GENE3D); IPR001623 (PFAM); IPR011990 (G3DSA:1.25.40.GENE3D); IPR019734 (PFAM); PF13432 (PFAM); mobidb-lite (MOBIDB_LITE); PTHR45188 (PANTHER); IPR019734 (PROSITE_PROFILES); IPR019734 (PROSITE_PROFILES); IPR019734 (PROSITE_PROFILES); IPR001623 (PROSITE_PROFILES); IPR019734 (PROSITE_PROFILES); IPR019734 (PROSITE_PROFILES); IPR013026 (PROSITE_PROFILES); …	F:GO:0005515	F:protein binding
TaHSP40.71.2	Chaperone protein dnaJ 10	337	20	0	90.77	1	P:GO:0009415	P:response to water			IPR001623 (PRINTS); IPR001623 (PFAM); IPR026894 (PFAM); IPR036869 (G3DSA:1.10.287.GENE3D); PTHR44094 (PANTHER); PTHR44094:SF5 (PANTHER); IPR001623 (PROSITE_PROFILES); IPR001623 (CDD); IPR036869 (SUPERFAMILY)	no GO terms	no GO terms
TaHSP40.65.5	DnaJ homolog subfamily C member 7	1076	20	0	74.23						IPR001623 (PRINTS); IPR011990 (G3DSA:1.25.40.GENE3D); IPR011990 (G3DSA:1.25.40.GENE3D); IPR001623 (PFAM); IPR036869 (G3DSA:1.10.287.GENE3D); IPR011990 (G3DSA:1.25.40.GENE3D); mobidb-lite (MOBIDB_LITE); mobidb-lite (MOBIDB_LITE); mobidb-lite (MOBIDB_LITE); PTHR22904 (PANTHER); PTHR22904:SF412 (PANTHER); IPR013026 (PROSITE_PROFILES); IPR013026 (PROSITE_PROFILES); IPR001623 (PROSITE_PROFILES); IPR00…	F:GO:0005515	F:protein binding
TaHSP40.70	dnaJ-like protein	191	20	1.99573e-101	84.69	2	C:GO:0005634; C:GO:0005737	C:nucleus; C:cytoplasm			IPR001623 (PRINTS); IPR036869 (G3DSA:1.10.287.GENE3D); IPR001623 (PFAM); mobidb-lite (MOBIDB_LITE); mobidb-lite (MOBIDB_LITE); PTHR44743:SF1 (PANTHER); PTHR44743 (PANTHER); IPR001623 (PROSITE_PROFILES); IPR001623 (CDD); IPR036869 (SUPERFAMILY)	no GO terms	no GO terms
TaHSP40.57	uncharacterized J domain-containing protein C4H3.01	268	20	1.15473e-154	89.96	1	C:GO:0009507	C:chloroplast			IPR001623 (PRINTS); IPR001623 (PFAM); IPR036869 (G3DSA:1.10.287.GENE3D); PTHR24074:SF12 (PANTHER); PTHR24074 (PANTHER); PS51257 (PROSITE_PROFILES); IPR001623 (PROSITE_PROFILES); IPR001623 (CDD); IPR036869 (SUPERFAMILY)	no GO terms	no GO terms
TaHSP40.93	DnaJ subfamily B member 14	742	20	0	82.94						IPR001623 (PRINTS); IPR036869 (G3DSA:1.10.287.GENE3D); IPR024593 (PFAM); IPR001623 (PFAM); mobidb-lite (MOBIDB_LITE); mobidb-lite (MOBIDB_LITE); mobidb-lite (MOBIDB_LITE); mobidb-lite (MOBIDB_LITE); mobidb-lite (MOBIDB_LITE); mobidb-lite (MOBIDB_LITE); PTHR44137 (PANTHER); PTHR44137:SF4 (PANTHER); IPR001623 (PROSITE_PROFILES); IPR001623 (CDD); IPR036869 (SUPERFAMILY)	no GO terms	no GO terms
TaHSP40.56	predicted protein	1099	20	0	72.04						IPR001623 (PRINTS); IPR024593 (PFAM); IPR001623 (PFAM); IPR036869 (G3DSA:1.10.287.GENE3D); mobidb-lite (MOBIDB_LITE); mobidb-lite (MOBIDB_LITE); mobidb-lite (MOBIDB_LITE); mobidb-lite (MOBIDB_LITE); mobidb-lite (MOBIDB_LITE); mobidb-lite (MOBIDB_LITE); IPR039642 (PANTHER); PTHR10825:SF27 (PANTHER); IPR001623 (PROSITE_PROFILES); IPR001623 (CDD); IPR036869 (SUPERFAMILY)	no GO terms	no GO terms
TaHSP40.87.2	chaperone protein dnaJ C76, chloroplastic	327	20	0	88.46	3	F:GO:0005506; F:GO:0009055; P:GO:0022900	F:iron ion binding; F:electron transfer activity; P:electron transport chain			IPR001623 (PRINTS); IPR001080 (PRINTS); IPR001623 (PFAM); G3DSA:3.30.70.20 (GENE3D); IPR036869 (G3DSA:1.10.287.GENE3D); PF13370 (PFAM); mobidb-lite (MOBIDB_LITE); mobidb-lite (MOBIDB_LITE); mobidb-lite (MOBIDB_LITE); PTHR44579 (PANTHER); PTHR44579:SF1 (PANTHER); IPR001623 (PROSITE_PROFILES); IPR017896 (PROSITE_PROFILES); IPR001623 (CDD); SSF54862 (SUPERFAMILY); IPR036869 (SUPERFAMILY)	F:GO:0005506; F:GO:0009055	F:iron ion binding; F:electron transfer activity
TaHSP40.48	chaperone protein dnaJ C76, chloroplastic	487	20	0	74.28	2	C:GO:0009507; C:GO:0016021	C:chloroplast; C:integral component of membrane			IPR001623 (PRINTS); IPR001623 (PFAM); PF13370 (PFAM); IPR036869 (G3DSA:1.10.287.GENE3D); G3DSA:3.30.70.20 (GENE3D); mobidb-lite (MOBIDB_LITE); mobidb-lite (MOBIDB_LITE); mobidb-lite (MOBIDB_LITE); mobidb-lite (MOBIDB_LITE); mobidb-lite (MOBIDB_LITE); PTHR45295 (PANTHER); IPR001623 (PROSITE_PROFILES); IPR001623 (CDD); SSF54862 (SUPERFAMILY); IPR036869 (SUPERFAMILY)	no GO terms	no GO terms
TaHSP40.66.1	chaperone protein dnaJ 72	175	20	7.56488e-67	75.76	2	C:GO:0005737; C:GO:0016021	C:cytoplasm; C:integral component of membrane			IPR001623 (PRINTS); IPR001623 (PFAM); IPR036869 (G3DSA:1.10.287.GENE3D); mobidb-lite (MOBIDB_LITE); mobidb-lite (MOBIDB_LITE); PTHR43948 (PANTHER); PTHR43948:SF2 (PANTHER); IPR001623 (PROSITE_PROFILES); IPR001623 (CDD); IPR036869 (SUPERFAMILY)	no GO terms	no GO terms
TaHSP40.83.1	chaperone protein dnaJ 49	379	20	0	91.01	5	C:GO:0005789; P:GO:0030433; F:GO:0030544; P:GO:0051085; P:GO:0071218	C:endoplasmic reticulum membrane; P:ubiquitin-dependent ERAD pathway; F:Hsp70 protein binding; P:chaperone cofactor-dependent protein refolding; P:cellular response to misfolded protein			IPR001623 (PRINTS); IPR015399 (PFAM); IPR036869 (G3DSA:1.10.287.GENE3D); IPR001623 (PFAM); mobidb-lite (MOBIDB_LITE); mobidb-lite (MOBIDB_LITE); PTHR43908 (PANTHER); IPR001623 (PROSITE_PROFILES); IPR001623 (CDD); IPR036869 (SUPERFAMILY)	no GO terms	no GO terms
TaHSP40.62.2	chaperone protein dnaJ C76, chloroplastic	486	20	0	73.17	2	C:GO:0009507; C:GO:0016021	C:chloroplast; C:integral component of membrane			IPR001623 (PRINTS); G3DSA:3.30.70.20 (GENE3D); IPR036869 (G3DSA:1.10.287.GENE3D); IPR001623 (PFAM); PF13370 (PFAM); mobidb-lite (MOBIDB_LITE); PTHR45295 (PANTHER); IPR001623 (PROSITE_PROFILES); IPR001623 (CDD); IPR036869 (SUPERFAMILY); SSF54862 (SUPERFAMILY)	no GO terms	no GO terms
TaHSP40.59.1	dnaJ protein ERDJ2	674	20	0	94.23	5	P:GO:0006614; F:GO:0008565; C:GO:0016021; P:GO:0031204; C:GO:0031207	P:SRP-dependent cotranslational protein targeting to membrane; F:protein transporter activity; C:integral component of membrane; P:posttranslational protein targeting to membrane, translocation; C:Sec62/Sec63 complex			IPR001623 (PRINTS); IPR001623 (PFAM); IPR004179 (PFAM); IPR035892 (G3DSA:2.60.40.GENE3D); IPR035892 (G3DSA:2.60.40.GENE3D); IPR036869 (G3DSA:1.10.287.GENE3D); G3DSA:1.10.3380.10 (GENE3D); mobidb-lite (MOBIDB_LITE); mobidb-lite (MOBIDB_LITE); PTHR24075 (PANTHER); IPR027137 (PTHR24075:PANTHER); IPR001623 (PROSITE_PROFILES); IPR001623 (CDD); SSF158702 (SUPERFAMILY); IPR036869 (SUPERFAMILY); IPR01475…	P:GO:0031204	P:posttranslational protein targeting to membrane, translocation
TaHSP40.46.2	Chaperone protein DnaJ	733	20	0	89.92						IPR001623 (PRINTS); IPR024593 (PFAM); IPR001623 (PFAM); IPR036869 (G3DSA:1.10.287.GENE3D); mobidb-lite (MOBIDB_LITE); mobidb-lite (MOBIDB_LITE); PTHR44137 (PANTHER); PTHR44137:SF3 (PANTHER); IPR001623 (PROSITE_PROFILES); IPR001623 (CDD); IPR036869 (SUPERFAMILY)	no GO terms	no GO terms
TaHSP40.69.3	DNAJ heat shock N-terminal domain-containing protein-like	1023	20	0	75.69						IPR001623 (PRINTS); IPR036869 (G3DSA:1.10.287.GENE3D); IPR001623 (PFAM); IPR024593 (PFAM); mobidb-lite (MOBIDB_LITE); mobidb-lite (MOBIDB_LITE); mobidb-lite (MOBIDB_LITE); mobidb-lite (MOBIDB_LITE); mobidb-lite (MOBIDB_LITE); mobidb-lite (MOBIDB_LITE); mobidb-lite (MOBIDB_LITE); mobidb-lite (MOBIDB_LITE); mobidb-lite (MOBIDB_LITE); mobidb-lite (MOBIDB_LITE); PTHR10825:SF38 (PANTHER); IPR039642 (P…	no GO terms	no GO terms
TaHSP40.65.4	---NA---	1066									IPR001623 (PRINTS); IPR011990 (G3DSA:1.25.40.GENE3D); IPR011990 (G3DSA:1.25.40.GENE3D); IPR036869 (G3DSA:1.10.287.GENE3D); IPR011990 (G3DSA:1.25.40.GENE3D); IPR001623 (PFAM); mobidb-lite (MOBIDB_LITE); mobidb-lite (MOBIDB_LITE); mobidb-lite (MOBIDB_LITE); PTHR22904 (PANTHER); PTHR22904:SF412 (PANTHER); IPR013026 (PROSITE_PROFILES); IPR001623 (PROSITE_PROFILES); IPR013026 (PROSITE_PROFILES); IPR00…	F:GO:0005515	F:protein binding
TaHSP40.83.2	chaperone protein dnaJ 49	433	20	0	90.99	5	C:GO:0005789; P:GO:0030433; F:GO:0030544; P:GO:0051085; P:GO:0071218	C:endoplasmic reticulum membrane; P:ubiquitin-dependent ERAD pathway; F:Hsp70 protein binding; P:chaperone cofactor-dependent protein refolding; P:cellular response to misfolded protein			IPR001623 (PRINTS); IPR015399 (PFAM); IPR001623 (PFAM); IPR036869 (G3DSA:1.10.287.GENE3D); mobidb-lite (MOBIDB_LITE); mobidb-lite (MOBIDB_LITE); PTHR43908 (PANTHER); IPR001623 (PROSITE_PROFILES); IPR001623 (CDD); IPR036869 (SUPERFAMILY)	no GO terms	no GO terms
TaHSP40.64	dnaJ protein	345	20	0	84.53	4	C:GO:0005829; F:GO:0051082; P:GO:0051085; F:GO:0051087	C:cytosol; F:unfolded protein binding; P:chaperone cofactor-dependent protein refolding; F:chaperone binding			IPR001623 (PRINTS); IPR036869 (G3DSA:1.10.287.GENE3D); G3DSA:2.60.260.20 (GENE3D); IPR001623 (PFAM); IPR002939 (PFAM); G3DSA:2.60.260.20 (GENE3D); mobidb-lite (MOBIDB_LITE); PTHR24078 (PANTHER); PTHR24078:SF301 (PANTHER); IPR001623 (PROSITE_PROFILES); cd10747 (CDD); IPR001623 (CDD); IPR036869 (SUPERFAMILY); IPR008971 (SUPERFAMILY); IPR008971 (SUPERFAMILY)	P:GO:0006457; F:GO:0051082	P:protein folding; F:unfolded protein binding
TaHSP40.62.1	chaperone protein dnaJ C76, chloroplastic	479	20	0	72.13	2	C:GO:0009507; C:GO:0016021	C:chloroplast; C:integral component of membrane			IPR001623 (PRINTS); IPR001623 (PFAM); PF13370 (PFAM); IPR036869 (G3DSA:1.10.287.GENE3D); G3DSA:3.30.70.20 (GENE3D); mobidb-lite (MOBIDB_LITE); mobidb-lite (MOBIDB_LITE); PTHR45295 (PANTHER); IPR001623 (PROSITE_PROFILES); IPR001623 (CDD); IPR036869 (SUPERFAMILY); SSF54862 (SUPERFAMILY)	no GO terms	no GO terms
TaHSP40.82	chaperone protein dnaJ 72	184	20	3.26961e-78	79.41	2	C:GO:0005737; C:GO:0016021	C:cytoplasm; C:integral component of membrane			IPR001623 (PRINTS); IPR001623 (PFAM); IPR036869 (G3DSA:1.10.287.GENE3D); mobidb-lite (MOBIDB_LITE); PTHR43948:SF2 (PANTHER); PTHR43948 (PANTHER); IPR001623 (PROSITE_PROFILES); IPR001623 (CDD); IPR036869 (SUPERFAMILY)	no GO terms	no GO terms
TaHSP40.78	dnaJ protein ERDJ7	299	20	0	92	3	C:GO:0005789; P:GO:0006457; C:GO:0016021	C:endoplasmic reticulum membrane; P:protein folding; C:integral component of membrane			IPR001623 (PRINTS); IPR001623 (PFAM); IPR036869 (G3DSA:1.10.287.GENE3D); PTHR44176 (PANTHER); IPR001623 (PROSITE_PROFILES); IPR001623 (CDD); IPR036869 (SUPERFAMILY)	no GO terms	no GO terms
TaHSP40.49.2	Uncharacterized J domain-containing protein C17A3.05c	1097	20	0	72.54						IPR001623 (PRINTS); IPR024593 (PFAM); IPR036869 (G3DSA:1.10.287.GENE3D); IPR001623 (PFAM); mobidb-lite (MOBIDB_LITE); mobidb-lite (MOBIDB_LITE); mobidb-lite (MOBIDB_LITE); mobidb-lite (MOBIDB_LITE); mobidb-lite (MOBIDB_LITE); mobidb-lite (MOBIDB_LITE); mobidb-lite (MOBIDB_LITE); mobidb-lite (MOBIDB_LITE); mobidb-lite (MOBIDB_LITE); mobidb-lite (MOBIDB_LITE); mobidb-lite (MOBIDB_LITE); PTHR10825:S…	no GO terms	no GO terms
TaHSP40.92.1	dnaJ protein P58IPK homolog B	460	20	0	95.11	4	F:GO:0005515; C:GO:0005788; C:GO:0005886; P:GO:0044794	F:protein binding; C:endoplasmic reticulum lumen; C:plasma membrane; P:positive regulation by host of viral process			IPR001623 (PRINTS); IPR036869 (G3DSA:1.10.287.GENE3D); IPR001623 (PFAM); IPR019734 (PFAM); IPR011990 (G3DSA:1.25.40.GENE3D); PF13432 (PFAM); mobidb-lite (MOBIDB_LITE); PTHR45188 (PANTHER); IPR019734 (PROSITE_PROFILES); IPR019734 (PROSITE_PROFILES); IPR019734 (PROSITE_PROFILES); IPR019734 (PROSITE_PROFILES); IPR013026 (PROSITE_PROFILES); IPR001623 (PROSITE_PROFILES); IPR019734 (PROSITE_PROFILES); …	F:GO:0005515	F:protein binding
TaHSP40.58	Chaperone DnaJ-domain superfamily protein	237	20	9.59614e-162	78.65	1	C:GO:0016021	C:integral component of membrane			IPR001623 (PRINTS); IPR036869 (G3DSA:1.10.287.GENE3D); IPR001623 (PFAM); mobidb-lite (MOBIDB_LITE); mobidb-lite (MOBIDB_LITE); PTHR45000:SF1 (PANTHER); PTHR45000 (PANTHER); IPR001623 (PROSITE_PROFILES); IPR001623 (CDD); IPR036869 (SUPERFAMILY)	no GO terms	no GO terms
TaHSP40.60.1	Chaperone protein DnaJ	706	20	0	86.24						IPR001623 (PRINTS); IPR024593 (PFAM); IPR001623 (PFAM); IPR036869 (G3DSA:1.10.287.GENE3D); mobidb-lite (MOBIDB_LITE); mobidb-lite (MOBIDB_LITE); PTHR44137:SF3 (PANTHER); PTHR44137:SF3 (PANTHER); PTHR44137 (PANTHER); PTHR44137 (PANTHER); IPR001623 (PROSITE_PROFILES); IPR001623 (CDD); IPR036869 (SUPERFAMILY)	no GO terms	no GO terms
TaHSP40.54.2	DNAJ heat shock N-terminal domain-containing protein	591	20	0	89.05	1	F:GO:0043531	F:ADP binding			IPR001623 (PRINTS); IPR001623 (PFAM); IPR022226 (PFAM); IPR036869 (G3DSA:1.10.287.GENE3D); mobidb-lite (MOBIDB_LITE); mobidb-lite (MOBIDB_LITE); mobidb-lite (MOBIDB_LITE); mobidb-lite (MOBIDB_LITE); mobidb-lite (MOBIDB_LITE); mobidb-lite (MOBIDB_LITE); mobidb-lite (MOBIDB_LITE); mobidb-lite (MOBIDB_LITE); PTHR15606 (PANTHER); PTHR15606:SF3 (PANTHER); IPR001623 (PROSITE_PROFILES); IPR001623 (CDD);…	no GO terms	no GO terms
TaHSP40.79	chaperone protein dnaJ 20, chloroplastic	188	20	2.78738e-96	86.68	5	C:GO:0005634; C:GO:0009507; P:GO:0010322; P:GO:0061077; P:GO:1902395	C:nucleus; C:chloroplast; P:regulation of isopentenyl diphosphate biosynthetic process, methylerythritol 4-phosphate pathway; P:chaperone-mediated protein folding; P:regulation of 1-deoxy-D-xylulose-5-phosphate synthase activity			IPR001623 (PRINTS); IPR001623 (PFAM); IPR036869 (G3DSA:1.10.287.GENE3D); mobidb-lite (MOBIDB_LITE); PTHR45090 (PANTHER); IPR001623 (PROSITE_PROFILES); IPR001623 (CDD); IPR036869 (SUPERFAMILY)	no GO terms	no GO terms
TaHSP40.86	chaperone protein dnaJ 10-like	337	20	0	91.22	1	P:GO:0009415	P:response to water			IPR001623 (PRINTS); IPR026894 (PFAM); IPR036869 (G3DSA:1.10.287.GENE3D); IPR001623 (PFAM); PTHR44094:SF5 (PANTHER); PTHR44094 (PANTHER); IPR001623 (PROSITE_PROFILES); IPR001623 (CDD); IPR036869 (SUPERFAMILY)	no GO terms	no GO terms
TaHSP40.73	dnaJ protein homolog 1	320	20	0	86.64	4	C:GO:0005829; F:GO:0051082; P:GO:0051085; F:GO:0051087	C:cytosol; F:unfolded protein binding; P:chaperone cofactor-dependent protein refolding; F:chaperone binding			IPR001623 (PRINTS); IPR036869 (G3DSA:1.10.287.GENE3D); G3DSA:2.60.260.20 (GENE3D); IPR001623 (PFAM); IPR002939 (PFAM); G3DSA:2.60.260.20 (GENE3D); PTHR24078:SF517 (PANTHER); PTHR24078 (PANTHER); IPR001623 (PROSITE_PROFILES); cd10747 (CDD); IPR001623 (CDD); IPR008971 (SUPERFAMILY); IPR036869 (SUPERFAMILY); IPR008971 (SUPERFAMILY)	P:GO:0006457; F:GO:0051082	P:protein folding; F:unfolded protein binding
TaHSP40.65.2	DnaJ homolog subfamily C member 7	760	20	0	67.83						IPR011990 (G3DSA:1.25.40.GENE3D); mobidb-lite (MOBIDB_LITE); mobidb-lite (MOBIDB_LITE); mobidb-lite (MOBIDB_LITE); PTHR22904:SF412 (PANTHER); PTHR22904 (PANTHER); IPR013026 (PROSITE_PROFILES); IPR011990 (SUPERFAMILY)	F:GO:0005515	F:protein binding
TaHSP40.72	chaperone protein dnaJ C76, chloroplastic	340	20	0	92.78	3	F:GO:0005506; F:GO:0009055; P:GO:0022900	F:iron ion binding; F:electron transfer activity; P:electron transport chain			IPR001080 (PRINTS); IPR001623 (PRINTS); PF13370 (PFAM); G3DSA:3.30.70.20 (GENE3D); IPR001623 (PFAM); IPR036869 (G3DSA:1.10.287.GENE3D); mobidb-lite (MOBIDB_LITE); mobidb-lite (MOBIDB_LITE); PTHR44579:SF1 (PANTHER); PTHR44579 (PANTHER); IPR001623 (PROSITE_PROFILES); IPR017896 (PROSITE_PROFILES); IPR001623 (CDD); IPR036869 (SUPERFAMILY); SSF54862 (SUPERFAMILY)	F:GO:0005506; F:GO:0009055	F:iron ion binding; F:electron transfer activity
TaHSP40.91	DnaJ homolog subfamily B member 1	323	20	0	80.62	4	C:GO:0005829; F:GO:0051082; P:GO:0051085; F:GO:0051087	C:cytosol; F:unfolded protein binding; P:chaperone cofactor-dependent protein refolding; F:chaperone binding			IPR001623 (PRINTS); G3DSA:2.60.260.20 (GENE3D); IPR002939 (PFAM); IPR001623 (PFAM); IPR036869 (G3DSA:1.10.287.GENE3D); G3DSA:2.60.260.20 (GENE3D); mobidb-lite (MOBIDB_LITE); PTHR24078:SF218 (PANTHER); PTHR24078 (PANTHER); IPR001623 (PROSITE_PROFILES); IPR001623 (CDD); cd10747 (CDD); IPR036869 (SUPERFAMILY); IPR008971 (SUPERFAMILY); IPR008971 (SUPERFAMILY)	P:GO:0006457; F:GO:0051082	P:protein folding; F:unfolded protein binding
TaHSP40.59.2	dnaJ protein ERDJ2	680	20	0	95.03	5	P:GO:0006614; F:GO:0008565; C:GO:0016021; P:GO:0031204; C:GO:0031207	P:SRP-dependent cotranslational protein targeting to membrane; F:protein transporter activity; C:integral component of membrane; P:posttranslational protein targeting to membrane, translocation; C:Sec62/Sec63 complex			IPR001623 (PRINTS); IPR035892 (G3DSA:2.60.40.GENE3D); IPR036869 (G3DSA:1.10.287.GENE3D); IPR001623 (PFAM); IPR004179 (PFAM); IPR035892 (G3DSA:2.60.40.GENE3D); G3DSA:1.10.3380.10 (GENE3D); mobidb-lite (MOBIDB_LITE); mobidb-lite (MOBIDB_LITE); IPR027137 (PTHR24075:PANTHER); PTHR24075 (PANTHER); IPR001623 (PROSITE_PROFILES); IPR001623 (CDD); SSF158702 (SUPERFAMILY); IPR036869 (SUPERFAMILY); IPR01475…	P:GO:0031204	P:posttranslational protein targeting to membrane, translocation
TaHSP40.53	Chaperone protein DnaJ	706	20	0	86.22						IPR001623 (PRINTS); IPR001623 (PFAM); IPR036869 (G3DSA:1.10.287.GENE3D); IPR024593 (PFAM); mobidb-lite (MOBIDB_LITE); mobidb-lite (MOBIDB_LITE); PTHR44137:SF3 (PANTHER); PTHR44137 (PANTHER); PTHR44137:SF3 (PANTHER); PTHR44137 (PANTHER); IPR001623 (PROSITE_PROFILES); IPR001623 (CDD); IPR036869 (SUPERFAMILY)	no GO terms	no GO terms
TaHSP40.63	chaperone protein dnaJ 20, chloroplastic	194	20	6.41155e-99	87.94	5	C:GO:0005634; C:GO:0009507; P:GO:0010322; P:GO:0061077; P:GO:1902395	C:nucleus; C:chloroplast; P:regulation of isopentenyl diphosphate biosynthetic process, methylerythritol 4-phosphate pathway; P:chaperone-mediated protein folding; P:regulation of 1-deoxy-D-xylulose-5-phosphate synthase activity			IPR001623 (PRINTS); IPR036869 (G3DSA:1.10.287.GENE3D); IPR001623 (PFAM); mobidb-lite (MOBIDB_LITE); mobidb-lite (MOBIDB_LITE); PTHR45090 (PANTHER); IPR001623 (PROSITE_PROFILES); IPR001623 (CDD); IPR036869 (SUPERFAMILY)	no GO terms	no GO terms
TaHSP40.55	chaperone protein dnaJ C76, chloroplastic	478	20	0	77.21	2	C:GO:0009507; C:GO:0016021	C:chloroplast; C:integral component of membrane			IPR001623 (PRINTS); G3DSA:3.30.70.20 (GENE3D); IPR001623 (PFAM); IPR036869 (G3DSA:1.10.287.GENE3D); PF13370 (PFAM); mobidb-lite (MOBIDB_LITE); mobidb-lite (MOBIDB_LITE); mobidb-lite (MOBIDB_LITE); mobidb-lite (MOBIDB_LITE); mobidb-lite (MOBIDB_LITE); mobidb-lite (MOBIDB_LITE); PTHR45295 (PANTHER); IPR001623 (PROSITE_PROFILES); IPR001623 (CDD); SSF54862 (SUPERFAMILY); IPR036869 (SUPERFAMILY)	no GO terms	no GO terms
TaHSP40.80	dnaJ protein	345	20	0	83.92	4	C:GO:0005829; F:GO:0051082; P:GO:0051085; F:GO:0051087	C:cytosol; F:unfolded protein binding; P:chaperone cofactor-dependent protein refolding; F:chaperone binding			IPR001623 (PRINTS); IPR002939 (PFAM); IPR036869 (G3DSA:1.10.287.GENE3D); G3DSA:2.60.260.20 (GENE3D); G3DSA:2.20.25.170 (GENE3D); IPR001623 (PFAM); mobidb-lite (MOBIDB_LITE); PTHR24078:SF301 (PANTHER); PTHR24078 (PANTHER); IPR001623 (PROSITE_PROFILES); cd10747 (CDD); IPR001623 (CDD); IPR036869 (SUPERFAMILY); IPR008971 (SUPERFAMILY); IPR008971 (SUPERFAMILY)	P:GO:0006457; F:GO:0051082	P:protein folding; F:unfolded protein binding
TaHSP40.90	DNAJ heat shock N-terminal domain-containing protein	753	20	0	80.09						IPR024593 (PFAM); IPR001623 (PFAM); IPR036869 (G3DSA:1.10.287.GENE3D); IPR039642 (PANTHER); PTHR10825:SF4 (PANTHER); IPR001623 (PROSITE_PROFILES); IPR001623 (CDD); IPR036869 (SUPERFAMILY)	no GO terms	no GO terms
TaHSP40.61	DNAJ heat shock N-terminal domain-containing protein	591	20	0	88.88	1	F:GO:0043531	F:ADP binding			IPR001623 (PRINTS); IPR001623 (PFAM); IPR022226 (PFAM); IPR036869 (G3DSA:1.10.287.GENE3D); mobidb-lite (MOBIDB_LITE); mobidb-lite (MOBIDB_LITE); mobidb-lite (MOBIDB_LITE); mobidb-lite (MOBIDB_LITE); mobidb-lite (MOBIDB_LITE); mobidb-lite (MOBIDB_LITE); mobidb-lite (MOBIDB_LITE); mobidb-lite (MOBIDB_LITE); PTHR15606 (PANTHER); PTHR15606:SF3 (PANTHER); IPR001623 (PROSITE_PROFILES); IPR001623 (CDD);…	no GO terms	no GO terms
TaHSP40.81.1	Heat shock protein DnaJ with tetratricopeptide repeat	782	20	0	69.57						IPR011990 (G3DSA:1.25.40.GENE3D); mobidb-lite (MOBIDB_LITE); mobidb-lite (MOBIDB_LITE); PTHR22904:SF412 (PANTHER); PTHR22904 (PANTHER); IPR013026 (PROSITE_PROFILES); IPR011990 (SUPERFAMILY)	F:GO:0005515	F:protein binding
TaHSP40.65.1	DnaJ homolog subfamily C member 7	664	20	0	64.96						IPR011990 (G3DSA:1.25.40.GENE3D); mobidb-lite (MOBIDB_LITE); mobidb-lite (MOBIDB_LITE); mobidb-lite (MOBIDB_LITE); PTHR22904 (PANTHER); PTHR22904:SF412 (PANTHER); IPR011990 (SUPERFAMILY)	F:GO:0005515	F:protein binding
TaHSP40.54.1	DNAJ heat shock N-terminal domain-containing protein	589	20	0	86.9	1	F:GO:0043531	F:ADP binding			IPR001623 (PRINTS); IPR036869 (G3DSA:1.10.287.GENE3D); IPR022226 (PFAM); IPR001623 (PFAM); mobidb-lite (MOBIDB_LITE); mobidb-lite (MOBIDB_LITE); mobidb-lite (MOBIDB_LITE); mobidb-lite (MOBIDB_LITE); mobidb-lite (MOBIDB_LITE); mobidb-lite (MOBIDB_LITE); mobidb-lite (MOBIDB_LITE); mobidb-lite (MOBIDB_LITE); PTHR15606:SF3 (PANTHER); PTHR15606 (PANTHER); IPR001623 (PROSITE_PROFILES); IPR001623 (CDD);…	no GO terms	no GO terms
TaHSP40.84.1	DNAJ heat shock N-terminal domain-containing protein-like	988	20	0	72.77						IPR001623 (PRINTS); IPR001623 (PFAM); IPR024593 (PFAM); IPR036869 (G3DSA:1.10.287.GENE3D); mobidb-lite (MOBIDB_LITE); mobidb-lite (MOBIDB_LITE); mobidb-lite (MOBIDB_LITE); mobidb-lite (MOBIDB_LITE); mobidb-lite (MOBIDB_LITE); mobidb-lite (MOBIDB_LITE); mobidb-lite (MOBIDB_LITE); mobidb-lite (MOBIDB_LITE); mobidb-lite (MOBIDB_LITE); PTHR10825:SF38 (PANTHER); PTHR10825:SF38 (PANTHER); IPR039642 (PA…	no GO terms	no GO terms
TaHSP40.69.1	DNAJ heat shock N-terminal domain-containing protein-like	976	20	0	75.53						IPR001623 (PRINTS); IPR001623 (PFAM); IPR036869 (G3DSA:1.10.287.GENE3D); IPR024593 (PFAM); mobidb-lite (MOBIDB_LITE); mobidb-lite (MOBIDB_LITE); mobidb-lite (MOBIDB_LITE); mobidb-lite (MOBIDB_LITE); mobidb-lite (MOBIDB_LITE); mobidb-lite (MOBIDB_LITE); mobidb-lite (MOBIDB_LITE); mobidb-lite (MOBIDB_LITE); mobidb-lite (MOBIDB_LITE); mobidb-lite (MOBIDB_LITE); IPR039642 (PANTHER); PTHR10825:SF38 (P…	no GO terms	no GO terms
TaHSP40.167	dnaJ domain containing protein	275	20	1.10977e-122	62.69						IPR001623 (PRINTS); IPR036869 (G3DSA:1.10.287.GENE3D); IPR001623 (PFAM); mobidb-lite (MOBIDB_LITE); mobidb-lite (MOBIDB_LITE); mobidb-lite (MOBIDB_LITE); PTHR44137 (PANTHER); IPR001623 (PROSITE_PROFILES); PS51257 (PROSITE_PROFILES); IPR001623 (CDD); IPR036869 (SUPERFAMILY)	no GO terms	no GO terms
TaHSP40.102.1	DNAJ heat shock N-terminal domain-containing protein-like	1024	20	0	76.21						IPR001623 (PRINTS); IPR024593 (PFAM); IPR001623 (PFAM); IPR036869 (G3DSA:1.10.287.GENE3D); mobidb-lite (MOBIDB_LITE); mobidb-lite (MOBIDB_LITE); mobidb-lite (MOBIDB_LITE); mobidb-lite (MOBIDB_LITE); mobidb-lite (MOBIDB_LITE); mobidb-lite (MOBIDB_LITE); mobidb-lite (MOBIDB_LITE); mobidb-lite (MOBIDB_LITE); mobidb-lite (MOBIDB_LITE); mobidb-lite (MOBIDB_LITE); PTHR10825:SF38 (PANTHER); IPR039642 (P…	no GO terms	no GO terms
TaHSP40.123.2	dnaJ protein ERDJ3A	576	20	0	88.78	11	C:GO:0005773; C:GO:0005788; C:GO:0005829; P:GO:0009408; C:GO:0009506; P:GO:0009860; F:GO:0016491; F:GO:0051082; P:GO:0051085; F:GO:0051087; P:GO:0055114	C:vacuole; C:endoplasmic reticulum lumen; C:cytosol; P:response to heat; C:plasmodesma; P:pollen tube growth; F:oxidoreductase activity; F:unfolded protein binding; P:chaperone cofactor-dependent protein refolding; F:chaperone binding; P:oxidation-reduction process			IPR001623 (PRINTS); IPR036869 (G3DSA:1.10.287.GENE3D); IPR001623 (PFAM); G3DSA:3.40.30.10 (GENE3D); mobidb-lite (MOBIDB_LITE); mobidb-lite (MOBIDB_LITE); PTHR45184 (PANTHER); IPR001623 (PROSITE_PROFILES); IPR001623 (CDD); cd02961 (CDD); IPR036249 (SUPERFAMILY); IPR036869 (SUPERFAMILY); IPR036249 (SUPERFAMILY)	no GO terms	no GO terms
TaHSP40.133.2	predicted protein	180	20	8.66896e-76	83.51						IPR001623 (PRINTS); IPR036869 (G3DSA:1.10.287.GENE3D); IPR001623 (PFAM); mobidb-lite (MOBIDB_LITE); PTHR44743:SF2 (PANTHER); PTHR44743 (PANTHER); IPR001623 (PROSITE_PROFILES); IPR001623 (CDD); IPR036869 (SUPERFAMILY)	no GO terms	no GO terms
TaHSP40.168	---NA---	719									IPR001623 (PRINTS); IPR032843 (PFAM); IPR036869 (G3DSA:1.10.287.GENE3D); IPR001623 (PFAM); mobidb-lite (MOBIDB_LITE); mobidb-lite (MOBIDB_LITE); mobidb-lite (MOBIDB_LITE); mobidb-lite (MOBIDB_LITE); mobidb-lite (MOBIDB_LITE); mobidb-lite (MOBIDB_LITE); mobidb-lite (MOBIDB_LITE); mobidb-lite (MOBIDB_LITE); mobidb-lite (MOBIDB_LITE); PTHR45270 (PANTHER); IPR001623 (PROSITE_PROFILES); IPR001623 (CDD…	no GO terms	no GO terms
TaHSP40.117	Chaperone DnaJ-domain superfamily protein	718	20	0	79.84	1	C:GO:0016021	C:integral component of membrane			IPR001623 (PRINTS); IPR001623 (PFAM); IPR032843 (PFAM); IPR036869 (G3DSA:1.10.287.GENE3D); mobidb-lite (MOBIDB_LITE); mobidb-lite (MOBIDB_LITE); mobidb-lite (MOBIDB_LITE); mobidb-lite (MOBIDB_LITE); mobidb-lite (MOBIDB_LITE); mobidb-lite (MOBIDB_LITE); mobidb-lite (MOBIDB_LITE); PTHR45270 (PANTHER); IPR001623 (PROSITE_PROFILES); IPR001623 (CDD); IPR036869 (SUPERFAMILY)	no GO terms	no GO terms
TaHSP40.156	Chaperone protein dnaJ A6 chloroplastic	483	20	0	93.85	8	F:GO:0005524; P:GO:0009408; C:GO:0009535; F:GO:0031072; P:GO:0042026; F:GO:0046872; F:GO:0051082; P:GO:0051085	F:ATP binding; P:response to heat; C:chloroplast thylakoid membrane; F:heat shock protein binding; P:protein refolding; F:metal ion binding; F:unfolded protein binding; P:chaperone cofactor-dependent protein refolding			IPR001623 (PRINTS); IPR002939 (PFAM); G3DSA:2.10.230.10 (GENE3D); IPR001305 (PFAM); IPR001623 (PFAM); G3DSA:2.60.260.20 (GENE3D); G3DSA:2.60.260.20 (GENE3D); IPR012724 (TIGRFAM); IPR036869 (G3DSA:1.10.287.GENE3D); mobidb-lite (MOBIDB_LITE); mobidb-lite (MOBIDB_LITE); mobidb-lite (MOBIDB_LITE); PTHR43096 (PANTHER); IPR001623 (PROSITE_PROFILES); IPR012724 (HAMAP); IPR001305 (PROSITE_PROFILES); IPR0…	F:GO:0005524; P:GO:0006457; P:GO:0009408; F:GO:0031072; F:GO:0051082	F:ATP binding; P:protein folding; P:response to heat; F:heat shock protein binding; F:unfolded protein binding
TaHSP40.145	chaperone protein dnaJ 20, chloroplastic	153	20	2.03388e-83	86.01	2	C:GO:0009507; P:GO:0061077	C:chloroplast; P:chaperone-mediated protein folding			IPR001623 (PRINTS); IPR001623 (PFAM); IPR036869 (G3DSA:1.10.287.GENE3D); PTHR45090 (PANTHER); IPR001623 (PROSITE_PROFILES); IPR001623 (CDD); IPR036869 (SUPERFAMILY)	no GO terms	no GO terms
TaHSP40.105.1	chaperone protein dnaJ C76, chloroplastic	327	20	0	89.57	3	F:GO:0005506; F:GO:0009055; P:GO:0022900	F:iron ion binding; F:electron transfer activity; P:electron transport chain			IPR001623 (PRINTS); IPR001080 (PRINTS); G3DSA:3.30.70.20 (GENE3D); IPR001623 (PFAM); IPR036869 (G3DSA:1.10.287.GENE3D); PF13370 (PFAM); mobidb-lite (MOBIDB_LITE); mobidb-lite (MOBIDB_LITE); PTHR44579 (PANTHER); PTHR44579:SF1 (PANTHER); IPR001623 (PROSITE_PROFILES); IPR017896 (PROSITE_PROFILES); IPR001623 (CDD); SSF54862 (SUPERFAMILY); IPR036869 (SUPERFAMILY)	F:GO:0005506; F:GO:0009055	F:iron ion binding; F:electron transfer activity
TaHSP40.124.1	J domain-containing protein spf31	246	20	3.27101e-138	95.6						IPR001623 (PRINTS); IPR001623 (PFAM); IPR036869 (G3DSA:1.10.287.GENE3D); mobidb-lite (MOBIDB_LITE); mobidb-lite (MOBIDB_LITE); PTHR15606 (PANTHER); PTHR15606:SF4 (PANTHER); IPR001623 (PROSITE_PROFILES); IPR001623 (CDD); IPR036869 (SUPERFAMILY)	no GO terms	no GO terms
TaHSP40.131	DnaJ domain containing protein, expressed	401	20	0	82.59						IPR001623 (PFAM); IPR036869 (G3DSA:1.10.287.GENE3D); mobidb-lite (MOBIDB_LITE); mobidb-lite (MOBIDB_LITE); mobidb-lite (MOBIDB_LITE); PTHR45496 (PANTHER); IPR001623 (PROSITE_PROFILES); IPR001623 (CDD); IPR036869 (SUPERFAMILY)	no GO terms	no GO terms
TaHSP40.126	chaperone protein dnaJ 11, chloroplastic	164	20	2.7037e-69	76.96						IPR001623 (PRINTS); IPR036869 (G3DSA:1.10.287.GENE3D); IPR001623 (PFAM); mobidb-lite (MOBIDB_LITE); mobidb-lite (MOBIDB_LITE); mobidb-lite (MOBIDB_LITE); PTHR44240:SF4 (PANTHER); PTHR44240 (PANTHER); IPR001623 (PROSITE_PROFILES); IPR001623 (CDD); IPR036869 (SUPERFAMILY)	no GO terms	no GO terms
TaHSP40.157	chaperone protein dnaJ GFA2, mitochondrial	421	20	0	86.11	8	F:GO:0005524; C:GO:0005737; P:GO:0009408; F:GO:0031072; P:GO:0042026; F:GO:0046872; F:GO:0051082; P:GO:0051085	F:ATP binding; C:cytoplasm; P:response to heat; F:heat shock protein binding; P:protein refolding; F:metal ion binding; F:unfolded protein binding; P:chaperone cofactor-dependent protein refolding			IPR001623 (PRINTS); G3DSA:2.60.260.20 (GENE3D); IPR001305 (PFAM); G3DSA:2.60.260.20 (GENE3D); IPR036869 (G3DSA:1.10.287.GENE3D); G3DSA:2.10.230.10 (GENE3D); IPR001623 (PFAM); IPR002939 (PFAM); mobidb-lite (MOBIDB_LITE); PTHR43096 (PANTHER); PTHR43096:SF24 (PANTHER); IPR012724 (HAMAP); IPR001623 (PROSITE_PROFILES); IPR001305 (PROSITE_PROFILES); IPR001623 (CDD); cd10747 (CDD); IPR001305 (CDD); IPR0…	F:GO:0005524; P:GO:0006457; P:GO:0009408; F:GO:0031072; F:GO:0051082	F:ATP binding; P:protein folding; P:response to heat; F:heat shock protein binding; F:unfolded protein binding
TaHSP40.109	dnaJ protein P58IPK homolog B	458	20	0	95.96	4	F:GO:0005515; C:GO:0005788; C:GO:0005886; P:GO:0044794	F:protein binding; C:endoplasmic reticulum lumen; C:plasma membrane; P:positive regulation by host of viral process			IPR001623 (PRINTS); PF13432 (PFAM); IPR036869 (G3DSA:1.10.287.GENE3D); IPR019734 (PFAM); IPR001623 (PFAM); IPR011990 (G3DSA:1.25.40.GENE3D); mobidb-lite (MOBIDB_LITE); PTHR45188 (PANTHER); IPR019734 (PROSITE_PROFILES); IPR013026 (PROSITE_PROFILES); IPR019734 (PROSITE_PROFILES); IPR001623 (PROSITE_PROFILES); IPR019734 (PROSITE_PROFILES); IPR019734 (PROSITE_PROFILES); IPR019734 (PROSITE_PROFILES); …	F:GO:0005515	F:protein binding
TaHSP40.100.2	chaperone protein dnaJ 15	408	20	0	93.26	1	P:GO:0009958	P:positive gravitropism			IPR001623 (PRINTS); IPR001623 (PFAM); IPR036869 (G3DSA:1.10.287.GENE3D); mobidb-lite (MOBIDB_LITE); mobidb-lite (MOBIDB_LITE); mobidb-lite (MOBIDB_LITE); mobidb-lite (MOBIDB_LITE); PTHR44272 (PANTHER); IPR001623 (PROSITE_PROFILES); IPR001623 (CDD); IPR036869 (SUPERFAMILY)	no GO terms	no GO terms
TaHSP40.190	dnaJ protein homolog 2-like isoform X2	425	20	0	93.19	7	F:GO:0005524; C:GO:0005829; P:GO:0006457; P:GO:0009408; F:GO:0031072; F:GO:0046872; F:GO:0051082	F:ATP binding; C:cytosol; P:protein folding; P:response to heat; F:heat shock protein binding; F:metal ion binding; F:unfolded protein binding			IPR001623 (PRINTS); IPR002939 (PFAM); IPR036869 (G3DSA:1.10.287.GENE3D); IPR001305 (PFAM); G3DSA:2.10.230.10 (GENE3D); IPR001623 (PFAM); G3DSA:2.60.260.20 (GENE3D); mobidb-lite (MOBIDB_LITE); mobidb-lite (MOBIDB_LITE); PTHR43888:SF1 (PANTHER); PTHR43888 (PANTHER); IPR001305 (PROSITE_PROFILES); IPR012724 (HAMAP); IPR001623 (PROSITE_PROFILES); IPR001305 (CDD); cd10747 (CDD); IPR001623 (CDD); IPR036…	F:GO:0005524; P:GO:0006457; P:GO:0009408; F:GO:0031072; F:GO:0051082	F:ATP binding; P:protein folding; P:response to heat; F:heat shock protein binding; F:unfolded protein binding
TaHSP40.200	DNAJ heat shock N-terminal domain-containing protein	976	20	0	73.49						IPR001623 (PRINTS); IPR001623 (PFAM); IPR024593 (PFAM); IPR036869 (G3DSA:1.10.287.GENE3D); mobidb-lite (MOBIDB_LITE); mobidb-lite (MOBIDB_LITE); mobidb-lite (MOBIDB_LITE); mobidb-lite (MOBIDB_LITE); mobidb-lite (MOBIDB_LITE); PTHR45089 (PANTHER); IPR001623 (PROSITE_PROFILES); IPR001623 (CDD); IPR036869 (SUPERFAMILY)	no GO terms	no GO terms
TaHSP40.173	DNAJ protein JJJ1 homolog	603	20	0	85.72	2	F:GO:0003676; F:GO:0008270	F:nucleic acid binding; F:zinc ion binding			IPR001623 (PRINTS); IPR001623 (PFAM); IPR022755 (PFAM); G3DSA:3.30.160.60 (GENE3D); IPR036869 (G3DSA:1.10.287.GENE3D); mobidb-lite (MOBIDB_LITE); mobidb-lite (MOBIDB_LITE); mobidb-lite (MOBIDB_LITE); mobidb-lite (MOBIDB_LITE); mobidb-lite (MOBIDB_LITE); mobidb-lite (MOBIDB_LITE); mobidb-lite (MOBIDB_LITE); PTHR45495 (PANTHER); IPR013087 (PROSITE_PROFILES); IPR001623 (PROSITE_PROFILES); IPR001623 …	F:GO:0003676	F:nucleic acid binding
TaHSP40.94.2	dnaJ protein ERDJ7	273	20	1.8579e-167	92.83	3	C:GO:0005789; P:GO:0006457; C:GO:0016021	C:endoplasmic reticulum membrane; P:protein folding; C:integral component of membrane			IPR001623 (PRINTS); IPR001623 (PFAM); IPR036869 (G3DSA:1.10.287.GENE3D); PTHR44176 (PANTHER); IPR001623 (PROSITE_PROFILES); IPR001623 (CDD); IPR036869 (SUPERFAMILY)	no GO terms	no GO terms
TaHSP40.144	chaperone protein dnaJ GFA2, mitochondrial	421	20	0	85.89	8	F:GO:0005524; C:GO:0005737; P:GO:0009408; F:GO:0031072; P:GO:0042026; F:GO:0046872; F:GO:0051082; P:GO:0051085	F:ATP binding; C:cytoplasm; P:response to heat; F:heat shock protein binding; P:protein refolding; F:metal ion binding; F:unfolded protein binding; P:chaperone cofactor-dependent protein refolding			IPR001623 (PRINTS); IPR002939 (PFAM); IPR001305 (PFAM); IPR001623 (PFAM); G3DSA:2.10.230.10 (GENE3D); G3DSA:2.60.260.20 (GENE3D); IPR036869 (G3DSA:1.10.287.GENE3D); G3DSA:2.60.260.20 (GENE3D); mobidb-lite (MOBIDB_LITE); PTHR43096 (PANTHER); PTHR43096:SF24 (PANTHER); IPR001305 (PROSITE_PROFILES); IPR012724 (HAMAP); IPR001623 (PROSITE_PROFILES); IPR001305 (CDD); IPR001623 (CDD); cd10747 (CDD); IPR0…	F:GO:0005524; P:GO:0006457; P:GO:0009408; F:GO:0031072; F:GO:0051082	F:ATP binding; P:protein folding; P:response to heat; F:heat shock protein binding; F:unfolded protein binding
TaHSP40.127	chaperone protein DnaJ-like	535	20	0	82.76	9	F:GO:0005524; P:GO:0009408; C:GO:0009535; C:GO:0016021; F:GO:0031072; P:GO:0042026; F:GO:0046872; F:GO:0051082; P:GO:0051085	F:ATP binding; P:response to heat; C:chloroplast thylakoid membrane; C:integral component of membrane; F:heat shock protein binding; P:protein refolding; F:metal ion binding; F:unfolded protein binding; P:chaperone cofactor-dependent protein refolding			IPR001623 (PRINTS); G3DSA:2.60.260.20 (GENE3D); G3DSA:2.10.230.10 (GENE3D); IPR036869 (G3DSA:1.10.287.GENE3D); IPR002939 (PFAM); IPR001623 (PFAM); IPR001305 (PFAM); G3DSA:2.60.260.20 (GENE3D); mobidb-lite (MOBIDB_LITE); mobidb-lite (MOBIDB_LITE); PTHR43096 (PANTHER); PTHR43096:SF26 (PANTHER); IPR001305 (PROSITE_PROFILES); IPR001623 (PROSITE_PROFILES); IPR012724 (HAMAP); IPR001305 (CDD); cd10747 (…	F:GO:0005524; P:GO:0006457; P:GO:0009408; F:GO:0031072; F:GO:0051082	F:ATP binding; P:protein folding; P:response to heat; F:heat shock protein binding; F:unfolded protein binding
TaHSP40.103	dnaJ-like protein	191	20	4.75881e-102	84.42	2	C:GO:0005634; C:GO:0005737	C:nucleus; C:cytoplasm			IPR001623 (PRINTS); IPR036869 (G3DSA:1.10.287.GENE3D); IPR001623 (PFAM); mobidb-lite (MOBIDB_LITE); mobidb-lite (MOBIDB_LITE); PTHR44743:SF1 (PANTHER); PTHR44743 (PANTHER); IPR001623 (PROSITE_PROFILES); IPR001623 (CDD); IPR036869 (SUPERFAMILY)	no GO terms	no GO terms
TaHSP40.105.2	chaperone protein dnaJ C76, chloroplastic	340	20	0	92.83	3	F:GO:0005506; F:GO:0009055; P:GO:0022900	F:iron ion binding; F:electron transfer activity; P:electron transport chain			IPR001080 (PRINTS); IPR001623 (PRINTS); G3DSA:3.30.70.20 (GENE3D); PF13370 (PFAM); IPR001623 (PFAM); IPR036869 (G3DSA:1.10.287.GENE3D); mobidb-lite (MOBIDB_LITE); mobidb-lite (MOBIDB_LITE); PTHR44579:SF1 (PANTHER); PTHR44579 (PANTHER); IPR001623 (PROSITE_PROFILES); IPR017896 (PROSITE_PROFILES); IPR001623 (CDD); IPR036869 (SUPERFAMILY); SSF54862 (SUPERFAMILY)	F:GO:0005506; F:GO:0009055	F:iron ion binding; F:electron transfer activity
TaHSP40.122.2	predicted protein	182	20	1.94956e-87	82.24						IPR001623 (PRINTS); IPR036869 (G3DSA:1.10.287.GENE3D); IPR001623 (PFAM); mobidb-lite (MOBIDB_LITE); PTHR44743:SF2 (PANTHER); PTHR44743 (PANTHER); IPR001623 (PROSITE_PROFILES); IPR001623 (CDD); IPR036869 (SUPERFAMILY)	no GO terms	no GO terms
TaHSP40.137.4	chaperone protein DnaJ-like	474	20	0	86.28	9	F:GO:0005524; P:GO:0009408; C:GO:0009535; C:GO:0016021; F:GO:0031072; P:GO:0042026; F:GO:0046872; F:GO:0051082; P:GO:0051085	F:ATP binding; P:response to heat; C:chloroplast thylakoid membrane; C:integral component of membrane; F:heat shock protein binding; P:protein refolding; F:metal ion binding; F:unfolded protein binding; P:chaperone cofactor-dependent protein refolding			IPR001623 (PRINTS); IPR002939 (PFAM); G3DSA:2.60.260.20 (GENE3D); IPR001305 (PFAM); G3DSA:2.10.230.10 (GENE3D); IPR036869 (G3DSA:1.10.287.GENE3D); G3DSA:2.60.260.20 (GENE3D); IPR001623 (PFAM); mobidb-lite (MOBIDB_LITE); mobidb-lite (MOBIDB_LITE); PTHR43096 (PANTHER); PTHR43096:SF26 (PANTHER); IPR012724 (HAMAP); IPR001305 (PROSITE_PROFILES); IPR001623 (PROSITE_PROFILES); cd10747 (CDD); IPR001305 (…	F:GO:0005524; P:GO:0006457; P:GO:0009408; F:GO:0031072; F:GO:0051082	F:ATP binding; P:protein folding; P:response to heat; F:heat shock protein binding; F:unfolded protein binding
TaHSP40.110.2	chaperone protein DnaJ-like	540	20	0	83.23	9	F:GO:0005524; P:GO:0009408; C:GO:0009535; C:GO:0016021; F:GO:0031072; P:GO:0042026; F:GO:0046872; F:GO:0051082; P:GO:0051085	F:ATP binding; P:response to heat; C:chloroplast thylakoid membrane; C:integral component of membrane; F:heat shock protein binding; P:protein refolding; F:metal ion binding; F:unfolded protein binding; P:chaperone cofactor-dependent protein refolding			IPR001623 (PRINTS); G3DSA:2.10.230.10 (GENE3D); G3DSA:2.60.260.20 (GENE3D); IPR036869 (G3DSA:1.10.287.GENE3D); G3DSA:2.60.260.20 (GENE3D); IPR001305 (PFAM); IPR002939 (PFAM); IPR001623 (PFAM); mobidb-lite (MOBIDB_LITE); mobidb-lite (MOBIDB_LITE); PTHR43096:SF26 (PANTHER); PTHR43096 (PANTHER); IPR012724 (HAMAP); IPR001623 (PROSITE_PROFILES); IPR001305 (PROSITE_PROFILES); IPR001305 (CDD); cd10747 (…	F:GO:0005524; P:GO:0006457; P:GO:0009408; F:GO:0031072; F:GO:0051082	F:ATP binding; P:protein folding; P:response to heat; F:heat shock protein binding; F:unfolded protein binding
TaHSP40.203.2	Chaperone protein dnaJ	129	20	5.83335e-86	89.73	2	C:GO:0005634; C:GO:0005737	C:nucleus; C:cytoplasm			IPR001623 (PRINTS); IPR001623 (PFAM); IPR036869 (G3DSA:1.10.287.GENE3D); PTHR45504 (PANTHER); IPR001623 (PROSITE_PROFILES); IPR001623 (CDD); IPR036869 (SUPERFAMILY)	no GO terms	no GO terms
TaHSP40.96	dnaJ protein	345	20	0	84.55	4	C:GO:0005829; F:GO:0051082; P:GO:0051085; F:GO:0051087	C:cytosol; F:unfolded protein binding; P:chaperone cofactor-dependent protein refolding; F:chaperone binding			IPR001623 (PRINTS); IPR036869 (G3DSA:1.10.287.GENE3D); G3DSA:2.60.260.20 (GENE3D); IPR001623 (PFAM); IPR002939 (PFAM); G3DSA:2.20.25.170 (GENE3D); mobidb-lite (MOBIDB_LITE); PTHR24078 (PANTHER); PTHR24078:SF301 (PANTHER); IPR001623 (PROSITE_PROFILES); cd10747 (CDD); IPR001623 (CDD); IPR008971 (SUPERFAMILY); IPR008971 (SUPERFAMILY); IPR036869 (SUPERFAMILY)	P:GO:0006457; F:GO:0051082	P:protein folding; F:unfolded protein binding
TaHSP40.191	Chaperone DnaJ-domain superfamily protein	121	20	1.47449e-85	91.99	2	C:GO:0005634; C:GO:0005737	C:nucleus; C:cytoplasm			IPR001623 (PRINTS); IPR001623 (PFAM); IPR036869 (G3DSA:1.10.287.GENE3D); PTHR45292 (PANTHER); PTHR45292:SF2 (PANTHER); IPR001623 (PROSITE_PROFILES); IPR001623 (CDD); IPR036869 (SUPERFAMILY)	no GO terms	no GO terms
TaHSP40.169	DnaJ domain containing protein	329	20	4.58704e-14	75.28						IPR036869 (G3DSA:1.10.287.GENE3D); IPR001623 (PFAM); mobidb-lite (MOBIDB_LITE); mobidb-lite (MOBIDB_LITE); mobidb-lite (MOBIDB_LITE); mobidb-lite (MOBIDB_LITE); PTHR44137 (PANTHER); IPR001623 (PROSITE_PROFILES); IPR001623 (CDD); IPR036869 (SUPERFAMILY)	no GO terms	no GO terms
TaHSP40.201	dnaJ protein homolog 2-like isoform X2	425	20	0	93.19	7	F:GO:0005524; C:GO:0005829; P:GO:0006457; P:GO:0009408; F:GO:0031072; F:GO:0046872; F:GO:0051082	F:ATP binding; C:cytosol; P:protein folding; P:response to heat; F:heat shock protein binding; F:metal ion binding; F:unfolded protein binding			IPR001623 (PRINTS); IPR002939 (PFAM); IPR036869 (G3DSA:1.10.287.GENE3D); IPR001305 (PFAM); G3DSA:2.10.230.10 (GENE3D); IPR001623 (PFAM); G3DSA:2.60.260.20 (GENE3D); mobidb-lite (MOBIDB_LITE); mobidb-lite (MOBIDB_LITE); PTHR43888:SF1 (PANTHER); PTHR43888 (PANTHER); IPR001305 (PROSITE_PROFILES); IPR012724 (HAMAP); IPR001623 (PROSITE_PROFILES); IPR001305 (CDD); cd10747 (CDD); IPR001623 (CDD); IPR036…	F:GO:0005524; P:GO:0006457; P:GO:0009408; F:GO:0031072; F:GO:0051082	F:ATP binding; P:protein folding; P:response to heat; F:heat shock protein binding; F:unfolded protein binding
TaHSP40.112	DnaJ homolog subfamily C member 8	246	20	6.90447e-140	95.91						IPR001623 (PRINTS); IPR036869 (G3DSA:1.10.287.GENE3D); IPR001623 (PFAM); mobidb-lite (MOBIDB_LITE); mobidb-lite (MOBIDB_LITE); PTHR15606 (PANTHER); PTHR15606:SF4 (PANTHER); IPR001623 (PROSITE_PROFILES); IPR001623 (CDD); IPR036869 (SUPERFAMILY)	no GO terms	no GO terms
TaHSP40.166	predicted protein	264	20	9.12485e-99	85.3	4	C:GO:0005737; P:GO:0042026; F:GO:0051082; P:GO:0051085	C:cytoplasm; P:protein refolding; F:unfolded protein binding; P:chaperone cofactor-dependent protein refolding			IPR001623 (PRINTS); IPR036869 (G3DSA:1.10.287.GENE3D); IPR001623 (PFAM); mobidb-lite (MOBIDB_LITE); mobidb-lite (MOBIDB_LITE); mobidb-lite (MOBIDB_LITE); mobidb-lite (MOBIDB_LITE); PTHR43096 (PANTHER); IPR001623 (PROSITE_PROFILES); IPR001623 (CDD); IPR036869 (SUPERFAMILY)	no GO terms	no GO terms
TaHSP40.130	NAD(P)H-quinone oxidoreductase subunit T, chloroplastic	246	20	9.59058e-127	85.37	3	C:GO:0009535; C:GO:0010598; C:GO:0016021	C:chloroplast thylakoid membrane; C:NAD(P)H dehydrogenase complex (plastoquinone); C:integral component of membrane			IPR001623 (PRINTS); IPR036869 (G3DSA:1.10.287.GENE3D); IPR001623 (PFAM); mobidb-lite (MOBIDB_LITE); mobidb-lite (MOBIDB_LITE); PTHR45283 (PANTHER); IPR001623 (PROSITE_PROFILES); IPR001623 (CDD); IPR036869 (SUPERFAMILY)	no GO terms	no GO terms
TaHSP40.188	Chaperone protein dnaJ 6	284	20	0	90.72						IPR001623 (PRINTS); IPR036869 (G3DSA:1.10.287.GENE3D); IPR001623 (PFAM); mobidb-lite (MOBIDB_LITE); mobidb-lite (MOBIDB_LITE); mobidb-lite (MOBIDB_LITE); mobidb-lite (MOBIDB_LITE); PTHR44916:SF2 (PANTHER); PTHR44916 (PANTHER); IPR001623 (PROSITE_PROFILES); IPR001623 (CDD); IPR036869 (SUPERFAMILY)	no GO terms	no GO terms
TaHSP40.152	DnaJ subfamily B member 14	761	20	0	82.46						IPR001623 (PRINTS); IPR024593 (PFAM); IPR036869 (G3DSA:1.10.287.GENE3D); IPR001623 (PFAM); mobidb-lite (MOBIDB_LITE); mobidb-lite (MOBIDB_LITE); mobidb-lite (MOBIDB_LITE); mobidb-lite (MOBIDB_LITE); PTHR44137:SF4 (PANTHER); PTHR44137 (PANTHER); IPR001623 (PROSITE_PROFILES); IPR001623 (CDD); IPR036869 (SUPERFAMILY)	no GO terms	no GO terms
TaHSP40.154	chaperone protein dnaJ	157	20	7.94618e-67	79.99	3	F:GO:0004674; F:GO:0005524; P:GO:0006468	F:protein serine/threonine kinase activity; F:ATP binding; P:protein phosphorylation	EC:2.7.11	Transferring phosphorus-containing groups	IPR001623 (PRINTS); IPR001623 (PFAM); IPR036869 (G3DSA:1.10.287.GENE3D); mobidb-lite (MOBIDB_LITE); mobidb-lite (MOBIDB_LITE); PTHR44743 (PANTHER); IPR001623 (PROSITE_PROFILES); IPR001623 (CDD); IPR036869 (SUPERFAMILY)	no GO terms	no GO terms
TaHSP40.110.1	chaperone protein DnaJ-like	364	20	0	82.95	9	F:GO:0005524; P:GO:0009408; C:GO:0009535; C:GO:0016021; F:GO:0031072; P:GO:0042026; F:GO:0046872; F:GO:0051082; P:GO:0051085	F:ATP binding; P:response to heat; C:chloroplast thylakoid membrane; C:integral component of membrane; F:heat shock protein binding; P:protein refolding; F:metal ion binding; F:unfolded protein binding; P:chaperone cofactor-dependent protein refolding			G3DSA:2.60.260.20 (GENE3D); IPR002939 (PFAM); G3DSA:2.60.260.20 (GENE3D); IPR001305 (PFAM); G3DSA:2.10.230.10 (GENE3D); mobidb-lite (MOBIDB_LITE); PTHR43096 (PANTHER); PTHR43096:SF26 (PANTHER); IPR001305 (PROSITE_PROFILES); IPR001305 (CDD); cd10747 (CDD); IPR008971 (SUPERFAMILY); IPR036410 (SUPERFAMILY); IPR008971 (SUPERFAMILY)	P:GO:0006457; F:GO:0031072; F:GO:0051082	P:protein folding; F:heat shock protein binding; F:unfolded protein binding
TaHSP40.151	predicted protein	266	20	4.33082e-103	85.84	4	C:GO:0005737; P:GO:0042026; F:GO:0051082; P:GO:0051085	C:cytoplasm; P:protein refolding; F:unfolded protein binding; P:chaperone cofactor-dependent protein refolding			IPR001623 (PRINTS); IPR036869 (G3DSA:1.10.287.GENE3D); IPR001623 (PFAM); mobidb-lite (MOBIDB_LITE); mobidb-lite (MOBIDB_LITE); mobidb-lite (MOBIDB_LITE); mobidb-lite (MOBIDB_LITE); PTHR43096 (PANTHER); PTHR43096:SF10 (PANTHER); IPR001623 (PROSITE_PROFILES); IPR001623 (CDD); IPR036869 (SUPERFAMILY)	no GO terms	no GO terms
TaHSP40.175	chaperone protein dnaJ GFA2, mitochondrial	421	20	0	85.82	8	F:GO:0005524; C:GO:0005737; P:GO:0009408; F:GO:0031072; P:GO:0042026; F:GO:0046872; F:GO:0051082; P:GO:0051085	F:ATP binding; C:cytoplasm; P:response to heat; F:heat shock protein binding; P:protein refolding; F:metal ion binding; F:unfolded protein binding; P:chaperone cofactor-dependent protein refolding			IPR001623 (PRINTS); G3DSA:2.10.230.10 (GENE3D); G3DSA:2.60.260.20 (GENE3D); IPR001623 (PFAM); IPR001305 (PFAM); IPR036869 (G3DSA:1.10.287.GENE3D); IPR002939 (PFAM); G3DSA:2.60.260.20 (GENE3D); mobidb-lite (MOBIDB_LITE); PTHR43096:SF24 (PANTHER); PTHR43096 (PANTHER); IPR001623 (PROSITE_PROFILES); IPR001305 (PROSITE_PROFILES); IPR012724 (HAMAP); IPR001305 (CDD); IPR001623 (CDD); cd10747 (CDD); IPR0…	F:GO:0005524; P:GO:0006457; P:GO:0009408; F:GO:0031072; F:GO:0051082	F:ATP binding; P:protein folding; P:response to heat; F:heat shock protein binding; F:unfolded protein binding
TaHSP40.149	predicted protein	507	20	0	86.67						IPR001623 (PRINTS); IPR001623 (PFAM); IPR036869 (G3DSA:1.10.287.GENE3D); PTHR45286 (PANTHER); IPR001623 (PROSITE_PROFILES); IPR001623 (CDD); IPR036869 (SUPERFAMILY)	no GO terms	no GO terms
TaHSP40.138	DnaJ subfamily B member 14	761	20	0	82.68						IPR001623 (PRINTS); IPR001623 (PFAM); IPR036869 (G3DSA:1.10.287.GENE3D); IPR024593 (PFAM); mobidb-lite (MOBIDB_LITE); mobidb-lite (MOBIDB_LITE); mobidb-lite (MOBIDB_LITE); mobidb-lite (MOBIDB_LITE); PTHR44137 (PANTHER); PTHR44137:SF4 (PANTHER); IPR001623 (PROSITE_PROFILES); IPR001623 (CDD); IPR036869 (SUPERFAMILY)	no GO terms	no GO terms
TaHSP40.129	pre-mRNA-splicing factor cwf23	250	20	7.37318e-115	79.01	1	F:GO:0003676	F:nucleic acid binding			IPR012677 (G3DSA:3.30.70.GENE3D); IPR000504 (PFAM); IPR036869 (G3DSA:1.10.287.GENE3D); IPR001623 (PFAM); mobidb-lite (MOBIDB_LITE); mobidb-lite (MOBIDB_LITE); mobidb-lite (MOBIDB_LITE); PTHR45098 (PANTHER); IPR001623 (PROSITE_PROFILES); IPR001623 (CDD); IPR036869 (SUPERFAMILY); IPR035979 (SUPERFAMILY)	F:GO:0003676	F:nucleic acid binding
TaHSP40.136	chaperone protein dnaJ 11, chloroplastic	169	20	2.81018e-82	76.98						IPR001623 (PRINTS); IPR036869 (G3DSA:1.10.287.GENE3D); IPR001623 (PFAM); mobidb-lite (MOBIDB_LITE); mobidb-lite (MOBIDB_LITE); PTHR44240:SF4 (PANTHER); PTHR44240 (PANTHER); IPR001623 (PROSITE_PROFILES); IPR001623 (CDD); IPR036869 (SUPERFAMILY)	no GO terms	no GO terms
TaHSP40.137.2	chaperone protein DnaJ-like	540	20	0	83.74	9	F:GO:0005524; P:GO:0009408; C:GO:0009535; C:GO:0016021; F:GO:0031072; P:GO:0042026; F:GO:0046872; F:GO:0051082; P:GO:0051085	F:ATP binding; P:response to heat; C:chloroplast thylakoid membrane; C:integral component of membrane; F:heat shock protein binding; P:protein refolding; F:metal ion binding; F:unfolded protein binding; P:chaperone cofactor-dependent protein refolding			IPR001623 (PRINTS); IPR002939 (PFAM); G3DSA:2.60.260.20 (GENE3D); IPR036869 (G3DSA:1.10.287.GENE3D); G3DSA:2.10.230.10 (GENE3D); IPR001623 (PFAM); IPR001305 (PFAM); G3DSA:2.60.260.20 (GENE3D); mobidb-lite (MOBIDB_LITE); mobidb-lite (MOBIDB_LITE); mobidb-lite (MOBIDB_LITE); mobidb-lite (MOBIDB_LITE); PTHR43096:SF26 (PANTHER); PTHR43096 (PANTHER); IPR012724 (HAMAP); IPR001305 (PROSITE_PROFILES); IP…	F:GO:0005524; P:GO:0006457; P:GO:0009408; F:GO:0031072; F:GO:0051082	F:ATP binding; P:protein folding; P:response to heat; F:heat shock protein binding; F:unfolded protein binding
TaHSP40.141	chaperone protein dnaJ	155	20	1.20643e-86	84.36	3	F:GO:0004674; F:GO:0005524; P:GO:0006468	F:protein serine/threonine kinase activity; F:ATP binding; P:protein phosphorylation	EC:2.7.11	Transferring phosphorus-containing groups	IPR001623 (PRINTS); IPR036869 (G3DSA:1.10.287.GENE3D); IPR001623 (PFAM); PTHR44743 (PANTHER); PTHR44743:SF2 (PANTHER); IPR001623 (PROSITE_PROFILES); IPR001623 (CDD); IPR036869 (SUPERFAMILY)	no GO terms	no GO terms
TaHSP40.146	Chaperone protein dnaJ 20, chloroplastic	165	20	1.77806e-95	82.54	2	C:GO:0009507; P:GO:0061077	C:chloroplast; P:chaperone-mediated protein folding			IPR001623 (PRINTS); IPR001623 (PFAM); IPR036869 (G3DSA:1.10.287.GENE3D); PTHR45090 (PANTHER); IPR001623 (PROSITE_PROFILES); IPR001623 (CDD); IPR036869 (SUPERFAMILY)	no GO terms	no GO terms
TaHSP40.163.1	dnaJ protein homolog	421	20	0	93.12	7	F:GO:0005524; C:GO:0005829; P:GO:0006457; P:GO:0009408; F:GO:0031072; F:GO:0046872; F:GO:0051082	F:ATP binding; C:cytosol; P:protein folding; P:response to heat; F:heat shock protein binding; F:metal ion binding; F:unfolded protein binding			IPR001623 (PRINTS); IPR001305 (PFAM); IPR002939 (PFAM); IPR036869 (G3DSA:1.10.287.GENE3D); G3DSA:2.10.230.10 (GENE3D); G3DSA:2.60.260.20 (GENE3D); IPR001623 (PFAM); mobidb-lite (MOBIDB_LITE); mobidb-lite (MOBIDB_LITE); PTHR43888:SF15 (PANTHER); PTHR43888 (PANTHER); IPR012724 (HAMAP); IPR001305 (PROSITE_PROFILES); IPR001623 (PROSITE_PROFILES); IPR001305 (CDD); cd10747 (CDD); IPR001623 (CDD); IPR00…	F:GO:0005524; P:GO:0006457; P:GO:0009408; F:GO:0031072; F:GO:0051082	F:ATP binding; P:protein folding; P:response to heat; F:heat shock protein binding; F:unfolded protein binding
TaHSP40.205	chaperone protein DnaJ	493	20	0	87.35	9	F:GO:0005524; P:GO:0009408; C:GO:0009535; C:GO:0009941; F:GO:0031072; P:GO:0042026; F:GO:0046872; F:GO:0051082; P:GO:0051085	F:ATP binding; P:response to heat; C:chloroplast thylakoid membrane; C:chloroplast envelope; F:heat shock protein binding; P:protein refolding; F:metal ion binding; F:unfolded protein binding; P:chaperone cofactor-dependent protein refolding			IPR001623 (PRINTS); IPR001305 (PFAM); IPR012724 (TIGRFAM); G3DSA:2.60.260.20 (GENE3D); IPR002939 (PFAM); IPR036869 (G3DSA:1.10.287.GENE3D); IPR001623 (PFAM); G3DSA:2.60.260.20 (GENE3D); G3DSA:2.10.230.10 (GENE3D); mobidb-lite (MOBIDB_LITE); mobidb-lite (MOBIDB_LITE); PTHR43096:SF22 (PANTHER); PTHR43096 (PANTHER); IPR001623 (PROSITE_PROFILES); IPR001305 (PROSITE_PROFILES); IPR012724 (HAMAP); IPR00…	F:GO:0005524; P:GO:0006457; P:GO:0009408; F:GO:0031072; F:GO:0051082	F:ATP binding; P:protein folding; P:response to heat; F:heat shock protein binding; F:unfolded protein binding
TaHSP40.211	chaperone protein dnaJ 16	444	20	0	92.63						IPR001623 (PRINTS); IPR001623 (PFAM); IPR036869 (G3DSA:1.10.287.GENE3D); mobidb-lite (MOBIDB_LITE); mobidb-lite (MOBIDB_LITE); mobidb-lite (MOBIDB_LITE); mobidb-lite (MOBIDB_LITE); mobidb-lite (MOBIDB_LITE); PTHR44272:SF1 (PANTHER); PTHR44272 (PANTHER); IPR001623 (PROSITE_PROFILES); IPR001623 (CDD); IPR036869 (SUPERFAMILY)	no GO terms	no GO terms
TaHSP40.198.2	dnaJ homolog subfamily B member 1-like	307	20	0	79.16	5	C:GO:0005829; C:GO:0016021; F:GO:0051082; P:GO:0051085; F:GO:0051087	C:cytosol; C:integral component of membrane; F:unfolded protein binding; P:chaperone cofactor-dependent protein refolding; F:chaperone binding			IPR001623 (PRINTS); G3DSA:2.60.260.20 (GENE3D); IPR036869 (G3DSA:1.10.287.GENE3D); IPR001623 (PFAM); IPR002939 (PFAM); G3DSA:2.60.260.20 (GENE3D); mobidb-lite (MOBIDB_LITE); mobidb-lite (MOBIDB_LITE); PTHR24078 (PANTHER); PTHR24078:SF363 (PANTHER); PTHR24078 (PANTHER); IPR001623 (PROSITE_PROFILES); IPR001623 (CDD); cd10747 (CDD); IPR008971 (SUPERFAMILY); IPR036869 (SUPERFAMILY); IPR008971 (SUPERF…	P:GO:0006457; F:GO:0051082	P:protein folding; F:unfolded protein binding
TaHSP40.106	chaperone protein dnaJ 11, chloroplastic-like	137	20	3.10901e-54	90.1	1	C:GO:0009507	C:chloroplast			IPR001623 (PRINTS); IPR036869 (G3DSA:1.10.287.GENE3D); IPR001623 (PFAM); PTHR44240 (PANTHER); PTHR44240:SF2 (PANTHER); IPR001623 (PROSITE_PROFILES); IPR001623 (CDD); IPR036869 (SUPERFAMILY)	no GO terms	no GO terms
TaHSP40.194	Chaperone DnaJ-domain superfamily protein	266	20	1.0509e-157	82.98						IPR001623 (PRINTS); IPR036869 (G3DSA:1.10.287.GENE3D); IPR001623 (PFAM); mobidb-lite (MOBIDB_LITE); mobidb-lite (MOBIDB_LITE); PTHR44743 (PANTHER); IPR001623 (PROSITE_PROFILES); IPR001623 (CDD); IPR036869 (SUPERFAMILY)	no GO terms	no GO terms
TaHSP40.206	chaperone protein dnaJ 72-like	205	10	1.1972e-09	75.28	2	C:GO:0016020; C:GO:0016021	C:membrane; C:integral component of membrane			IPR001623 (PRINTS); IPR036869 (G3DSA:1.10.287.GENE3D); IPR001623 (PFAM); mobidb-lite (MOBIDB_LITE); PTHR24074 (PANTHER); IPR001623 (PROSITE_PROFILES); IPR001623 (CDD); IPR036869 (SUPERFAMILY)	no GO terms	no GO terms
TaHSP40.128	DnaJ subfamily B member 14	712	20	0	78.29						IPR001623 (PRINTS); IPR024593 (PFAM); IPR036869 (G3DSA:1.10.287.GENE3D); IPR001623 (PFAM); mobidb-lite (MOBIDB_LITE); mobidb-lite (MOBIDB_LITE); mobidb-lite (MOBIDB_LITE); mobidb-lite (MOBIDB_LITE); mobidb-lite (MOBIDB_LITE); PTHR44137 (PANTHER); PTHR44137:SF4 (PANTHER); IPR001623 (PROSITE_PROFILES); IPR001623 (CDD); IPR036869 (SUPERFAMILY)	no GO terms	no GO terms
TaHSP40.172	chaperone protein dnaJ	155	20	4.90119e-89	84.91	3	F:GO:0004674; F:GO:0005524; P:GO:0006468	F:protein serine/threonine kinase activity; F:ATP binding; P:protein phosphorylation	EC:2.7.11	Transferring phosphorus-containing groups	IPR001623 (PRINTS); IPR001623 (PFAM); IPR036869 (G3DSA:1.10.287.GENE3D); PTHR44743:SF2 (PANTHER); PTHR44743 (PANTHER); IPR001623 (PROSITE_PROFILES); IPR001623 (CDD); IPR036869 (SUPERFAMILY)	no GO terms	no GO terms
TaHSP40.158	Chaperone protein dnaJ 20, chloroplastic	162	20	4.72938e-88	75.99	2	C:GO:0009507; P:GO:0061077	C:chloroplast; P:chaperone-mediated protein folding			IPR001623 (PRINTS); IPR001623 (PFAM); IPR036869 (G3DSA:1.10.287.GENE3D); PTHR45090 (PANTHER); IPR001623 (PROSITE_PROFILES); IPR001623 (CDD); IPR036869 (SUPERFAMILY)	no GO terms	no GO terms
TaHSP40.137.1	chaperone protein DnaJ-like	364	20	0	81.81	9	F:GO:0005524; P:GO:0009408; C:GO:0009535; C:GO:0016021; F:GO:0031072; P:GO:0042026; F:GO:0046872; F:GO:0051082; P:GO:0051085	F:ATP binding; P:response to heat; C:chloroplast thylakoid membrane; C:integral component of membrane; F:heat shock protein binding; P:protein refolding; F:metal ion binding; F:unfolded protein binding; P:chaperone cofactor-dependent protein refolding			G3DSA:2.60.260.20 (GENE3D); IPR001305 (PFAM); G3DSA:2.10.230.10 (GENE3D); G3DSA:2.60.260.20 (GENE3D); IPR002939 (PFAM); mobidb-lite (MOBIDB_LITE); PTHR43096:SF26 (PANTHER); PTHR43096 (PANTHER); IPR001305 (PROSITE_PROFILES); IPR001305 (CDD); cd10747 (CDD); IPR008971 (SUPERFAMILY); IPR008971 (SUPERFAMILY); IPR036410 (SUPERFAMILY)	P:GO:0006457; F:GO:0031072; F:GO:0051082	P:protein folding; F:heat shock protein binding; F:unfolded protein binding
TaHSP40.195	chaperone protein DnaJ	488	20	0	92	9	F:GO:0005524; P:GO:0009408; C:GO:0009535; C:GO:0009941; F:GO:0031072; P:GO:0042026; F:GO:0046872; F:GO:0051082; P:GO:0051085	F:ATP binding; P:response to heat; C:chloroplast thylakoid membrane; C:chloroplast envelope; F:heat shock protein binding; P:protein refolding; F:metal ion binding; F:unfolded protein binding; P:chaperone cofactor-dependent protein refolding			IPR001623 (PRINTS); IPR036869 (G3DSA:1.10.287.GENE3D); IPR002939 (PFAM); G3DSA:2.60.260.20 (GENE3D); G3DSA:2.10.230.10 (GENE3D); IPR001305 (PFAM); G3DSA:2.60.260.20 (GENE3D); IPR012724 (TIGRFAM); IPR001623 (PFAM); mobidb-lite (MOBIDB_LITE); PTHR43096:SF22 (PANTHER); PTHR43096 (PANTHER); IPR001623 (PROSITE_PROFILES); IPR001305 (PROSITE_PROFILES); IPR012724 (HAMAP); cd10747 (CDD); IPR001305 (CDD); …	F:GO:0005524; P:GO:0006457; P:GO:0009408; F:GO:0031072; F:GO:0051082	F:ATP binding; P:protein folding; P:response to heat; F:heat shock protein binding; F:unfolded protein binding
TaHSP40.100.1	chaperone protein dnaJ 15	323	20	0	96.34	1	P:GO:0009958	P:positive gravitropism			IPR001623 (PRINTS); IPR001623 (PFAM); IPR036869 (G3DSA:1.10.287.GENE3D); mobidb-lite (MOBIDB_LITE); PTHR44272 (PANTHER); IPR001623 (PROSITE_PROFILES); IPR001623 (CDD); IPR036869 (SUPERFAMILY)	no GO terms	no GO terms
TaHSP40.104	chaperone protein dnaJ 10	337	20	0	90.99	1	P:GO:0009415	P:response to water			IPR001623 (PRINTS); IPR001623 (PFAM); IPR036869 (G3DSA:1.10.287.GENE3D); IPR026894 (PFAM); PTHR44094:SF5 (PANTHER); PTHR44094 (PANTHER); IPR001623 (PROSITE_PROFILES); IPR001623 (CDD); IPR036869 (SUPERFAMILY)	no GO terms	no GO terms
TaHSP40.183.1	dnaJ domain containing protein	357	20	1.28015e-124	63.81						IPR001623 (PRINTS); IPR001623 (PFAM); IPR036869 (G3DSA:1.10.287.GENE3D); mobidb-lite (MOBIDB_LITE); mobidb-lite (MOBIDB_LITE); mobidb-lite (MOBIDB_LITE); mobidb-lite (MOBIDB_LITE); mobidb-lite (MOBIDB_LITE); PTHR44137 (PANTHER); IPR001623 (PROSITE_PROFILES); IPR001623 (CDD); IPR036869 (SUPERFAMILY)	no GO terms	no GO terms
TaHSP40.177	chaperone protein dnaJ 20, chloroplastic	153	20	3.15242e-84	86.09	2	C:GO:0009507; P:GO:0061077	C:chloroplast; P:chaperone-mediated protein folding			IPR001623 (PRINTS); IPR001623 (PFAM); IPR036869 (G3DSA:1.10.287.GENE3D); PTHR45090 (PANTHER); IPR001623 (PROSITE_PROFILES); IPR001623 (CDD); IPR036869 (SUPERFAMILY)	no GO terms	no GO terms
TaHSP40.187.2	dnaJ homolog subfamily B member 1-like	307	20	0	79.22	5	C:GO:0005829; C:GO:0016021; F:GO:0051082; P:GO:0051085; F:GO:0051087	C:cytosol; C:integral component of membrane; F:unfolded protein binding; P:chaperone cofactor-dependent protein refolding; F:chaperone binding			IPR001623 (PRINTS); IPR002939 (PFAM); G3DSA:2.60.260.20 (GENE3D); IPR036869 (G3DSA:1.10.287.GENE3D); G3DSA:2.60.260.20 (GENE3D); IPR001623 (PFAM); mobidb-lite (MOBIDB_LITE); mobidb-lite (MOBIDB_LITE); PTHR24078 (PANTHER); PTHR24078:SF363 (PANTHER); IPR001623 (PROSITE_PROFILES); IPR001623 (CDD); cd10747 (CDD); IPR008971 (SUPERFAMILY); IPR008971 (SUPERFAMILY); IPR036869 (SUPERFAMILY)	P:GO:0006457; F:GO:0051082	P:protein folding; F:unfolded protein binding
TaHSP40.183.2	DnaJ domain containing protein	308	20	5.89844e-118	56.88						IPR001623 (PRINTS); IPR036869 (G3DSA:1.10.287.GENE3D); IPR001623 (PFAM); mobidb-lite (MOBIDB_LITE); mobidb-lite (MOBIDB_LITE); mobidb-lite (MOBIDB_LITE); PTHR45089 (PANTHER); IPR001623 (PROSITE_PROFILES); PS51257 (PROSITE_PROFILES); IPR001623 (CDD); IPR036869 (SUPERFAMILY)	no GO terms	no GO terms
TaHSP40.147.2	chaperone protein dnaJ 10	394	20	0	90.96						IPR001623 (PRINTS); IPR026894 (PFAM); IPR036869 (G3DSA:1.10.287.GENE3D); IPR001623 (PFAM); mobidb-lite (MOBIDB_LITE); mobidb-lite (MOBIDB_LITE); mobidb-lite (MOBIDB_LITE); PTHR44094:SF2 (PANTHER); PTHR44094 (PANTHER); IPR001623 (PROSITE_PROFILES); IPR001623 (CDD); IPR036869 (SUPERFAMILY)	no GO terms	no GO terms
TaHSP40.204.1	Chaperone DnaJ-domain superfamily protein	263	20	9.91642e-152	81.83						IPR001623 (PRINTS); IPR001623 (PFAM); IPR036869 (G3DSA:1.10.287.GENE3D); mobidb-lite (MOBIDB_LITE); PTHR44743:SF2 (PANTHER); PTHR44743 (PANTHER); IPR001623 (PROSITE_PROFILES); IPR001623 (CDD); IPR036869 (SUPERFAMILY)	no GO terms	no GO terms
TaHSP40.208	DNAJ heat shock N-terminal domain-containing protein	976	20	0	73.96						IPR001623 (PRINTS); IPR001623 (PFAM); IPR036869 (G3DSA:1.10.287.GENE3D); IPR024593 (PFAM); mobidb-lite (MOBIDB_LITE); mobidb-lite (MOBIDB_LITE); mobidb-lite (MOBIDB_LITE); mobidb-lite (MOBIDB_LITE); mobidb-lite (MOBIDB_LITE); PTHR45089 (PANTHER); IPR001623 (PROSITE_PROFILES); IPR001623 (CDD); IPR036869 (SUPERFAMILY)	no GO terms	no GO terms
TaHSP40.116	DnaJ domain containing protein	325	20	3.41044e-16	67.04						IPR036869 (G3DSA:1.10.287.GENE3D); IPR001623 (PFAM); mobidb-lite (MOBIDB_LITE); mobidb-lite (MOBIDB_LITE); mobidb-lite (MOBIDB_LITE); PTHR44137 (PANTHER); IPR001623 (PROSITE_PROFILES); IPR001623 (CDD); IPR036869 (SUPERFAMILY)	no GO terms	no GO terms
TaHSP40.134.2	dnaJ protein ERDJ3A	574	20	0	87.72	11	C:GO:0005773; C:GO:0005788; C:GO:0005829; P:GO:0009408; C:GO:0009506; P:GO:0009860; F:GO:0016491; F:GO:0051082; P:GO:0051085; F:GO:0051087; P:GO:0055114	C:vacuole; C:endoplasmic reticulum lumen; C:cytosol; P:response to heat; C:plasmodesma; P:pollen tube growth; F:oxidoreductase activity; F:unfolded protein binding; P:chaperone cofactor-dependent protein refolding; F:chaperone binding; P:oxidation-reduction process			IPR001623 (PRINTS); IPR036869 (G3DSA:1.10.287.GENE3D); IPR001623 (PFAM); G3DSA:3.40.30.10 (GENE3D); mobidb-lite (MOBIDB_LITE); mobidb-lite (MOBIDB_LITE); PTHR45184 (PANTHER); IPR001623 (PROSITE_PROFILES); IPR001623 (CDD); cd02961 (CDD); IPR036249 (SUPERFAMILY); IPR036869 (SUPERFAMILY)	no GO terms	no GO terms
TaHSP40.174	Chaperone protein dnaJ A6 chloroplastic	538	20	0	93.85	8	F:GO:0005524; P:GO:0009408; C:GO:0009535; F:GO:0031072; P:GO:0042026; F:GO:0046872; F:GO:0051082; P:GO:0051085	F:ATP binding; P:response to heat; C:chloroplast thylakoid membrane; F:heat shock protein binding; P:protein refolding; F:metal ion binding; F:unfolded protein binding; P:chaperone cofactor-dependent protein refolding			IPR001623 (PRINTS); IPR036869 (G3DSA:1.10.287.GENE3D); G3DSA:2.60.260.20 (GENE3D); IPR001305 (PFAM); IPR002939 (PFAM); IPR001623 (PFAM); IPR012724 (TIGRFAM); G3DSA:2.10.230.10 (GENE3D); G3DSA:2.60.260.20 (GENE3D); mobidb-lite (MOBIDB_LITE); mobidb-lite (MOBIDB_LITE); mobidb-lite (MOBIDB_LITE); mobidb-lite (MOBIDB_LITE); PTHR43096 (PANTHER); IPR001305 (PROSITE_PROFILES); IPR012724 (HAMAP); IPR0016…	F:GO:0005524; P:GO:0006457; P:GO:0009408; F:GO:0031072; F:GO:0051082	F:ATP binding; P:protein folding; P:response to heat; F:heat shock protein binding; F:unfolded protein binding
TaHSP40.202	chaperone protein dnaJ 16	444	20	0	92.29						IPR001623 (PRINTS); IPR036869 (G3DSA:1.10.287.GENE3D); IPR001623 (PFAM); mobidb-lite (MOBIDB_LITE); mobidb-lite (MOBIDB_LITE); mobidb-lite (MOBIDB_LITE); mobidb-lite (MOBIDB_LITE); mobidb-lite (MOBIDB_LITE); PTHR44272 (PANTHER); PTHR44272:SF1 (PANTHER); IPR001623 (PROSITE_PROFILES); IPR001623 (CDD); IPR036869 (SUPERFAMILY)	no GO terms	no GO terms
TaHSP40.182	predicted protein	266	20	5.52665e-118	83.79	4	C:GO:0005737; P:GO:0042026; F:GO:0051082; P:GO:0051085	C:cytoplasm; P:protein refolding; F:unfolded protein binding; P:chaperone cofactor-dependent protein refolding			IPR001623 (PRINTS); IPR001623 (PFAM); IPR036869 (G3DSA:1.10.287.GENE3D); mobidb-lite (MOBIDB_LITE); mobidb-lite (MOBIDB_LITE); mobidb-lite (MOBIDB_LITE); PTHR43096:SF10 (PANTHER); PTHR43096 (PANTHER); IPR001623 (PROSITE_PROFILES); IPR001623 (CDD); IPR036869 (SUPERFAMILY)	no GO terms	no GO terms
TaHSP40.107	---NA---	325									IPR001623 (PRINTS); IPR002939 (PFAM); IPR036869 (G3DSA:1.10.287.GENE3D); G3DSA:2.60.260.20 (GENE3D); G3DSA:2.60.260.20 (GENE3D); IPR001623 (PFAM); PTHR24078 (PANTHER); PTHR24078:SF517 (PANTHER); IPR001623 (PROSITE_PROFILES); cd10747 (CDD); IPR001623 (CDD); IPR008971 (SUPERFAMILY); IPR036869 (SUPERFAMILY); IPR008971 (SUPERFAMILY)	P:GO:0006457; F:GO:0051082	P:protein folding; F:unfolded protein binding
TaHSP40.113	dnaJ protein ERDJ3A	576	20	0	88.26	11	C:GO:0005773; C:GO:0005788; C:GO:0005829; P:GO:0009408; C:GO:0009506; P:GO:0009860; F:GO:0016491; F:GO:0051082; P:GO:0051085; F:GO:0051087; P:GO:0055114	C:vacuole; C:endoplasmic reticulum lumen; C:cytosol; P:response to heat; C:plasmodesma; P:pollen tube growth; F:oxidoreductase activity; F:unfolded protein binding; P:chaperone cofactor-dependent protein refolding; F:chaperone binding; P:oxidation-reduction process			IPR001623 (PRINTS); IPR001623 (PFAM); IPR036869 (G3DSA:1.10.287.GENE3D); G3DSA:3.40.30.10 (GENE3D); mobidb-lite (MOBIDB_LITE); mobidb-lite (MOBIDB_LITE); PTHR45184 (PANTHER); IPR001623 (PROSITE_PROFILES); IPR001623 (CDD); cd02961 (CDD); IPR036249 (SUPERFAMILY); IPR036869 (SUPERFAMILY)	no GO terms	no GO terms
TaHSP40.97.1	Heat shock protein DnaJ with tetratricopeptide repeat	782	20	0	70.58						IPR011990 (G3DSA:1.25.40.GENE3D); mobidb-lite (MOBIDB_LITE); mobidb-lite (MOBIDB_LITE); mobidb-lite (MOBIDB_LITE); mobidb-lite (MOBIDB_LITE); mobidb-lite (MOBIDB_LITE); mobidb-lite (MOBIDB_LITE); PTHR22904 (PANTHER); PTHR22904:SF412 (PANTHER); IPR013026 (PROSITE_PROFILES); IPR011990 (SUPERFAMILY)	F:GO:0005515	F:protein binding
TaHSP40.171	Chaperone DnaJ-domain superfamily protein	545	20	0	91.61	1	C:GO:0016021	C:integral component of membrane			IPR001623 (PRINTS); IPR032843 (PFAM); IPR001623 (PFAM); IPR036869 (G3DSA:1.10.287.GENE3D); PTHR45270 (PANTHER); IPR001623 (PROSITE_PROFILES); IPR001623 (CDD); IPR036869 (SUPERFAMILY)	no GO terms	no GO terms
TaHSP40.155	DNAJ protein JJJ1 homolog	603	20	0	85.79	2	F:GO:0003676; F:GO:0008270	F:nucleic acid binding; F:zinc ion binding			IPR001623 (PRINTS); IPR001623 (PFAM); IPR022755 (PFAM); G3DSA:3.30.160.60 (GENE3D); IPR036869 (G3DSA:1.10.287.GENE3D); mobidb-lite (MOBIDB_LITE); mobidb-lite (MOBIDB_LITE); mobidb-lite (MOBIDB_LITE); mobidb-lite (MOBIDB_LITE); mobidb-lite (MOBIDB_LITE); mobidb-lite (MOBIDB_LITE); mobidb-lite (MOBIDB_LITE); mobidb-lite (MOBIDB_LITE); PTHR45495 (PANTHER); IPR013087 (PROSITE_PROFILES); IPR001623 (PR…	F:GO:0003676	F:nucleic acid binding
TaHSP40.124.2	DnaJ homolog subfamily C member 8	239	20	4.60388e-117	93.58						IPR001623 (PRINTS); IPR036869 (G3DSA:1.10.287.GENE3D); IPR001623 (PFAM); PTHR15606:SF4 (PANTHER); PTHR15606 (PANTHER); IPR001623 (PROSITE_PROFILES); IPR001623 (CDD); IPR036869 (SUPERFAMILY)	no GO terms	no GO terms
TaHSP40.134.1	dnaJ protein ERDJ3A	576	20	0	87.97	11	C:GO:0005773; C:GO:0005788; C:GO:0005829; P:GO:0009408; C:GO:0009506; P:GO:0009860; F:GO:0016491; F:GO:0051082; P:GO:0051085; F:GO:0051087; P:GO:0055114	C:vacuole; C:endoplasmic reticulum lumen; C:cytosol; P:response to heat; C:plasmodesma; P:pollen tube growth; F:oxidoreductase activity; F:unfolded protein binding; P:chaperone cofactor-dependent protein refolding; F:chaperone binding; P:oxidation-reduction process			IPR001623 (PRINTS); G3DSA:3.40.30.10 (GENE3D); IPR001623 (PFAM); IPR036869 (G3DSA:1.10.287.GENE3D); mobidb-lite (MOBIDB_LITE); mobidb-lite (MOBIDB_LITE); PTHR45184 (PANTHER); IPR001623 (PROSITE_PROFILES); IPR001623 (CDD); cd02961 (CDD); IPR036249 (SUPERFAMILY); IPR036869 (SUPERFAMILY)	no GO terms	no GO terms
TaHSP40.120.1	NAD(P)H-quinone oxidoreductase subunit T, chloroplastic	216	20	5.92715e-118	88.56	3	C:GO:0009535; C:GO:0010598; C:GO:0016021	C:chloroplast thylakoid membrane; C:NAD(P)H dehydrogenase complex (plastoquinone); C:integral component of membrane			IPR001623 (PRINTS); IPR036869 (G3DSA:1.10.287.GENE3D); IPR001623 (PFAM); mobidb-lite (MOBIDB_LITE); mobidb-lite (MOBIDB_LITE); mobidb-lite (MOBIDB_LITE); PTHR45283 (PANTHER); IPR001623 (PROSITE_PROFILES); IPR001623 (CDD); IPR036869 (SUPERFAMILY)	no GO terms	no GO terms
TaHSP40.153	Chaperone DnaJ-domain superfamily protein	545	20	0	91.31	1	C:GO:0016021	C:integral component of membrane			IPR001623 (PRINTS); IPR036869 (G3DSA:1.10.287.GENE3D); IPR001623 (PFAM); IPR032843 (PFAM); PTHR45270 (PANTHER); IPR001623 (PROSITE_PROFILES); IPR001623 (CDD); IPR036869 (SUPERFAMILY)	no GO terms	no GO terms
TaHSP40.97.3	DnaJ homolog subfamily C member 7	1098	20	0	76.33						IPR001623 (PRINTS); IPR011990 (G3DSA:1.25.40.GENE3D); IPR011990 (G3DSA:1.25.40.GENE3D); IPR036869 (G3DSA:1.10.287.GENE3D); IPR001623 (PFAM); IPR011990 (G3DSA:1.25.40.GENE3D); mobidb-lite (MOBIDB_LITE); mobidb-lite (MOBIDB_LITE); mobidb-lite (MOBIDB_LITE); mobidb-lite (MOBIDB_LITE); mobidb-lite (MOBIDB_LITE); mobidb-lite (MOBIDB_LITE); PTHR22904 (PANTHER); PTHR22904:SF412 (PANTHER); IPR001623 (PRO…	F:GO:0005515	F:protein binding
TaHSP40.99	chaperone protein dnaJ 72	184	20	5.43248e-79	79.63	2	C:GO:0005737; C:GO:0016021	C:cytoplasm; C:integral component of membrane			IPR001623 (PRINTS); IPR001623 (PFAM); IPR036869 (G3DSA:1.10.287.GENE3D); mobidb-lite (MOBIDB_LITE); PTHR43948:SF2 (PANTHER); PTHR43948 (PANTHER); IPR001623 (PROSITE_PROFILES); IPR001623 (CDD); IPR036869 (SUPERFAMILY)	no GO terms	no GO terms
TaHSP40.204.2	Chaperone DnaJ-domain superfamily protein	226	20	1.8003e-127	83.16						IPR001623 (PRINTS); IPR036869 (G3DSA:1.10.287.GENE3D); IPR001623 (PFAM); mobidb-lite (MOBIDB_LITE); PTHR44743 (PANTHER); IPR001623 (PROSITE_PROFILES); IPR001623 (CDD); IPR036869 (SUPERFAMILY)	no GO terms	no GO terms
TaHSP40.123.1	dnaJ protein ERDJ3A	574	20	0	88.51	11	C:GO:0005773; C:GO:0005788; C:GO:0005829; P:GO:0009408; C:GO:0009506; P:GO:0009860; F:GO:0016491; F:GO:0051082; P:GO:0051085; F:GO:0051087; P:GO:0055114	C:vacuole; C:endoplasmic reticulum lumen; C:cytosol; P:response to heat; C:plasmodesma; P:pollen tube growth; F:oxidoreductase activity; F:unfolded protein binding; P:chaperone cofactor-dependent protein refolding; F:chaperone binding; P:oxidation-reduction process			IPR001623 (PRINTS); IPR001623 (PFAM); IPR036869 (G3DSA:1.10.287.GENE3D); G3DSA:3.40.30.10 (GENE3D); mobidb-lite (MOBIDB_LITE); mobidb-lite (MOBIDB_LITE); PTHR45184 (PANTHER); IPR001623 (PROSITE_PROFILES); IPR001623 (CDD); cd02961 (CDD); IPR036249 (SUPERFAMILY); IPR036869 (SUPERFAMILY); IPR036249 (SUPERFAMILY)	no GO terms	no GO terms
TaHSP40.165	protein tumorous imaginal discs, mitochondrial-like	185	20	8.77801e-68	68.75	4	C:GO:0005737; P:GO:0042026; F:GO:0051082; P:GO:0051085	C:cytoplasm; P:protein refolding; F:unfolded protein binding; P:chaperone cofactor-dependent protein refolding			IPR001623 (PRINTS); IPR036869 (G3DSA:1.10.287.GENE3D); IPR001623 (PFAM); mobidb-lite (MOBIDB_LITE); mobidb-lite (MOBIDB_LITE); PTHR43096 (PANTHER); IPR001623 (PROSITE_PROFILES); IPR001623 (CDD); IPR036869 (SUPERFAMILY)	no GO terms	no GO terms
TaHSP40.114	predicted protein	182	20	1.13152e-73	82.88						IPR001623 (PRINTS); IPR001623 (PFAM); IPR036869 (G3DSA:1.10.287.GENE3D); mobidb-lite (MOBIDB_LITE); PTHR44743 (PANTHER); PTHR44743:SF2 (PANTHER); IPR001623 (PROSITE_PROFILES); IPR001623 (CDD); IPR036869 (SUPERFAMILY)	no GO terms	no GO terms
TaHSP40.137.3	chaperone protein DnaJ-like	538	20	0	83.78	9	F:GO:0005524; P:GO:0009408; C:GO:0009535; C:GO:0016021; F:GO:0031072; P:GO:0042026; F:GO:0046872; F:GO:0051082; P:GO:0051085	F:ATP binding; P:response to heat; C:chloroplast thylakoid membrane; C:integral component of membrane; F:heat shock protein binding; P:protein refolding; F:metal ion binding; F:unfolded protein binding; P:chaperone cofactor-dependent protein refolding			IPR001623 (PRINTS); IPR002939 (PFAM); G3DSA:2.10.230.10 (GENE3D); IPR036869 (G3DSA:1.10.287.GENE3D); G3DSA:2.60.260.20 (GENE3D); G3DSA:2.60.260.20 (GENE3D); IPR001305 (PFAM); IPR001623 (PFAM); mobidb-lite (MOBIDB_LITE); mobidb-lite (MOBIDB_LITE); PTHR43096 (PANTHER); PTHR43096:SF26 (PANTHER); IPR012724 (HAMAP); IPR001305 (PROSITE_PROFILES); IPR001623 (PROSITE_PROFILES); IPR001305 (CDD); cd10747 (…	F:GO:0005524; P:GO:0006457; P:GO:0009408; F:GO:0031072; F:GO:0051082	F:ATP binding; P:protein folding; P:response to heat; F:heat shock protein binding; F:unfolded protein binding
TaHSP40.118	dnaJ domain containing protein	272	20	1.44884e-104	63.4						IPR001623 (PRINTS); IPR001623 (PFAM); IPR036869 (G3DSA:1.10.287.GENE3D); mobidb-lite (MOBIDB_LITE); mobidb-lite (MOBIDB_LITE); mobidb-lite (MOBIDB_LITE); PTHR44137 (PANTHER); IPR001623 (PROSITE_PROFILES); PS51257 (PROSITE_PROFILES); IPR001623 (CDD); IPR036869 (SUPERFAMILY)	no GO terms	no GO terms
TaHSP40.196	dnaJ protein homolog 1	211	20	9.46748e-107	82.42	4	C:GO:0005829; F:GO:0051082; P:GO:0051085; F:GO:0051087	C:cytosol; F:unfolded protein binding; P:chaperone cofactor-dependent protein refolding; F:chaperone binding			IPR001623 (PRINTS); IPR001623 (PFAM); G3DSA:2.60.260.20 (GENE3D); IPR036869 (G3DSA:1.10.287.GENE3D); PTHR24078:SF517 (PANTHER); PTHR24078 (PANTHER); IPR001623 (PROSITE_PROFILES); IPR001623 (CDD); IPR036869 (SUPERFAMILY)	no GO terms	no GO terms
TaHSP40.119	DnaJ homolog subfamily B member 14	896	20	0	65.39						IPR001623 (PRINTS); IPR024593 (PFAM); IPR001623 (PFAM); IPR036869 (G3DSA:1.10.287.GENE3D); mobidb-lite (MOBIDB_LITE); mobidb-lite (MOBIDB_LITE); mobidb-lite (MOBIDB_LITE); mobidb-lite (MOBIDB_LITE); mobidb-lite (MOBIDB_LITE); mobidb-lite (MOBIDB_LITE); IPR039642 (PANTHER); PTHR10825:SF27 (PANTHER); IPR039642 (PANTHER); IPR001623 (PROSITE_PROFILES); IPR001623 (CDD); IPR036869 (SUPERFAMILY)	no GO terms	no GO terms
TaHSP40.176	Chaperone protein dnaJ 20, chloroplastic	165	20	4.40072e-108	76.37	2	C:GO:0009507; P:GO:0061077	C:chloroplast; P:chaperone-mediated protein folding			IPR001623 (PRINTS); IPR001623 (PFAM); IPR036869 (G3DSA:1.10.287.GENE3D); PTHR45090 (PANTHER); IPR001623 (PROSITE_PROFILES); IPR001623 (CDD); IPR036869 (SUPERFAMILY)	no GO terms	no GO terms
TaHSP40.185	DnaJ domain containing protein	333	20	8.69601e-22	65.53						IPR001623 (PFAM); IPR036869 (G3DSA:1.10.287.GENE3D); mobidb-lite (MOBIDB_LITE); mobidb-lite (MOBIDB_LITE); mobidb-lite (MOBIDB_LITE); mobidb-lite (MOBIDB_LITE); mobidb-lite (MOBIDB_LITE); PTHR44137 (PANTHER); IPR001623 (PROSITE_PROFILES); IPR001623 (CDD); IPR036869 (SUPERFAMILY)	no GO terms	no GO terms
TaHSP40.209	dnaJ protein homolog 2-like isoform X2	425	20	0	93.19	7	F:GO:0005524; C:GO:0005829; P:GO:0006457; P:GO:0009408; F:GO:0031072; F:GO:0046872; F:GO:0051082	F:ATP binding; C:cytosol; P:protein folding; P:response to heat; F:heat shock protein binding; F:metal ion binding; F:unfolded protein binding			IPR001623 (PRINTS); IPR002939 (PFAM); IPR036869 (G3DSA:1.10.287.GENE3D); IPR001305 (PFAM); G3DSA:2.10.230.10 (GENE3D); IPR001623 (PFAM); G3DSA:2.60.260.20 (GENE3D); mobidb-lite (MOBIDB_LITE); mobidb-lite (MOBIDB_LITE); PTHR43888:SF1 (PANTHER); PTHR43888 (PANTHER); IPR001305 (PROSITE_PROFILES); IPR012724 (HAMAP); IPR001623 (PROSITE_PROFILES); IPR001305 (CDD); cd10747 (CDD); IPR001623 (CDD); IPR036…	F:GO:0005524; P:GO:0006457; P:GO:0009408; F:GO:0031072; F:GO:0051082	F:ATP binding; P:protein folding; P:response to heat; F:heat shock protein binding; F:unfolded protein binding
TaHSP40.111	chaperone protein dnaJ 11, chloroplastic	166	20	5.47421e-70	77.3						IPR001623 (PRINTS); IPR001623 (PFAM); IPR036869 (G3DSA:1.10.287.GENE3D); mobidb-lite (MOBIDB_LITE); mobidb-lite (MOBIDB_LITE); mobidb-lite (MOBIDB_LITE); PTHR44240:SF4 (PANTHER); PTHR44240 (PANTHER); IPR001623 (PROSITE_PROFILES); IPR001623 (CDD); IPR036869 (SUPERFAMILY)	no GO terms	no GO terms
TaHSP40.108	DnaJ subfamily B member 14	746	20	0	83.61						IPR001623 (PRINTS); IPR001623 (PFAM); IPR036869 (G3DSA:1.10.287.GENE3D); IPR024593 (PFAM); mobidb-lite (MOBIDB_LITE); mobidb-lite (MOBIDB_LITE); mobidb-lite (MOBIDB_LITE); mobidb-lite (MOBIDB_LITE); mobidb-lite (MOBIDB_LITE); PTHR44137:SF4 (PANTHER); PTHR44137 (PANTHER); IPR001623 (PROSITE_PROFILES); IPR001623 (CDD); IPR036869 (SUPERFAMILY)	no GO terms	no GO terms
TaHSP40.115	NAD(P)H-quinone oxidoreductase subunit T, chloroplastic	244	20	2.49812e-116	87.61	3	C:GO:0009535; C:GO:0010598; C:GO:0016021	C:chloroplast thylakoid membrane; C:NAD(P)H dehydrogenase complex (plastoquinone); C:integral component of membrane			IPR001623 (PRINTS); IPR001623 (PFAM); IPR036869 (G3DSA:1.10.287.GENE3D); mobidb-lite (MOBIDB_LITE); mobidb-lite (MOBIDB_LITE); PTHR45283 (PANTHER); IPR001623 (PROSITE_PROFILES); IPR001623 (CDD); IPR036869 (SUPERFAMILY)	no GO terms	no GO terms
TaHSP40.181	dnaJ protein homolog	421	20	0	93.12	7	F:GO:0005524; C:GO:0005829; P:GO:0006457; P:GO:0009408; F:GO:0031072; F:GO:0046872; F:GO:0051082	F:ATP binding; C:cytosol; P:protein folding; P:response to heat; F:heat shock protein binding; F:metal ion binding; F:unfolded protein binding			IPR001623 (PRINTS); IPR001305 (PFAM); IPR002939 (PFAM); IPR036869 (G3DSA:1.10.287.GENE3D); G3DSA:2.10.230.10 (GENE3D); G3DSA:2.60.260.20 (GENE3D); IPR001623 (PFAM); mobidb-lite (MOBIDB_LITE); mobidb-lite (MOBIDB_LITE); PTHR43888:SF15 (PANTHER); PTHR43888 (PANTHER); IPR012724 (HAMAP); IPR001305 (PROSITE_PROFILES); IPR001623 (PROSITE_PROFILES); IPR001305 (CDD); cd10747 (CDD); IPR001623 (CDD); IPR00…	F:GO:0005524; P:GO:0006457; P:GO:0009408; F:GO:0031072; F:GO:0051082	F:ATP binding; P:protein folding; P:response to heat; F:heat shock protein binding; F:unfolded protein binding
TaHSP40.135.1	DnaJ homolog subfamily C member 8	246	20	6.90447e-140	95.91						IPR001623 (PRINTS); IPR036869 (G3DSA:1.10.287.GENE3D); IPR001623 (PFAM); mobidb-lite (MOBIDB_LITE); mobidb-lite (MOBIDB_LITE); PTHR15606 (PANTHER); PTHR15606:SF4 (PANTHER); IPR001623 (PROSITE_PROFILES); IPR001623 (CDD); IPR036869 (SUPERFAMILY)	no GO terms	no GO terms
TaHSP40.97.2	DnaJ homolog subfamily C member 7	1088	20	0	75.98						IPR001623 (PRINTS); IPR036869 (G3DSA:1.10.287.GENE3D); IPR011990 (G3DSA:1.25.40.GENE3D); IPR011990 (G3DSA:1.25.40.GENE3D); IPR011990 (G3DSA:1.25.40.GENE3D); IPR001623 (PFAM); mobidb-lite (MOBIDB_LITE); mobidb-lite (MOBIDB_LITE); mobidb-lite (MOBIDB_LITE); mobidb-lite (MOBIDB_LITE); mobidb-lite (MOBIDB_LITE); mobidb-lite (MOBIDB_LITE); PTHR22904 (PANTHER); PTHR22904:SF412 (PANTHER); IPR001623 (PRO…	F:GO:0005515	F:protein binding
TaHSP40.184	Chaperone DnaJ-domain superfamily protein	722	20	0	80.26	1	C:GO:0016021	C:integral component of membrane			IPR001623 (PRINTS); IPR032843 (PFAM); IPR001623 (PFAM); IPR036869 (G3DSA:1.10.287.GENE3D); mobidb-lite (MOBIDB_LITE); mobidb-lite (MOBIDB_LITE); mobidb-lite (MOBIDB_LITE); mobidb-lite (MOBIDB_LITE); mobidb-lite (MOBIDB_LITE); mobidb-lite (MOBIDB_LITE); mobidb-lite (MOBIDB_LITE); PTHR45270 (PANTHER); IPR001623 (PROSITE_PROFILES); IPR001623 (CDD); IPR036869 (SUPERFAMILY)	no GO terms	no GO terms
TaHSP40.135.2	DnaJ homolog subfamily C member 8	239	20	1.07599e-118	94.07						IPR001623 (PRINTS); IPR036869 (G3DSA:1.10.287.GENE3D); IPR001623 (PFAM); PTHR15606 (PANTHER); PTHR15606:SF4 (PANTHER); IPR001623 (PROSITE_PROFILES); IPR001623 (CDD); IPR036869 (SUPERFAMILY)	no GO terms	no GO terms
TaHSP40.164	protein tumorous imaginal discs, mitochondrial-like	181	20	3.66072e-68	70.67	4	C:GO:0005737; P:GO:0042026; F:GO:0051082; P:GO:0051085	C:cytoplasm; P:protein refolding; F:unfolded protein binding; P:chaperone cofactor-dependent protein refolding			IPR001623 (PRINTS); IPR036869 (G3DSA:1.10.287.GENE3D); IPR001623 (PFAM); mobidb-lite (MOBIDB_LITE); PTHR43096 (PANTHER); IPR001623 (PROSITE_PROFILES); IPR001623 (CDD); IPR036869 (SUPERFAMILY)	no GO terms	no GO terms
TaHSP40.150	dnaJ protein homolog	421	20	0	93.11	7	F:GO:0005524; C:GO:0005829; P:GO:0006457; P:GO:0009408; F:GO:0031072; F:GO:0046872; F:GO:0051082	F:ATP binding; C:cytosol; P:protein folding; P:response to heat; F:heat shock protein binding; F:metal ion binding; F:unfolded protein binding			IPR001623 (PRINTS); IPR002939 (PFAM); IPR036869 (G3DSA:1.10.287.GENE3D); G3DSA:2.10.230.10 (GENE3D); IPR001305 (PFAM); G3DSA:2.60.260.20 (GENE3D); IPR001623 (PFAM); mobidb-lite (MOBIDB_LITE); mobidb-lite (MOBIDB_LITE); PTHR43888 (PANTHER); PTHR43888:SF15 (PANTHER); IPR012724 (HAMAP); IPR001305 (PROSITE_PROFILES); IPR001623 (PROSITE_PROFILES); IPR001305 (CDD); cd10747 (CDD); IPR001623 (CDD); IPR00…	F:GO:0005524; P:GO:0006457; P:GO:0009408; F:GO:0031072; F:GO:0051082	F:ATP binding; P:protein folding; P:response to heat; F:heat shock protein binding; F:unfolded protein binding
TaHSP40.198.1	dnaJ homolog subfamily B member 1-like	337	20	0	86.98	5	C:GO:0005829; C:GO:0016021; F:GO:0051082; P:GO:0051085; F:GO:0051087	C:cytosol; C:integral component of membrane; F:unfolded protein binding; P:chaperone cofactor-dependent protein refolding; F:chaperone binding			IPR001623 (PRINTS); G3DSA:2.60.260.20 (GENE3D); G3DSA:2.60.260.20 (GENE3D); IPR001623 (PFAM); IPR002939 (PFAM); IPR036869 (G3DSA:1.10.287.GENE3D); mobidb-lite (MOBIDB_LITE); mobidb-lite (MOBIDB_LITE); mobidb-lite (MOBIDB_LITE); PTHR24078:SF363 (PANTHER); PTHR24078 (PANTHER); IPR001623 (PROSITE_PROFILES); IPR001623 (CDD); cd10747 (CDD); IPR036869 (SUPERFAMILY); IPR008971 (SUPERFAMILY); IPR008971 (…	P:GO:0006457; F:GO:0051082	P:protein folding; F:unfolded protein binding
TaHSP40.161	dnaJ protein homolog	421	20	0	94.25	7	F:GO:0005524; C:GO:0005829; P:GO:0006457; P:GO:0009408; F:GO:0031072; F:GO:0046872; F:GO:0051082	F:ATP binding; C:cytosol; P:protein folding; P:response to heat; F:heat shock protein binding; F:metal ion binding; F:unfolded protein binding			IPR001623 (PRINTS); G3DSA:2.10.230.10 (GENE3D); IPR002939 (PFAM); IPR001623 (PFAM); IPR001305 (PFAM); IPR036869 (G3DSA:1.10.287.GENE3D); G3DSA:2.60.260.20 (GENE3D); mobidb-lite (MOBIDB_LITE); mobidb-lite (MOBIDB_LITE); mobidb-lite (MOBIDB_LITE); PTHR43888 (PANTHER); PTHR43888:SF4 (PANTHER); IPR012724 (HAMAP); IPR001623 (PROSITE_PROFILES); IPR001305 (PROSITE_PROFILES); IPR001305 (CDD); cd10747 (CD…	F:GO:0005524; P:GO:0006457; P:GO:0009408; F:GO:0031072; F:GO:0051082	F:ATP binding; P:protein folding; P:response to heat; F:heat shock protein binding; F:unfolded protein binding
TaHSP40.140	Chaperone DnaJ-domain superfamily protein	545	20	0	91.84	1	C:GO:0016021	C:integral component of membrane			IPR001623 (PRINTS); IPR001623 (PFAM); IPR036869 (G3DSA:1.10.287.GENE3D); IPR032843 (PFAM); PTHR45270 (PANTHER); IPR001623 (PROSITE_PROFILES); IPR001623 (CDD); IPR036869 (SUPERFAMILY)	no GO terms	no GO terms
TaHSP40.197	chaperone protein dnaJ 72	177	20	1.30559e-09	74.34	3	C:GO:0005737; C:GO:0016020; C:GO:0016021	C:cytoplasm; C:membrane; C:integral component of membrane			IPR001623 (PRINTS); IPR036869 (G3DSA:1.10.287.GENE3D); IPR001623 (PFAM); mobidb-lite (MOBIDB_LITE); PTHR24074 (PANTHER); IPR001623 (PROSITE_PROFILES); IPR001623 (CDD); IPR036869 (SUPERFAMILY)	no GO terms	no GO terms
TaHSP40.125	chaperone protein dnaJ 11, chloroplastic	179	20	1.40646e-61	71.38						IPR001623 (PRINTS); IPR036869 (G3DSA:1.10.287.GENE3D); IPR001623 (PFAM); mobidb-lite (MOBIDB_LITE); mobidb-lite (MOBIDB_LITE); PTHR44240:SF4 (PANTHER); PTHR44240 (PANTHER); IPR001623 (PROSITE_PROFILES); IPR001623 (CDD); IPR036869 (SUPERFAMILY)	no GO terms	no GO terms
TaHSP40.159	chaperone protein dnaJ 20, chloroplastic	153	20	7.67569e-94	79.61	2	C:GO:0009507; P:GO:0061077	C:chloroplast; P:chaperone-mediated protein folding			IPR001623 (PRINTS); IPR036869 (G3DSA:1.10.287.GENE3D); IPR001623 (PFAM); PTHR45090 (PANTHER); IPR001623 (PROSITE_PROFILES); IPR001623 (CDD); IPR036869 (SUPERFAMILY)	no GO terms	no GO terms
TaHSP40.207	Chaperone protein dnaJ 6	265	20	0	93.49						IPR001623 (PRINTS); IPR001623 (PFAM); IPR036869 (G3DSA:1.10.287.GENE3D); mobidb-lite (MOBIDB_LITE); mobidb-lite (MOBIDB_LITE); PTHR44916 (PANTHER); PTHR44916:SF2 (PANTHER); IPR001623 (PROSITE_PROFILES); IPR001623 (CDD); IPR036869 (SUPERFAMILY)	no GO terms	no GO terms
TaHSP40.186	dnaJ homolog subfamily B member 14-like	300	20	1.18087e-16	74.41						IPR001623 (PRINTS); IPR036869 (G3DSA:1.10.287.GENE3D); IPR001623 (PFAM); mobidb-lite (MOBIDB_LITE); mobidb-lite (MOBIDB_LITE); mobidb-lite (MOBIDB_LITE); PTHR44137 (PANTHER); IPR001623 (PROSITE_PROFILES); IPR001623 (CDD); IPR036869 (SUPERFAMILY)	no GO terms	no GO terms
TaHSP40.160	---NA---	394									IPR001623 (PRINTS); IPR001623 (PFAM); IPR036869 (G3DSA:1.10.287.GENE3D); IPR026894 (PFAM); mobidb-lite (MOBIDB_LITE); mobidb-lite (MOBIDB_LITE); mobidb-lite (MOBIDB_LITE); PTHR44094:SF2 (PANTHER); PTHR44094 (PANTHER); IPR001623 (PROSITE_PROFILES); IPR001623 (CDD); IPR036869 (SUPERFAMILY)	no GO terms	no GO terms
TaHSP40.120.2	---NA---	285									IPR001623 (PRINTS); IPR001623 (PFAM); IPR036869 (G3DSA:1.10.287.GENE3D); mobidb-lite (MOBIDB_LITE); mobidb-lite (MOBIDB_LITE); mobidb-lite (MOBIDB_LITE); PTHR45283 (PANTHER); IPR001623 (PROSITE_PROFILES); IPR001623 (CDD); IPR036869 (SUPERFAMILY)	no GO terms	no GO terms
TaHSP40.102.2	DNAJ heat shock N-terminal domain-containing protein-like	977	20	0	76.04						IPR001623 (PRINTS); IPR001623 (PFAM); IPR024593 (PFAM); IPR036869 (G3DSA:1.10.287.GENE3D); mobidb-lite (MOBIDB_LITE); mobidb-lite (MOBIDB_LITE); mobidb-lite (MOBIDB_LITE); mobidb-lite (MOBIDB_LITE); mobidb-lite (MOBIDB_LITE); mobidb-lite (MOBIDB_LITE); mobidb-lite (MOBIDB_LITE); mobidb-lite (MOBIDB_LITE); mobidb-lite (MOBIDB_LITE); mobidb-lite (MOBIDB_LITE); IPR039642 (PANTHER); PTHR10825:SF38 (P…	no GO terms	no GO terms
TaHSP40.142	DNAJ protein JJJ1 homolog	602	20	0	85.21	2	F:GO:0003676; F:GO:0008270	F:nucleic acid binding; F:zinc ion binding			IPR001623 (PRINTS); G3DSA:3.30.160.60 (GENE3D); IPR022755 (PFAM); IPR036869 (G3DSA:1.10.287.GENE3D); IPR001623 (PFAM); mobidb-lite (MOBIDB_LITE); mobidb-lite (MOBIDB_LITE); mobidb-lite (MOBIDB_LITE); mobidb-lite (MOBIDB_LITE); mobidb-lite (MOBIDB_LITE); mobidb-lite (MOBIDB_LITE); mobidb-lite (MOBIDB_LITE); mobidb-lite (MOBIDB_LITE); PTHR45495 (PANTHER); IPR013087 (PROSITE_PROFILES); IPR001623 (PR…	F:GO:0003676	F:nucleic acid binding
TaHSP40.163.2	dnaJ protein homolog	379	20	0	92.99	7	F:GO:0005524; C:GO:0005829; P:GO:0006457; P:GO:0009408; F:GO:0031072; F:GO:0046872; F:GO:0051082	F:ATP binding; C:cytosol; P:protein folding; P:response to heat; F:heat shock protein binding; F:metal ion binding; F:unfolded protein binding			IPR001623 (PRINTS); IPR002939 (PFAM); IPR036869 (G3DSA:1.10.287.GENE3D); IPR001305 (PFAM); G3DSA:2.10.230.10 (GENE3D); G3DSA:2.60.260.20 (GENE3D); mobidb-lite (MOBIDB_LITE); mobidb-lite (MOBIDB_LITE); mobidb-lite (MOBIDB_LITE); PTHR43888:SF15 (PANTHER); PTHR43888 (PANTHER); IPR001305 (PROSITE_PROFILES); IPR001623 (PROSITE_PROFILES); cd10747 (CDD); IPR001305 (CDD); IPR008971 (SUPERFAMILY); IPR0364…	P:GO:0006457; F:GO:0031072; F:GO:0051082	P:protein folding; F:heat shock protein binding; F:unfolded protein binding
TaHSP40.139.2	chaperone protein dnaJ	118	20	5.63028e-63	82.27	3	F:GO:0004674; F:GO:0005524; P:GO:0006468	F:protein serine/threonine kinase activity; F:ATP binding; P:protein phosphorylation	EC:2.7.11	Transferring phosphorus-containing groups	IPR001623 (PRINTS); IPR001623 (PFAM); IPR036869 (G3DSA:1.10.287.GENE3D); PTHR44743 (PANTHER); IPR001623 (PROSITE_PROFILES); IPR001623 (CDD); IPR036869 (SUPERFAMILY)	no GO terms	no GO terms
TaHSP40.98	chaperone protein dnaJ 72	188	20	1.14299e-93	72.73	2	C:GO:0005737; C:GO:0016021	C:cytoplasm; C:integral component of membrane			IPR001623 (PRINTS); IPR001623 (PFAM); IPR036869 (G3DSA:1.10.287.GENE3D); mobidb-lite (MOBIDB_LITE); mobidb-lite (MOBIDB_LITE); mobidb-lite (MOBIDB_LITE); PTHR43948 (PANTHER); PTHR43948:SF2 (PANTHER); IPR001623 (PROSITE_PROFILES); IPR001623 (CDD); IPR036869 (SUPERFAMILY)	no GO terms	no GO terms
TaHSP40.189	DNAJ heat shock N-terminal domain-containing protein	976	20	0	74.1						IPR001623 (PRINTS); IPR001623 (PFAM); IPR036869 (G3DSA:1.10.287.GENE3D); IPR024593 (PFAM); mobidb-lite (MOBIDB_LITE); mobidb-lite (MOBIDB_LITE); mobidb-lite (MOBIDB_LITE); mobidb-lite (MOBIDB_LITE); mobidb-lite (MOBIDB_LITE); PTHR45089 (PANTHER); IPR001623 (PROSITE_PROFILES); IPR001623 (CDD); IPR036869 (SUPERFAMILY)	no GO terms	no GO terms
TaHSP40.178	chaperone protein dnaJ 10	394	20	0	91.31						IPR001623 (PRINTS); IPR036869 (G3DSA:1.10.287.GENE3D); IPR001623 (PFAM); IPR026894 (PFAM); mobidb-lite (MOBIDB_LITE); mobidb-lite (MOBIDB_LITE); mobidb-lite (MOBIDB_LITE); PTHR44094 (PANTHER); PTHR44094:SF2 (PANTHER); IPR001623 (PROSITE_PROFILES); IPR001623 (CDD); IPR036869 (SUPERFAMILY)	no GO terms	no GO terms
TaHSP40.133.1	predicted protein	181	20	1.93802e-78	84.13						IPR001623 (PRINTS); IPR001623 (PFAM); IPR036869 (G3DSA:1.10.287.GENE3D); mobidb-lite (MOBIDB_LITE); PTHR44743 (PANTHER); PTHR44743:SF2 (PANTHER); IPR001623 (PROSITE_PROFILES); IPR001623 (CDD); IPR036869 (SUPERFAMILY)	no GO terms	no GO terms
TaHSP40.122.1	predicted protein	183	20	4.73705e-90	82.96						IPR001623 (PRINTS); IPR036869 (G3DSA:1.10.287.GENE3D); IPR001623 (PFAM); mobidb-lite (MOBIDB_LITE); PTHR44743:SF2 (PANTHER); PTHR44743 (PANTHER); IPR001623 (PROSITE_PROFILES); IPR001623 (CDD); IPR036869 (SUPERFAMILY)	no GO terms	no GO terms
TaHSP40.95	chaperone protein dnaJ 20, chloroplastic	198	20	1.85854e-96	88.1	5	C:GO:0005634; C:GO:0009507; P:GO:0010322; P:GO:0061077; P:GO:1902395	C:nucleus; C:chloroplast; P:regulation of isopentenyl diphosphate biosynthetic process, methylerythritol 4-phosphate pathway; P:chaperone-mediated protein folding; P:regulation of 1-deoxy-D-xylulose-5-phosphate synthase activity			IPR001623 (PRINTS); IPR001623 (PFAM); IPR036869 (G3DSA:1.10.287.GENE3D); PTHR45090 (PANTHER); IPR001623 (PROSITE_PROFILES); IPR001623 (CDD); IPR036869 (SUPERFAMILY)	no GO terms	no GO terms
TaHSP40.97.4	DnaJ homolog subfamily C member 7	1097	20	0	76.29						IPR001623 (PRINTS); IPR011990 (G3DSA:1.25.40.GENE3D); IPR036869 (G3DSA:1.10.287.GENE3D); IPR011990 (G3DSA:1.25.40.GENE3D); IPR011990 (G3DSA:1.25.40.GENE3D); IPR001623 (PFAM); mobidb-lite (MOBIDB_LITE); mobidb-lite (MOBIDB_LITE); mobidb-lite (MOBIDB_LITE); mobidb-lite (MOBIDB_LITE); mobidb-lite (MOBIDB_LITE); mobidb-lite (MOBIDB_LITE); PTHR22904 (PANTHER); PTHR22904:SF412 (PANTHER); IPR013026 (PRO…	F:GO:0005515	F:protein binding
TaHSP40.147.1	chaperone protein dnaJ 10	429	20	0	83.54						IPR001623 (PRINTS); IPR026894 (PFAM); IPR001623 (PFAM); mobidb-lite (MOBIDB_LITE); mobidb-lite (MOBIDB_LITE); mobidb-lite (MOBIDB_LITE); PTHR44094 (PANTHER); PTHR44094:SF2 (PANTHER); PTHR44094 (PANTHER); PTHR44094:SF2 (PANTHER); IPR001623 (PROSITE_PROFILES); IPR001623 (CDD); IPR036869 (SUPERFAMILY); IPR036869 (SUPERFAMILY)	no GO terms	no GO terms
TaHSP40.192	---NA---	444									IPR001623 (PRINTS); IPR001623 (PFAM); IPR036869 (G3DSA:1.10.287.GENE3D); mobidb-lite (MOBIDB_LITE); mobidb-lite (MOBIDB_LITE); mobidb-lite (MOBIDB_LITE); mobidb-lite (MOBIDB_LITE); mobidb-lite (MOBIDB_LITE); PTHR44272:SF1 (PANTHER); PTHR44272 (PANTHER); IPR001623 (PROSITE_PROFILES); IPR001623 (CDD); IPR036869 (SUPERFAMILY)	no GO terms	no GO terms
TaHSP40.210	Chaperone DnaJ-domain superfamily protein	121	20	1.02635e-85	91.88	2	C:GO:0005634; C:GO:0005737	C:nucleus; C:cytoplasm			IPR001623 (PRINTS); IPR001623 (PFAM); IPR036869 (G3DSA:1.10.287.GENE3D); PTHR45292:SF2 (PANTHER); PTHR45292 (PANTHER); IPR001623 (PROSITE_PROFILES); IPR001623 (CDD); IPR036869 (SUPERFAMILY)	no GO terms	no GO terms
TaHSP40.148	dnaJ protein homolog	421	20	0	94.25	7	F:GO:0005524; C:GO:0005829; P:GO:0006457; P:GO:0009408; F:GO:0031072; F:GO:0046872; F:GO:0051082	F:ATP binding; C:cytosol; P:protein folding; P:response to heat; F:heat shock protein binding; F:metal ion binding; F:unfolded protein binding			IPR001623 (PRINTS); G3DSA:2.10.230.10 (GENE3D); IPR002939 (PFAM); IPR001623 (PFAM); IPR001305 (PFAM); IPR036869 (G3DSA:1.10.287.GENE3D); G3DSA:2.60.260.20 (GENE3D); mobidb-lite (MOBIDB_LITE); mobidb-lite (MOBIDB_LITE); mobidb-lite (MOBIDB_LITE); PTHR43888 (PANTHER); PTHR43888:SF4 (PANTHER); IPR012724 (HAMAP); IPR001623 (PROSITE_PROFILES); IPR001305 (PROSITE_PROFILES); IPR001305 (CDD); cd10747 (CD…	F:GO:0005524; P:GO:0006457; P:GO:0009408; F:GO:0031072; F:GO:0051082	F:ATP binding; P:protein folding; P:response to heat; F:heat shock protein binding; F:unfolded protein binding
TaHSP40.121	chaperone protein dnaJ 20, chloroplastic-like	155	20	1.06027e-64	68.96	2	C:GO:0009507; P:GO:0061077	C:chloroplast; P:chaperone-mediated protein folding			IPR001623 (PRINTS); IPR036869 (G3DSA:1.10.287.GENE3D); IPR001623 (PFAM); PTHR45090 (PANTHER); IPR001623 (PROSITE_PROFILES); IPR001623 (CDD); IPR036869 (SUPERFAMILY)	no GO terms	no GO terms
TaHSP40.180	predicted protein	507	20	0	86.88						IPR001623 (PRINTS); IPR001623 (PFAM); IPR036869 (G3DSA:1.10.287.GENE3D); PTHR45286 (PANTHER); IPR001623 (PROSITE_PROFILES); IPR001623 (CDD); IPR036869 (SUPERFAMILY)	no GO terms	no GO terms
TaHSP40.199	Chaperone protein dnaJ 6	285	20	0	90.67						IPR001623 (PRINTS); IPR001623 (PFAM); IPR036869 (G3DSA:1.10.287.GENE3D); mobidb-lite (MOBIDB_LITE); mobidb-lite (MOBIDB_LITE); mobidb-lite (MOBIDB_LITE); mobidb-lite (MOBIDB_LITE); PTHR44916:SF2 (PANTHER); PTHR44916 (PANTHER); IPR001623 (PROSITE_PROFILES); IPR001623 (CDD); IPR036869 (SUPERFAMILY)	no GO terms	no GO terms
TaHSP40.193	Chaperone protein dnaJ	131	20	5.35024e-92	89.06	2	C:GO:0005634; C:GO:0005737	C:nucleus; C:cytoplasm			IPR001623 (PRINTS); IPR036869 (G3DSA:1.10.287.GENE3D); IPR001623 (PFAM); PTHR45504 (PANTHER); IPR001623 (PROSITE_PROFILES); IPR001623 (CDD); IPR036869 (SUPERFAMILY)	no GO terms	no GO terms
TaHSP40.162	predicted protein	507	20	0	86.67						IPR001623 (PRINTS); IPR001623 (PFAM); IPR036869 (G3DSA:1.10.287.GENE3D); PTHR45286 (PANTHER); IPR001623 (PROSITE_PROFILES); IPR001623 (CDD); IPR036869 (SUPERFAMILY)	no GO terms	no GO terms
TaHSP40.101	chaperone protein dnaJ 49	436	20	0	90.22	5	C:GO:0005789; P:GO:0030433; F:GO:0030544; P:GO:0051085; P:GO:0071218	C:endoplasmic reticulum membrane; P:ubiquitin-dependent ERAD pathway; F:Hsp70 protein binding; P:chaperone cofactor-dependent protein refolding; P:cellular response to misfolded protein			IPR001623 (PRINTS); IPR036869 (G3DSA:1.10.287.GENE3D); IPR001623 (PFAM); IPR015399 (PFAM); mobidb-lite (MOBIDB_LITE); mobidb-lite (MOBIDB_LITE); PTHR43908 (PANTHER); IPR001623 (PROSITE_PROFILES); IPR001623 (CDD); IPR036869 (SUPERFAMILY)	no GO terms	no GO terms
TaHSP40.139.1	zinc finger MYM-type protein 1-like	120	17	3.88983e-68	75.08	1	C:GO:0016021	C:integral component of membrane			IPR005381 (PFAM); mobidb-lite (MOBIDB_LITE); mobidb-lite (MOBIDB_LITE); mobidb-lite (MOBIDB_LITE)	P:GO:0031047	P:gene silencing by RNA
TaHSP40.203.1	Chaperone protein dnaJ	130	20	1.38966e-88	89.87	2	C:GO:0005634; C:GO:0005737	C:nucleus; C:cytoplasm			IPR001623 (PRINTS); IPR001623 (PFAM); IPR036869 (G3DSA:1.10.287.GENE3D); PTHR45504 (PANTHER); IPR001623 (PROSITE_PROFILES); IPR001623 (CDD); IPR036869 (SUPERFAMILY)	no GO terms	no GO terms
TaHSP40.179	dnaJ protein homolog	421	20	0	94.25	7	F:GO:0005524; C:GO:0005829; P:GO:0006457; P:GO:0009408; F:GO:0031072; F:GO:0046872; F:GO:0051082	F:ATP binding; C:cytosol; P:protein folding; P:response to heat; F:heat shock protein binding; F:metal ion binding; F:unfolded protein binding			IPR001623 (PRINTS); IPR002939 (PFAM); G3DSA:2.10.230.10 (GENE3D); IPR001623 (PFAM); IPR001305 (PFAM); G3DSA:2.60.260.20 (GENE3D); IPR036869 (G3DSA:1.10.287.GENE3D); mobidb-lite (MOBIDB_LITE); mobidb-lite (MOBIDB_LITE); mobidb-lite (MOBIDB_LITE); PTHR43888 (PANTHER); PTHR43888:SF4 (PANTHER); IPR001623 (PROSITE_PROFILES); IPR001305 (PROSITE_PROFILES); IPR012724 (HAMAP); IPR001305 (CDD); cd10747 (CD…	F:GO:0005524; P:GO:0006457; P:GO:0009408; F:GO:0031072; F:GO:0051082	F:ATP binding; P:protein folding; P:response to heat; F:heat shock protein binding; F:unfolded protein binding
TaHSP40.187.1	dnaJ homolog subfamily B member 1-like	337	20	0	87.04	5	C:GO:0005829; C:GO:0016021; F:GO:0051082; P:GO:0051085; F:GO:0051087	C:cytosol; C:integral component of membrane; F:unfolded protein binding; P:chaperone cofactor-dependent protein refolding; F:chaperone binding			IPR001623 (PRINTS); IPR036869 (G3DSA:1.10.287.GENE3D); IPR002939 (PFAM); G3DSA:2.60.260.20 (GENE3D); IPR001623 (PFAM); G3DSA:2.60.260.20 (GENE3D); mobidb-lite (MOBIDB_LITE); mobidb-lite (MOBIDB_LITE); mobidb-lite (MOBIDB_LITE); PTHR24078 (PANTHER); PTHR24078:SF363 (PANTHER); IPR001623 (PROSITE_PROFILES); IPR001623 (CDD); cd10747 (CDD); IPR008971 (SUPERFAMILY); IPR008971 (SUPERFAMILY); IPR036869 (…	P:GO:0006457; F:GO:0051082	P:protein folding; F:unfolded protein binding
TaHSP40.170	---NA---	357									IPR001623 (PFAM); IPR036869 (G3DSA:1.10.287.GENE3D); mobidb-lite (MOBIDB_LITE); mobidb-lite (MOBIDB_LITE); mobidb-lite (MOBIDB_LITE); mobidb-lite (MOBIDB_LITE); mobidb-lite (MOBIDB_LITE); mobidb-lite (MOBIDB_LITE); PTHR44137:SF4 (PANTHER); PTHR44137 (PANTHER); IPR001623 (PROSITE_PROFILES); IPR001623 (CDD); IPR036869 (SUPERFAMILY)	no GO terms	no GO terms
TaHSP40.143	Chaperone protein dnaJ A6 chloroplastic	415	20	0	95.25	8	F:GO:0005524; P:GO:0009408; C:GO:0009535; F:GO:0031072; P:GO:0042026; F:GO:0046872; F:GO:0051082; P:GO:0051085	F:ATP binding; P:response to heat; C:chloroplast thylakoid membrane; F:heat shock protein binding; P:protein refolding; F:metal ion binding; F:unfolded protein binding; P:chaperone cofactor-dependent protein refolding			IPR001623 (PRINTS); IPR036869 (G3DSA:1.10.287.GENE3D); IPR012724 (TIGRFAM); IPR002939 (PFAM); IPR001305 (PFAM); G3DSA:2.10.230.10 (GENE3D); G3DSA:2.60.260.20 (GENE3D); G3DSA:2.60.260.20 (GENE3D); IPR001623 (PFAM); PTHR43096 (PANTHER); IPR001623 (PROSITE_PROFILES); IPR001305 (PROSITE_PROFILES); IPR012724 (HAMAP); IPR001305 (CDD); cd10747 (CDD); IPR001623 (CDD); IPR036869 (SUPERFAMILY); IPR008971 (…	F:GO:0005524; P:GO:0006457; P:GO:0009408; F:GO:0031072; F:GO:0051082	F:ATP binding; P:protein folding; P:response to heat; F:heat shock protein binding; F:unfolded protein binding
TaHSP40.132	chaperone protein dnaJ 20, chloroplastic-like	158	20	4.07815e-77	71.11	2	C:GO:0009507; P:GO:0061077	C:chloroplast; P:chaperone-mediated protein folding			IPR001623 (PRINTS); IPR001623 (PFAM); IPR036869 (G3DSA:1.10.287.GENE3D); mobidb-lite (MOBIDB_LITE); PTHR45090 (PANTHER); IPR001623 (PROSITE_PROFILES); IPR001623 (CDD); IPR036869 (SUPERFAMILY)	no GO terms	no GO terms
TaHSP40.235.1	chaperone protein dnaJ 1, mitochondrial isoform X1	479	20	0	88.77	6	F:GO:0005524; P:GO:0006457; P:GO:0009408; F:GO:0031072; F:GO:0046872; F:GO:0051082	F:ATP binding; P:protein folding; P:response to heat; F:heat shock protein binding; F:metal ion binding; F:unfolded protein binding			IPR001623 (PRINTS); IPR002939 (PFAM); IPR001305 (PFAM); G3DSA:2.60.260.20 (GENE3D); IPR036869 (G3DSA:1.10.287.GENE3D); IPR001623 (PFAM); G3DSA:2.10.230.10 (GENE3D); G3DSA:2.60.260.20 (GENE3D); PTHR43096 (PANTHER); PTHR43096:SF27 (PANTHER); PTHR43096:SF27 (PANTHER); PTHR43096 (PANTHER); IPR001305 (PROSITE_PROFILES); IPR001623 (PROSITE_PROFILES); IPR012724 (HAMAP); cd10747 (CDD); IPR001623 (CDD); I…	F:GO:0005524; P:GO:0006457; P:GO:0009408; F:GO:0031072; F:GO:0051082	F:ATP binding; P:protein folding; P:response to heat; F:heat shock protein binding; F:unfolded protein binding
TaHSP40.253.2	chaperone protein dnaJ GFA2, mitochondrial-like	399	20	0	87.07	12	P:GO:0000740; F:GO:0005524; C:GO:0005739; P:GO:0009408; P:GO:0009558; P:GO:0010197; P:GO:0010198; F:GO:0031072; P:GO:0042026; F:GO:0046872; F:GO:0051082; P:GO:0051085	P:nuclear membrane fusion; F:ATP binding; C:mitochondrion; P:response to heat; P:embryo sac cellularization; P:polar nucleus fusion; P:synergid death; F:heat shock protein binding; P:protein refolding; F:metal ion binding; F:unfolded protein binding; P:chaperone cofactor-dependent protein refolding			IPR001623 (PRINTS); G3DSA:2.60.260.20 (GENE3D); G3DSA:2.10.230.10 (GENE3D); IPR036869 (G3DSA:1.10.287.GENE3D); IPR002939 (PFAM); IPR001623 (PFAM); G3DSA:2.60.260.20 (GENE3D); IPR001305 (PFAM); mobidb-lite (MOBIDB_LITE); PTHR43096 (PANTHER); PTHR43096:SF25 (PANTHER); IPR001623 (PROSITE_PROFILES); IPR001305 (PROSITE_PROFILES); IPR012724 (HAMAP); IPR001623 (CDD); cd10747 (CDD); IPR001305 (CDD); IPR0…	F:GO:0005524; P:GO:0006457; P:GO:0009408; F:GO:0031072; F:GO:0051082	F:ATP binding; P:protein folding; P:response to heat; F:heat shock protein binding; F:unfolded protein binding
TaHSP40.229	chaperone protein dnaJ 11, chloroplastic-like	139	20	2.28626e-59	78.8	1	C:GO:0009507	C:chloroplast			IPR001623 (PRINTS); IPR001623 (PFAM); IPR036869 (G3DSA:1.10.287.GENE3D); PTHR44240 (PANTHER); PTHR44240:SF3 (PANTHER); IPR001623 (PROSITE_PROFILES); IPR001623 (CDD); IPR036869 (SUPERFAMILY)	no GO terms	no GO terms
TaHSP40.241.2	dnaJ homolog subfamily B member 4	346	20	0	88.64	4	C:GO:0005829; F:GO:0051082; P:GO:0051085; F:GO:0051087	C:cytosol; F:unfolded protein binding; P:chaperone cofactor-dependent protein refolding; F:chaperone binding			IPR001623 (PRINTS); G3DSA:2.60.260.20 (GENE3D); IPR036869 (G3DSA:1.10.287.GENE3D); IPR002939 (PFAM); IPR001623 (PFAM); G3DSA:2.60.260.20 (GENE3D); mobidb-lite (MOBIDB_LITE); mobidb-lite (MOBIDB_LITE); PTHR24078 (PANTHER); PTHR24078:SF435 (PANTHER); IPR001623 (PROSITE_PROFILES); cd10747 (CDD); IPR001623 (CDD); IPR008971 (SUPERFAMILY); IPR008971 (SUPERFAMILY); IPR036869 (SUPERFAMILY)	P:GO:0006457; F:GO:0051082	P:protein folding; F:unfolded protein binding
TaHSP40.228	chaperone protein dnaJ 11, chloroplastic-like	136	20	7.99782e-51	76.77	1	C:GO:0009507	C:chloroplast			IPR001623 (PRINTS); IPR001623 (PFAM); IPR036869 (G3DSA:1.10.287.GENE3D); PTHR44240 (PANTHER); PTHR44240:SF2 (PANTHER); IPR001623 (PROSITE_PROFILES); IPR001623 (CDD); IPR036869 (SUPERFAMILY)	no GO terms	no GO terms
TaHSP40.238	---NA---	300									IPR001623 (PRINTS); IPR001623 (PFAM); G3DSA:3.30.70.20 (GENE3D); IPR036869 (G3DSA:1.10.287.GENE3D); PF13370 (PFAM); mobidb-lite (MOBIDB_LITE); PTHR45295 (PANTHER); IPR001623 (PROSITE_PROFILES); IPR001623 (CDD); SSF54862 (SUPERFAMILY); IPR036869 (SUPERFAMILY)	no GO terms	no GO terms
TaHSP40.258	3Fe-4S ferredoxin	300	20	0	80.94						IPR001623 (PRINTS); G3DSA:3.30.70.20 (GENE3D); IPR036869 (G3DSA:1.10.287.GENE3D); IPR001623 (PFAM); PF13370 (PFAM); mobidb-lite (MOBIDB_LITE); PTHR45295 (PANTHER); IPR001623 (PROSITE_PROFILES); IPR017896 (PROSITE_PROFILES); IPR001623 (CDD); SSF54862 (SUPERFAMILY); IPR036869 (SUPERFAMILY)	no GO terms	no GO terms
TaHSP40.271.2	dnaJ homolog subfamily B member 1-like	307	20	0	79.19	5	C:GO:0005829; C:GO:0016021; F:GO:0051082; P:GO:0051085; F:GO:0051087	C:cytosol; C:integral component of membrane; F:unfolded protein binding; P:chaperone cofactor-dependent protein refolding; F:chaperone binding			IPR001623 (PRINTS); IPR002939 (PFAM); IPR001623 (PFAM); G3DSA:2.60.260.20 (GENE3D); IPR036869 (G3DSA:1.10.287.GENE3D); G3DSA:2.60.260.20 (GENE3D); mobidb-lite (MOBIDB_LITE); mobidb-lite (MOBIDB_LITE); PTHR24078:SF363 (PANTHER); PTHR24078:SF363 (PANTHER); PTHR24078 (PANTHER); IPR001623 (PROSITE_PROFILES); IPR001623 (CDD); cd10747 (CDD); IPR036869 (SUPERFAMILY); IPR008971 (SUPERFAMILY); IPR008971 (…	P:GO:0006457; F:GO:0051082	P:protein folding; F:unfolded protein binding
TaHSP40.221	3Fe-4S ferredoxin	300	20	0	81.19						IPR001623 (PRINTS); G3DSA:3.30.70.20 (GENE3D); IPR001623 (PFAM); PF13370 (PFAM); IPR036869 (G3DSA:1.10.287.GENE3D); mobidb-lite (MOBIDB_LITE); PTHR45295 (PANTHER); IPR001623 (PROSITE_PROFILES); IPR017896 (PROSITE_PROFILES); IPR001623 (CDD); IPR036869 (SUPERFAMILY); SSF54862 (SUPERFAMILY)	no GO terms	no GO terms
TaHSP40.219	chaperone protein dnaJ 16	437	20	0	90.13						IPR001623 (PRINTS); IPR001623 (PFAM); IPR036869 (G3DSA:1.10.287.GENE3D); mobidb-lite (MOBIDB_LITE); mobidb-lite (MOBIDB_LITE); mobidb-lite (MOBIDB_LITE); mobidb-lite (MOBIDB_LITE); PTHR44272 (PANTHER); PTHR44272:SF1 (PANTHER); IPR001623 (PROSITE_PROFILES); IPR001623 (CDD); IPR036869 (SUPERFAMILY)	no GO terms	no GO terms
TaHSP40.251	chaperone protein dnaJ 11, chloroplastic-like	129	20	5.60138e-53	75.13	1	C:GO:0009507	C:chloroplast			IPR001623 (PRINTS); IPR036869 (G3DSA:1.10.287.GENE3D); IPR001623 (PFAM); PTHR44240 (PANTHER); PTHR44240:SF2 (PANTHER); IPR001623 (PROSITE_PROFILES); IPR001623 (CDD); IPR036869 (SUPERFAMILY)	no GO terms	no GO terms
TaHSP40.235.2	chaperone protein dnaJ 1, mitochondrial isoform X1	481	20	0	88.26	6	F:GO:0005524; P:GO:0006457; P:GO:0009408; F:GO:0031072; F:GO:0046872; F:GO:0051082	F:ATP binding; P:protein folding; P:response to heat; F:heat shock protein binding; F:metal ion binding; F:unfolded protein binding			IPR001623 (PRINTS); IPR001305 (PFAM); IPR036869 (G3DSA:1.10.287.GENE3D); IPR001623 (PFAM); IPR002939 (PFAM); G3DSA:2.60.260.20 (GENE3D); G3DSA:2.60.260.20 (GENE3D); G3DSA:2.10.230.10 (GENE3D); PTHR43096:SF27 (PANTHER); PTHR43096:SF27 (PANTHER); PTHR43096 (PANTHER); IPR001305 (PROSITE_PROFILES); IPR012724 (HAMAP); IPR001623 (PROSITE_PROFILES); IPR001305 (CDD); cd10747 (CDD); IPR001623 (CDD); IPR00…	F:GO:0005524; P:GO:0006457; P:GO:0009408; F:GO:0031072; F:GO:0051082	F:ATP binding; P:protein folding; P:response to heat; F:heat shock protein binding; F:unfolded protein binding
TaHSP40.212.1	Chaperone protein dnaJ	131	20	1.18911e-92	89.86	2	C:GO:0005634; C:GO:0005737	C:nucleus; C:cytoplasm			IPR001623 (PRINTS); IPR001623 (PFAM); IPR036869 (G3DSA:1.10.287.GENE3D); PTHR45504 (PANTHER); IPR001623 (PROSITE_PROFILES); IPR001623 (CDD); IPR036869 (SUPERFAMILY)	no GO terms	no GO terms
TaHSP40.259.1	Chaperone protein dnaJ 10	355	20	0	90.4	1	C:GO:0016021	C:integral component of membrane			IPR036869 (G3DSA:1.10.287.GENE3D); IPR026894 (PFAM); mobidb-lite (MOBIDB_LITE); mobidb-lite (MOBIDB_LITE); mobidb-lite (MOBIDB_LITE); PTHR44094 (PANTHER); PTHR44094:SF2 (PANTHER); IPR036869 (SUPERFAMILY)	no GO terms	no GO terms
TaHSP40.242.1	chaperone protein dnaJ 10	378	20	0	91.32						IPR001623 (PRINTS); IPR036869 (G3DSA:1.10.287.GENE3D); IPR026894 (PFAM); IPR001623 (PFAM); mobidb-lite (MOBIDB_LITE); PTHR44094 (PANTHER); PTHR44094:SF1 (PANTHER); IPR001623 (PROSITE_PROFILES); IPR001623 (CDD); IPR036869 (SUPERFAMILY)	no GO terms	no GO terms
TaHSP40.240	chaperone protein dnaJ 11, chloroplastic-like	141	20	9.95668e-84	73.07						IPR001623 (PRINTS); IPR036869 (G3DSA:1.10.287.GENE3D); IPR001623 (PFAM); PTHR44240 (PANTHER); PTHR44240:SF2 (PANTHER); IPR001623 (PROSITE_PROFILES); IPR001623 (CDD); IPR036869 (SUPERFAMILY)	no GO terms	no GO terms
TaHSP40.224	dnaJ homolog subfamily B member 4	346	20	0	87.48	4	C:GO:0005829; F:GO:0051082; P:GO:0051085; F:GO:0051087	C:cytosol; F:unfolded protein binding; P:chaperone cofactor-dependent protein refolding; F:chaperone binding			IPR001623 (PRINTS); G3DSA:2.60.260.20 (GENE3D); IPR036869 (G3DSA:1.10.287.GENE3D); IPR001623 (PFAM); G3DSA:2.60.260.20 (GENE3D); IPR002939 (PFAM); mobidb-lite (MOBIDB_LITE); mobidb-lite (MOBIDB_LITE); mobidb-lite (MOBIDB_LITE); PTHR24078:SF435 (PANTHER); PTHR24078 (PANTHER); IPR001623 (PROSITE_PROFILES); cd10747 (CDD); IPR001623 (CDD); IPR008971 (SUPERFAMILY); IPR036869 (SUPERFAMILY); IPR008971 (…	P:GO:0006457; F:GO:0051082	P:protein folding; F:unfolded protein binding
TaHSP40.237	chaperone protein dnaJ 11, chloroplastic-like	99	20	1.74598e-49	72.15	1	C:GO:0009507	C:chloroplast			IPR001623 (PRINTS); IPR001623 (PFAM); IPR036869 (G3DSA:1.10.287.GENE3D); PTHR45432 (PANTHER); IPR001623 (PROSITE_PROFILES); IPR001623 (CDD); IPR036869 (SUPERFAMILY)	no GO terms	no GO terms
TaHSP40.226	chaperone protein dnaJ 8, chloroplastic-like	157	20	4.02494e-72	76.93	4	C:GO:0005737; P:GO:0042026; F:GO:0051082; P:GO:0051085	C:cytoplasm; P:protein refolding; F:unfolded protein binding; P:chaperone cofactor-dependent protein refolding			IPR001623 (PRINTS); IPR036869 (G3DSA:1.10.287.GENE3D); IPR001623 (PFAM); mobidb-lite (MOBIDB_LITE); PTHR24074:SF12 (PANTHER); PTHR24074 (PANTHER); IPR001623 (PROSITE_PROFILES); IPR001623 (CDD); IPR036869 (SUPERFAMILY)	no GO terms	no GO terms
TaHSP40.272	dnaJ protein ERDJ7	299	20	0	92.4	3	C:GO:0005789; P:GO:0006457; C:GO:0016021	C:endoplasmic reticulum membrane; P:protein folding; C:integral component of membrane			IPR001623 (PRINTS); IPR001623 (PFAM); IPR036869 (G3DSA:1.10.287.GENE3D); PTHR44176 (PANTHER); IPR001623 (PROSITE_PROFILES); IPR001623 (CDD); IPR036869 (SUPERFAMILY)	no GO terms	no GO terms
TaHSP40.235.4	chaperone protein dnaJ 1, mitochondrial isoform X1	457	20	0	88.48	6	F:GO:0005524; P:GO:0006457; P:GO:0009408; F:GO:0031072; F:GO:0046872; F:GO:0051082	F:ATP binding; P:protein folding; P:response to heat; F:heat shock protein binding; F:metal ion binding; F:unfolded protein binding			IPR001623 (PRINTS); G3DSA:2.60.260.20 (GENE3D); G3DSA:2.60.260.20 (GENE3D); G3DSA:2.10.230.10 (GENE3D); IPR002939 (PFAM); IPR001623 (PFAM); IPR036869 (G3DSA:1.10.287.GENE3D); IPR001305 (PFAM); PTHR43096:SF27 (PANTHER); PTHR43096 (PANTHER); IPR001305 (PROSITE_PROFILES); IPR012724 (HAMAP); IPR001623 (PROSITE_PROFILES); IPR001305 (CDD); cd10747 (CDD); IPR001623 (CDD); IPR036410 (SUPERFAMILY); IPR036…	F:GO:0005524; P:GO:0006457; P:GO:0009408; F:GO:0031072; F:GO:0051082	F:ATP binding; P:protein folding; P:response to heat; F:heat shock protein binding; F:unfolded protein binding
TaHSP40.264	chaperone protein dnaJ 8, chloroplastic-like	153	20	1.42791e-72	76.52	4	C:GO:0005737; P:GO:0042026; F:GO:0051082; P:GO:0051085	C:cytoplasm; P:protein refolding; F:unfolded protein binding; P:chaperone cofactor-dependent protein refolding			IPR001623 (PRINTS); IPR001623 (PFAM); IPR036869 (G3DSA:1.10.287.GENE3D); PTHR24074 (PANTHER); PTHR24074:SF12 (PANTHER); IPR001623 (PROSITE_PROFILES); IPR001623 (CDD); IPR036869 (SUPERFAMILY)	no GO terms	no GO terms
TaHSP40.214	chaperone protein DnaJ	486	20	0	88.75	9	F:GO:0005524; P:GO:0009408; C:GO:0009535; C:GO:0009941; F:GO:0031072; P:GO:0042026; F:GO:0046872; F:GO:0051082; P:GO:0051085	F:ATP binding; P:response to heat; C:chloroplast thylakoid membrane; C:chloroplast envelope; F:heat shock protein binding; P:protein refolding; F:metal ion binding; F:unfolded protein binding; P:chaperone cofactor-dependent protein refolding			IPR001623 (PRINTS); G3DSA:2.60.260.20 (GENE3D); G3DSA:2.10.230.10 (GENE3D); IPR012724 (TIGRFAM); IPR001305 (PFAM); IPR036869 (G3DSA:1.10.287.GENE3D); IPR001623 (PFAM); G3DSA:2.60.260.20 (GENE3D); IPR002939 (PFAM); mobidb-lite (MOBIDB_LITE); PTHR43096:SF22 (PANTHER); PTHR43096 (PANTHER); IPR001305 (PROSITE_PROFILES); IPR012724 (HAMAP); IPR001623 (PROSITE_PROFILES); IPR001623 (CDD); cd10747 (CDD); …	F:GO:0005524; P:GO:0006457; P:GO:0009408; F:GO:0031072; F:GO:0051082	F:ATP binding; P:protein folding; P:response to heat; F:heat shock protein binding; F:unfolded protein binding
TaHSP40.266	chaperone protein dnaJ 11, chloroplastic-like	139	20	2.73517e-52	82.73	1	C:GO:0009507	C:chloroplast			IPR001623 (PRINTS); IPR001623 (PFAM); IPR036869 (G3DSA:1.10.287.GENE3D); PTHR44240 (PANTHER); PTHR44240:SF3 (PANTHER); IPR001623 (PROSITE_PROFILES); IPR001623 (CDD); IPR036869 (SUPERFAMILY)	no GO terms	no GO terms
TaHSP40.223	chaperone protein dnaJ 11, chloroplastic-like	141	20	1.79709e-73	76.16						IPR001623 (PRINTS); IPR036869 (G3DSA:1.10.287.GENE3D); IPR001623 (PFAM); PTHR44240:SF2 (PANTHER); PTHR44240 (PANTHER); IPR001623 (PROSITE_PROFILES); IPR001623 (CDD); IPR036869 (SUPERFAMILY)	no GO terms	no GO terms
TaHSP40.239	Chaperone protein dnaJ 10	394	20	0	91	1	C:GO:0016021	C:integral component of membrane			IPR001623 (PRINTS); IPR036869 (G3DSA:1.10.287.GENE3D); IPR001623 (PFAM); IPR026894 (PFAM); mobidb-lite (MOBIDB_LITE); mobidb-lite (MOBIDB_LITE); PTHR44094:SF2 (PANTHER); PTHR44094 (PANTHER); IPR001623 (PROSITE_PROFILES); IPR001623 (CDD); IPR036869 (SUPERFAMILY)	no GO terms	no GO terms
TaHSP40.212.2	Chaperone protein dnaJ	130	20	3.01397e-90	89.99	2	C:GO:0005634; C:GO:0005737	C:nucleus; C:cytoplasm			IPR001623 (PRINTS); IPR036869 (G3DSA:1.10.287.GENE3D); IPR001623 (PFAM); PTHR45504 (PANTHER); IPR001623 (PROSITE_PROFILES); IPR001623 (CDD); IPR036869 (SUPERFAMILY)	no GO terms	no GO terms
TaHSP40.236	chaperone protein dnaJ 16	437	20	0	89.84						IPR001623 (PRINTS); IPR036869 (G3DSA:1.10.287.GENE3D); IPR001623 (PFAM); mobidb-lite (MOBIDB_LITE); mobidb-lite (MOBIDB_LITE); mobidb-lite (MOBIDB_LITE); mobidb-lite (MOBIDB_LITE); PTHR44272:SF1 (PANTHER); PTHR44272 (PANTHER); IPR001623 (PROSITE_PROFILES); IPR001623 (CDD); IPR036869 (SUPERFAMILY)	no GO terms	no GO terms
TaHSP40.265	chaperone protein dnaJ 8, chloroplastic-like	287	20	1.54005e-91	74.34	4	C:GO:0005737; P:GO:0042026; F:GO:0051082; P:GO:0051085	C:cytoplasm; P:protein refolding; F:unfolded protein binding; P:chaperone cofactor-dependent protein refolding			IPR001623 (PFAM); IPR036869 (G3DSA:1.10.287.GENE3D); mobidb-lite (MOBIDB_LITE); mobidb-lite (MOBIDB_LITE); IPR001623 (PROSITE_PROFILES); IPR001623 (CDD); IPR036869 (SUPERFAMILY)	no GO terms	no GO terms
TaHSP40.225.1	---NA---	450									IPR001623 (PRINTS); IPR036869 (G3DSA:1.10.287.GENE3D); IPR001623 (PFAM); IPR026894 (PFAM); mobidb-lite (MOBIDB_LITE); mobidb-lite (MOBIDB_LITE); PTHR44094:SF1 (PANTHER); PTHR44094 (PANTHER); IPR001623 (PROSITE_PROFILES); IPR001623 (CDD); IPR036869 (SUPERFAMILY)	no GO terms	no GO terms
TaHSP40.220	chaperone protein dnaJ 11, chloroplastic	109	20	6.35249e-41	72.88						IPR001623 (PRINTS); IPR036869 (G3DSA:1.10.287.GENE3D); IPR001623 (PFAM); PTHR45432 (PANTHER); IPR001623 (PROSITE_PROFILES); IPR001623 (CDD); IPR036869 (SUPERFAMILY)	no GO terms	no GO terms
TaHSP40.256	chaperone protein dnaJ 16	437	20	0	90.16						IPR001623 (PRINTS); IPR036869 (G3DSA:1.10.287.GENE3D); IPR001623 (PFAM); mobidb-lite (MOBIDB_LITE); mobidb-lite (MOBIDB_LITE); mobidb-lite (MOBIDB_LITE); mobidb-lite (MOBIDB_LITE); PTHR44272:SF1 (PANTHER); PTHR44272 (PANTHER); IPR001623 (PROSITE_PROFILES); IPR001623 (CDD); IPR036869 (SUPERFAMILY)	no GO terms	no GO terms
TaHSP40.244	chaperone protein dnaJ 11, chloroplastic-like	139	20	2.33564e-54	80.61	1	C:GO:0009507	C:chloroplast			IPR001623 (PRINTS); IPR036869 (G3DSA:1.10.287.GENE3D); IPR001623 (PFAM); PTHR44240:SF3 (PANTHER); PTHR44240 (PANTHER); IPR001623 (PROSITE_PROFILES); IPR001623 (CDD); IPR036869 (SUPERFAMILY)	no GO terms	no GO terms
TaHSP40.217	---NA---	238									IPR001623 (PRINTS); IPR001623 (PFAM); IPR036869 (G3DSA:1.10.287.GENE3D); mobidb-lite (MOBIDB_LITE); mobidb-lite (MOBIDB_LITE); mobidb-lite (MOBIDB_LITE); PTHR44743 (PANTHER); IPR001623 (PROSITE_PROFILES); IPR001623 (CDD); IPR036869 (SUPERFAMILY)	no GO terms	no GO terms
TaHSP40.254	predicted protein	244	20	7.2038e-164	72.37						IPR001623 (PRINTS); IPR036869 (G3DSA:1.10.287.GENE3D); IPR001623 (PFAM); mobidb-lite (MOBIDB_LITE); mobidb-lite (MOBIDB_LITE); PTHR44743 (PANTHER); IPR001623 (PROSITE_PROFILES); IPR001623 (CDD); IPR036869 (SUPERFAMILY)	no GO terms	no GO terms
TaHSP40.230	chaperone protein dnaJ 11, chloroplastic-like	139	20	6.06165e-54	83.07	1	C:GO:0009507	C:chloroplast			IPR001623 (PRINTS); IPR036869 (G3DSA:1.10.287.GENE3D); IPR001623 (PFAM); PTHR44240 (PANTHER); PTHR44240:SF2 (PANTHER); IPR001623 (PROSITE_PROFILES); IPR001623 (CDD); IPR036869 (SUPERFAMILY)	no GO terms	no GO terms
TaHSP40.227	chaperone protein dnaJ 11, chloroplastic-like	140	20	2.19828e-70	84.91	1	C:GO:0009507	C:chloroplast			IPR001623 (PRINTS); IPR001623 (PFAM); IPR036869 (G3DSA:1.10.287.GENE3D); PTHR44240:SF2 (PANTHER); PTHR44240 (PANTHER); IPR001623 (PROSITE_PROFILES); IPR001623 (CDD); IPR036869 (SUPERFAMILY)	no GO terms	no GO terms
TaHSP40.246	chaperone protein dnaJ 11, chloroplastic-like	139	20	4.32182e-41	80.9	1	C:GO:0009507	C:chloroplast			IPR001623 (PRINTS); IPR001623 (PFAM); IPR036869 (G3DSA:1.10.287.GENE3D); PTHR44240 (PANTHER); PTHR44240:SF2 (PANTHER); IPR001623 (PROSITE_PROFILES); IPR001623 (CDD); IPR036869 (SUPERFAMILY)	no GO terms	no GO terms
TaHSP40.233	chaperone protein DnaJ-like	212	20	5.42112e-115	72.88						IPR001623 (PRINTS); IPR001623 (PFAM); IPR036869 (G3DSA:1.10.287.GENE3D); mobidb-lite (MOBIDB_LITE); mobidb-lite (MOBIDB_LITE); mobidb-lite (MOBIDB_LITE); PTHR44743 (PANTHER); IPR001623 (PROSITE_PROFILES); IPR001623 (CDD); IPR036869 (SUPERFAMILY)	no GO terms	no GO terms
TaHSP40.234	chaperone protein DnaJ-like	219	20	2.50537e-102	70						IPR001623 (PRINTS); IPR036869 (G3DSA:1.10.287.GENE3D); IPR001623 (PFAM); mobidb-lite (MOBIDB_LITE); mobidb-lite (MOBIDB_LITE); PTHR44743 (PANTHER); IPR001623 (PROSITE_PROFILES); IPR001623 (CDD); IPR036869 (SUPERFAMILY)	no GO terms	no GO terms
TaHSP40.225.2	chaperone protein dnaJ 10	379	20	0	90.85						IPR001623 (PRINTS); IPR001623 (PFAM); IPR036869 (G3DSA:1.10.287.GENE3D); IPR026894 (PFAM); mobidb-lite (MOBIDB_LITE); PTHR44094 (PANTHER); PTHR44094:SF1 (PANTHER); IPR001623 (PROSITE_PROFILES); IPR001623 (CDD); IPR036869 (SUPERFAMILY)	no GO terms	no GO terms
TaHSP40.260	chaperone protein dnaJ 11, chloroplastic-like	141	20	4.15857e-62	75.19						IPR001623 (PRINTS); IPR001623 (PFAM); IPR036869 (G3DSA:1.10.287.GENE3D); PTHR44240 (PANTHER); PTHR44240:SF2 (PANTHER); IPR001623 (PROSITE_PROFILES); IPR001623 (CDD); IPR036869 (SUPERFAMILY)	no GO terms	no GO terms
TaHSP40.262.2	chaperone protein dnaJ 10	369	20	0	89.55						IPR001623 (PRINTS); IPR026894 (PFAM); IPR001623 (PFAM); IPR036869 (G3DSA:1.10.287.GENE3D); mobidb-lite (MOBIDB_LITE); PTHR44094:SF1 (PANTHER); PTHR44094 (PANTHER); IPR001623 (PROSITE_PROFILES); IPR001623 (CDD); IPR036869 (SUPERFAMILY)	no GO terms	no GO terms
TaHSP40.262.1	---NA---	379									IPR001623 (PRINTS); IPR036869 (G3DSA:1.10.287.GENE3D); IPR026894 (PFAM); IPR001623 (PFAM); mobidb-lite (MOBIDB_LITE); PTHR44094:SF1 (PANTHER); PTHR44094 (PANTHER); IPR001623 (PROSITE_PROFILES); IPR001623 (CDD); IPR036869 (SUPERFAMILY)	no GO terms	no GO terms
TaHSP40.215	---NA---	439									IPR001623 (PRINTS); G3DSA:2.10.230.10 (GENE3D); IPR001305 (PFAM); IPR001623 (PFAM); G3DSA:2.60.260.20 (GENE3D); IPR002939 (PFAM); IPR036869 (G3DSA:1.10.287.GENE3D); G3DSA:2.60.260.20 (GENE3D); mobidb-lite (MOBIDB_LITE); PTHR43096 (PANTHER); PTHR43096:SF25 (PANTHER); IPR001623 (PROSITE_PROFILES); IPR012724 (HAMAP); IPR001305 (PROSITE_PROFILES); IPR001623 (CDD); cd10747 (CDD); IPR001305 (CDD); IPR0…	F:GO:0005524; P:GO:0006457; P:GO:0009408; F:GO:0031072; F:GO:0051082	F:ATP binding; P:protein folding; P:response to heat; F:heat shock protein binding; F:unfolded protein binding
TaHSP40.259.2	Chaperone protein dnaJ 10	394	20	0	91.08	1	C:GO:0016021	C:integral component of membrane			IPR001623 (PRINTS); IPR001623 (PFAM); IPR036869 (G3DSA:1.10.287.GENE3D); IPR026894 (PFAM); mobidb-lite (MOBIDB_LITE); mobidb-lite (MOBIDB_LITE); mobidb-lite (MOBIDB_LITE); PTHR44094:SF2 (PANTHER); PTHR44094 (PANTHER); IPR001623 (PROSITE_PROFILES); IPR001623 (CDD); IPR036869 (SUPERFAMILY)	no GO terms	no GO terms
TaHSP40.250	chaperone protein dnaJ 11, chloroplastic-like	129	20	4.42629e-51	76.81	1	C:GO:0009507	C:chloroplast			IPR001623 (PRINTS); IPR001623 (PFAM); IPR036869 (G3DSA:1.10.287.GENE3D); PTHR44240 (PANTHER); IPR001623 (PROSITE_PROFILES); IPR001623 (CDD); IPR036869 (SUPERFAMILY)	no GO terms	no GO terms
TaHSP40.235.3	chaperone protein dnaJ 1, mitochondrial isoform X1	455	20	0	88.92	6	F:GO:0005524; P:GO:0006457; P:GO:0009408; F:GO:0031072; F:GO:0046872; F:GO:0051082	F:ATP binding; P:protein folding; P:response to heat; F:heat shock protein binding; F:metal ion binding; F:unfolded protein binding			IPR001623 (PRINTS); G3DSA:2.10.230.10 (GENE3D); IPR002939 (PFAM); IPR036869 (G3DSA:1.10.287.GENE3D); IPR001623 (PFAM); G3DSA:2.60.260.20 (GENE3D); IPR001305 (PFAM); G3DSA:2.60.260.20 (GENE3D); PTHR43096 (PANTHER); PTHR43096:SF27 (PANTHER); IPR001305 (PROSITE_PROFILES); IPR012724 (HAMAP); IPR001623 (PROSITE_PROFILES); cd10747 (CDD); IPR001623 (CDD); IPR001305 (CDD); IPR036869 (SUPERFAMILY); IPR008…	F:GO:0005524; P:GO:0006457; P:GO:0009408; F:GO:0031072; F:GO:0051082	F:ATP binding; P:protein folding; P:response to heat; F:heat shock protein binding; F:unfolded protein binding
TaHSP40.216	chaperone protein DnaJ-like	216	20	7.21846e-106	76.19						IPR001623 (PRINTS); IPR001623 (PFAM); IPR036869 (G3DSA:1.10.287.GENE3D); mobidb-lite (MOBIDB_LITE); mobidb-lite (MOBIDB_LITE); mobidb-lite (MOBIDB_LITE); PTHR44743 (PANTHER); IPR001623 (PROSITE_PROFILES); IPR001623 (CDD); IPR036869 (SUPERFAMILY)	no GO terms	no GO terms
TaHSP40.213.1	Chaperone DnaJ-domain superfamily protein	264	20	6.97512e-175	82.36						IPR001623 (PRINTS); IPR036869 (G3DSA:1.10.287.GENE3D); IPR001623 (PFAM); mobidb-lite (MOBIDB_LITE); mobidb-lite (MOBIDB_LITE); PTHR44743:SF2 (PANTHER); PTHR44743 (PANTHER); IPR001623 (PROSITE_PROFILES); IPR001623 (CDD); IPR036869 (SUPERFAMILY)	no GO terms	no GO terms
TaHSP40.248	chaperone protein dnaJ 11, chloroplastic-like	153	20	8.37499e-33	80.49	1	C:GO:0009507	C:chloroplast			IPR001623 (PRINTS); IPR036869 (G3DSA:1.10.287.GENE3D); IPR001623 (PFAM); mobidb-lite (MOBIDB_LITE); mobidb-lite (MOBIDB_LITE); PTHR44240 (PANTHER); IPR001623 (PROSITE_PROFILES); IPR001623 (CDD); IPR036869 (SUPERFAMILY)	no GO terms	no GO terms
TaHSP40.270	chaperone protein dnaJ 11, chloroplastic-like	140	20	7.66282e-66	80.78	1	C:GO:0009507	C:chloroplast			IPR001623 (PRINTS); IPR001623 (PFAM); IPR036869 (G3DSA:1.10.287.GENE3D); PTHR44240:SF2 (PANTHER); PTHR44240 (PANTHER); IPR001623 (PROSITE_PROFILES); IPR001623 (CDD); IPR036869 (SUPERFAMILY)	no GO terms	no GO terms
TaHSP40.271.1	dnaJ homolog subfamily B member 1-like	337	20	0	86.97	5	C:GO:0005829; C:GO:0016021; F:GO:0051082; P:GO:0051085; F:GO:0051087	C:cytosol; C:integral component of membrane; F:unfolded protein binding; P:chaperone cofactor-dependent protein refolding; F:chaperone binding			IPR001623 (PRINTS); IPR002939 (PFAM); IPR036869 (G3DSA:1.10.287.GENE3D); G3DSA:2.60.260.20 (GENE3D); IPR001623 (PFAM); G3DSA:2.60.260.20 (GENE3D); mobidb-lite (MOBIDB_LITE); mobidb-lite (MOBIDB_LITE); mobidb-lite (MOBIDB_LITE); PTHR24078:SF363 (PANTHER); PTHR24078 (PANTHER); IPR001623 (PROSITE_PROFILES); IPR001623 (CDD); cd10747 (CDD); IPR008971 (SUPERFAMILY); IPR036869 (SUPERFAMILY); IPR008971 (…	P:GO:0006457; F:GO:0051082	P:protein folding; F:unfolded protein binding
TaHSP40.231	chaperone protein dnaJ 11, chloroplastic-like	140	20	5.68946e-57	79.99	1	C:GO:0009507	C:chloroplast			IPR001623 (PRINTS); IPR001623 (PFAM); IPR036869 (G3DSA:1.10.287.GENE3D); PTHR44240 (PANTHER); IPR001623 (PROSITE_PROFILES); IPR001623 (CDD); IPR036869 (SUPERFAMILY)	no GO terms	no GO terms
TaHSP40.232	chaperone protein dnaJ 11, chloroplastic-like	130	20	1.32242e-48	74.83	1	C:GO:0009507	C:chloroplast			IPR001623 (PRINTS); IPR001623 (PFAM); IPR036869 (G3DSA:1.10.287.GENE3D); PTHR44240:SF3 (PANTHER); PTHR44240 (PANTHER); IPR001623 (PROSITE_PROFILES); IPR001623 (CDD); IPR036869 (SUPERFAMILY)	no GO terms	no GO terms
TaHSP40.218.1	chaperone protein dnaJ 1, mitochondrial isoform X1	476	20	0	88.28	6	F:GO:0005524; P:GO:0006457; P:GO:0009408; F:GO:0031072; F:GO:0046872; F:GO:0051082	F:ATP binding; P:protein folding; P:response to heat; F:heat shock protein binding; F:metal ion binding; F:unfolded protein binding			IPR001623 (PRINTS); IPR002939 (PFAM); G3DSA:2.60.260.20 (GENE3D); G3DSA:2.10.230.10 (GENE3D); IPR001623 (PFAM); G3DSA:2.60.260.20 (GENE3D); IPR001305 (PFAM); IPR036869 (G3DSA:1.10.287.GENE3D); PTHR43096 (PANTHER); PTHR43096 (PANTHER); PTHR43096:SF27 (PANTHER); IPR001623 (PROSITE_PROFILES); IPR012724 (HAMAP); IPR001305 (PROSITE_PROFILES); IPR001305 (CDD); IPR001623 (CDD); cd10747 (CDD); IPR008971 …	F:GO:0005524; P:GO:0006457; P:GO:0009408; F:GO:0031072; F:GO:0051082	F:ATP binding; P:protein folding; P:response to heat; F:heat shock protein binding; F:unfolded protein binding
TaHSP40.263	chaperone protein dnaJ 8, chloroplastic-like	157	20	3.01655e-81	72.66	4	C:GO:0005737; P:GO:0042026; F:GO:0051082; P:GO:0051085	C:cytoplasm; P:protein refolding; F:unfolded protein binding; P:chaperone cofactor-dependent protein refolding			IPR001623 (PRINTS); IPR036869 (G3DSA:1.10.287.GENE3D); IPR001623 (PFAM); mobidb-lite (MOBIDB_LITE); PTHR24074 (PANTHER); PTHR24074:SF12 (PANTHER); IPR001623 (PROSITE_PROFILES); IPR001623 (CDD); IPR036869 (SUPERFAMILY)	no GO terms	no GO terms
TaHSP40.245	chaperone protein dnaJ 11, chloroplastic-like	138	20	5.89348e-54	81.12	1	C:GO:0009507	C:chloroplast			IPR001623 (PRINTS); IPR036869 (G3DSA:1.10.287.GENE3D); IPR001623 (PFAM); PTHR44240 (PANTHER); PTHR44240:SF3 (PANTHER); IPR001623 (PROSITE_PROFILES); IPR001623 (CDD); IPR036869 (SUPERFAMILY)	no GO terms	no GO terms
TaHSP40.213.2	Chaperone DnaJ-domain superfamily protein	266	20	0	83.49						IPR001623 (PRINTS); IPR036869 (G3DSA:1.10.287.GENE3D); IPR001623 (PFAM); mobidb-lite (MOBIDB_LITE); mobidb-lite (MOBIDB_LITE); PTHR44743 (PANTHER); IPR001623 (PROSITE_PROFILES); IPR001623 (CDD); IPR036869 (SUPERFAMILY)	no GO terms	no GO terms
TaHSP40.257	chaperone protein dnaJ 11, chloroplastic-like	109	20	1.40244e-43	71.99						IPR001623 (PRINTS); IPR001623 (PFAM); IPR036869 (G3DSA:1.10.287.GENE3D); PTHR45432 (PANTHER); IPR001623 (PROSITE_PROFILES); IPR001623 (CDD); IPR036869 (SUPERFAMILY)	no GO terms	no GO terms
TaHSP40.267	---NA---	140									IPR001623 (PRINTS); IPR036869 (G3DSA:1.10.287.GENE3D); IPR001623 (PFAM); PTHR44240 (PANTHER); IPR001623 (PROSITE_PROFILES); IPR001623 (CDD); IPR036869 (SUPERFAMILY)	no GO terms	no GO terms
TaHSP40.268	---NA---	140									IPR001623 (PRINTS); IPR001623 (PFAM); IPR036869 (G3DSA:1.10.287.GENE3D); PTHR44240 (PANTHER); IPR001623 (PROSITE_PROFILES); IPR001623 (CDD); IPR036869 (SUPERFAMILY)	no GO terms	no GO terms
TaHSP40.241.1	dnaJ homolog subfamily B member 4	343	20	0	88.07	4	C:GO:0005829; F:GO:0051082; P:GO:0051085; F:GO:0051087	C:cytosol; F:unfolded protein binding; P:chaperone cofactor-dependent protein refolding; F:chaperone binding			IPR001623 (PRINTS); G3DSA:2.20.25.170 (GENE3D); IPR036869 (G3DSA:1.10.287.GENE3D); IPR001623 (PFAM); IPR002939 (PFAM); G3DSA:2.60.260.20 (GENE3D); mobidb-lite (MOBIDB_LITE); mobidb-lite (MOBIDB_LITE); PTHR24078 (PANTHER); PTHR24078:SF435 (PANTHER); IPR001623 (PROSITE_PROFILES); cd10747 (CDD); IPR001623 (CDD); IPR036869 (SUPERFAMILY); IPR008971 (SUPERFAMILY); IPR008971 (SUPERFAMILY)	P:GO:0006457; F:GO:0051082	P:protein folding; F:unfolded protein binding
TaHSP40.252	chaperone protein dnaJ 16	417	20	6.12882e-158	72.3						IPR001623 (PRINTS); IPR036869 (G3DSA:1.10.287.GENE3D); IPR001623 (PFAM); mobidb-lite (MOBIDB_LITE); mobidb-lite (MOBIDB_LITE); mobidb-lite (MOBIDB_LITE); PTHR44272:SF1 (PANTHER); PTHR44272 (PANTHER); IPR001623 (PROSITE_PROFILES); IPR001623 (CDD); IPR036869 (SUPERFAMILY)	no GO terms	no GO terms
TaHSP40.222	Chaperone protein dnaJ 10	394	20	0	91.08	1	C:GO:0016021	C:integral component of membrane			IPR001623 (PRINTS); IPR026894 (PFAM); IPR036869 (G3DSA:1.10.287.GENE3D); IPR001623 (PFAM); mobidb-lite (MOBIDB_LITE); mobidb-lite (MOBIDB_LITE); mobidb-lite (MOBIDB_LITE); PTHR44094:SF2 (PANTHER); PTHR44094 (PANTHER); IPR001623 (PROSITE_PROFILES); IPR001623 (CDD); IPR036869 (SUPERFAMILY)	no GO terms	no GO terms
TaHSP40.255.1	chaperone protein dnaJ 1, mitochondrial isoform X1	479	20	0	88.58	6	F:GO:0005524; P:GO:0006457; P:GO:0009408; F:GO:0031072; F:GO:0046872; F:GO:0051082	F:ATP binding; P:protein folding; P:response to heat; F:heat shock protein binding; F:metal ion binding; F:unfolded protein binding			IPR001623 (PRINTS); IPR002939 (PFAM); G3DSA:2.10.230.10 (GENE3D); IPR001305 (PFAM); IPR001623 (PFAM); G3DSA:2.60.260.20 (GENE3D); IPR036869 (G3DSA:1.10.287.GENE3D); G3DSA:2.60.260.20 (GENE3D); PTHR43096:SF27 (PANTHER); PTHR43096 (PANTHER); IPR012724 (HAMAP); IPR001305 (PROSITE_PROFILES); IPR001623 (PROSITE_PROFILES); cd10747 (CDD); IPR001623 (CDD); IPR001305 (CDD); IPR008971 (SUPERFAMILY); IPR036…	F:GO:0005524; P:GO:0006457; P:GO:0009408; F:GO:0031072; F:GO:0051082	F:ATP binding; P:protein folding; P:response to heat; F:heat shock protein binding; F:unfolded protein binding
TaHSP40.253.1	chaperone protein dnaJ GFA2, mitochondrial	390	20	0	71.64	12	P:GO:0000740; F:GO:0005524; C:GO:0005739; P:GO:0009408; P:GO:0009558; P:GO:0010197; P:GO:0010198; F:GO:0031072; P:GO:0042026; F:GO:0046872; F:GO:0051082; P:GO:0051085	P:nuclear membrane fusion; F:ATP binding; C:mitochondrion; P:response to heat; P:embryo sac cellularization; P:polar nucleus fusion; P:synergid death; F:heat shock protein binding; P:protein refolding; F:metal ion binding; F:unfolded protein binding; P:chaperone cofactor-dependent protein refolding			IPR001623 (PRINTS); IPR036869 (G3DSA:1.10.287.GENE3D); IPR002939 (PFAM); G3DSA:2.60.260.20 (GENE3D); IPR001623 (PFAM); G3DSA:2.60.260.20 (GENE3D); G3DSA:2.60.260.20 (GENE3D); mobidb-lite (MOBIDB_LITE); PTHR43096:SF25 (PANTHER); PTHR43096 (PANTHER); IPR001623 (PROSITE_PROFILES); IPR012724 (HAMAP); IPR001623 (CDD); cd10747 (CDD); IPR008971 (SUPERFAMILY); IPR008971 (SUPERFAMILY); IPR036869 (SUPERFAM…	F:GO:0005524; P:GO:0006457; P:GO:0009408; F:GO:0051082	F:ATP binding; P:protein folding; P:response to heat; F:unfolded protein binding
TaHSP40.249	chaperone protein dnaJ 11, chloroplastic-like	129	20	6.59355e-49	74.87	1	C:GO:0009507	C:chloroplast			IPR001623 (PRINTS); IPR036869 (G3DSA:1.10.287.GENE3D); IPR001623 (PFAM); PTHR44240 (PANTHER); IPR001623 (PROSITE_PROFILES); IPR001623 (CDD); IPR036869 (SUPERFAMILY)	no GO terms	no GO terms
TaHSP40.269	chaperone protein dnaJ 11, chloroplastic-like	139	20	6.38182e-57	83.14	1	C:GO:0009507	C:chloroplast			IPR001623 (PRINTS); IPR001623 (PFAM); IPR036869 (G3DSA:1.10.287.GENE3D); PTHR44240:SF2 (PANTHER); PTHR44240 (PANTHER); IPR001623 (PROSITE_PROFILES); IPR001623 (CDD); IPR036869 (SUPERFAMILY)	no GO terms	no GO terms
TaHSP40.247	chaperone protein dnaJ 11, chloroplastic-like	140	20	9.48119e-52	78.23	1	C:GO:0009507	C:chloroplast			IPR001623 (PRINTS); IPR036869 (G3DSA:1.10.287.GENE3D); IPR001623 (PFAM); PTHR44240 (PANTHER); IPR001623 (PROSITE_PROFILES); IPR001623 (CDD); IPR036869 (SUPERFAMILY)	no GO terms	no GO terms
TaHSP40.255.2	chaperone protein dnaJ 1, mitochondrial isoform X1	455	20	0	88.68	6	F:GO:0005524; P:GO:0006457; P:GO:0009408; F:GO:0031072; F:GO:0046872; F:GO:0051082	F:ATP binding; P:protein folding; P:response to heat; F:heat shock protein binding; F:metal ion binding; F:unfolded protein binding			IPR001623 (PRINTS); IPR002939 (PFAM); IPR001623 (PFAM); IPR036869 (G3DSA:1.10.287.GENE3D); IPR001305 (PFAM); G3DSA:2.60.260.20 (GENE3D); G3DSA:2.10.230.10 (GENE3D); G3DSA:2.60.260.20 (GENE3D); PTHR43096:SF27 (PANTHER); PTHR43096 (PANTHER); IPR012724 (HAMAP); IPR001305 (PROSITE_PROFILES); IPR001623 (PROSITE_PROFILES); cd10747 (CDD); IPR001623 (CDD); IPR001305 (CDD); IPR008971 (SUPERFAMILY); IPR008…	F:GO:0005524; P:GO:0006457; P:GO:0009408; F:GO:0031072; F:GO:0051082	F:ATP binding; P:protein folding; P:response to heat; F:heat shock protein binding; F:unfolded protein binding
TaHSP40.242.2	Chaperone protein dnaJ 10	328	20	0	93.25						IPR001623 (PRINTS); IPR026894 (PFAM); IPR001623 (PFAM); IPR036869 (G3DSA:1.10.287.GENE3D); PTHR44094:SF1 (PANTHER); PTHR44094 (PANTHER); IPR001623 (PROSITE_PROFILES); IPR001623 (CDD); IPR036869 (SUPERFAMILY)	no GO terms	no GO terms
TaHSP40.243	---NA---	141									IPR001623 (PRINTS); IPR001623 (PFAM); IPR036869 (G3DSA:1.10.287.GENE3D); PTHR24074 (PANTHER); PTHR24074:SF12 (PANTHER); IPR001623 (PROSITE_PROFILES); IPR001623 (CDD); IPR036869 (SUPERFAMILY)	no GO terms	no GO terms
TaHSP40.218.2	chaperone protein dnaJ 1, mitochondrial isoform X1	452	20	0	88.42	6	F:GO:0005524; P:GO:0006457; P:GO:0009408; F:GO:0031072; F:GO:0046872; F:GO:0051082	F:ATP binding; P:protein folding; P:response to heat; F:heat shock protein binding; F:metal ion binding; F:unfolded protein binding			IPR001623 (PRINTS); IPR002939 (PFAM); G3DSA:2.60.260.20 (GENE3D); IPR001305 (PFAM); IPR036869 (G3DSA:1.10.287.GENE3D); IPR001623 (PFAM); G3DSA:2.60.260.20 (GENE3D); G3DSA:2.10.230.10 (GENE3D); PTHR43096:SF27 (PANTHER); PTHR43096 (PANTHER); IPR012724 (HAMAP); IPR001623 (PROSITE_PROFILES); IPR001305 (PROSITE_PROFILES); IPR001305 (CDD); IPR001623 (CDD); cd10747 (CDD); IPR008971 (SUPERFAMILY); IPR008…	F:GO:0005524; P:GO:0006457; P:GO:0009408; F:GO:0031072; F:GO:0051082	F:ATP binding; P:protein folding; P:response to heat; F:heat shock protein binding; F:unfolded protein binding
TaHSP40.261	dnaJ homolog subfamily B member 4	346	20	0	88.51	4	C:GO:0005829; F:GO:0051082; P:GO:0051085; F:GO:0051087	C:cytosol; F:unfolded protein binding; P:chaperone cofactor-dependent protein refolding; F:chaperone binding			IPR001623 (PRINTS); G3DSA:2.60.260.20 (GENE3D); G3DSA:2.60.260.20 (GENE3D); IPR002939 (PFAM); IPR001623 (PFAM); IPR036869 (G3DSA:1.10.287.GENE3D); mobidb-lite (MOBIDB_LITE); mobidb-lite (MOBIDB_LITE); mobidb-lite (MOBIDB_LITE); mobidb-lite (MOBIDB_LITE); PTHR24078:SF435 (PANTHER); PTHR24078 (PANTHER); IPR001623 (PROSITE_PROFILES); cd10747 (CDD); IPR001623 (CDD); IPR008971 (SUPERFAMILY); IPR008971…	P:GO:0006457; F:GO:0051082	P:protein folding; F:unfolded protein binding
TaHSP40.273	DnaJ homolog subfamily B member 1	319	20	0	81.15	4	C:GO:0005829; F:GO:0051082; P:GO:0051085; F:GO:0051087	C:cytosol; F:unfolded protein binding; P:chaperone cofactor-dependent protein refolding; F:chaperone binding			IPR001623 (PRINTS); IPR036869 (G3DSA:1.10.287.GENE3D); G3DSA:2.60.260.20 (GENE3D); IPR002939 (PFAM); G3DSA:2.60.260.20 (GENE3D); IPR001623 (PFAM); mobidb-lite (MOBIDB_LITE); PTHR24078:SF218 (PANTHER); PTHR24078 (PANTHER); IPR001623 (PROSITE_PROFILES); cd10747 (CDD); IPR001623 (CDD); IPR008971 (SUPERFAMILY); IPR036869 (SUPERFAMILY); IPR008971 (SUPERFAMILY)	P:GO:0006457; F:GO:0051082	P:protein folding; F:unfolded protein binding
TaHSP60.12	chaperonin CPN60-like 2, mitochondrial	578	20	0	94.76	9	F:GO:0005524; C:GO:0005739; C:GO:0005774; C:GO:0005829; P:GO:0006458; P:GO:0042026; P:GO:0045041; P:GO:0046686; F:GO:0051082	F:ATP binding; C:mitochondrion; C:vacuolar membrane; C:cytosol; P:'de novo' protein folding; P:protein refolding; P:protein import into mitochondrial intermembrane space; P:response to cadmium ion; F:unfolded protein binding			IPR001844 (PRINTS); IPR027410 (G3DSA:3.30.260.GENE3D); IPR027409 (G3DSA:3.50.7.GENE3D); IPR002423 (PFAM); IPR001844 (TIGRFAM); IPR027413 (G3DSA:1.10.560.GENE3D); PTHR11353:SF85 (PANTHER); PTHR11353 (PANTHER); IPR001844 (HAMAP); IPR001844 (CDD); IPR027410 (SUPERFAMILY); IPR027409 (SUPERFAMILY); IPR027413 (SUPERFAMILY)	F:GO:0005524; C:GO:0005737; P:GO:0042026	F:ATP binding; C:cytoplasm; P:protein refolding
TaHSP60.9.1	chaperonin CPN60-1, mitochondrial	574	20	0	97.3	8	F:GO:0005524; C:GO:0005759; C:GO:0005829; P:GO:0006458; P:GO:0042026; P:GO:0045041; F:GO:0051082; F:GO:0051117	F:ATP binding; C:mitochondrial matrix; C:cytosol; P:'de novo' protein folding; P:protein refolding; P:protein import into mitochondrial intermembrane space; F:unfolded protein binding; F:ATPase binding			IPR001844 (PRINTS); IPR002423 (PFAM); IPR027410 (G3DSA:3.30.260.GENE3D); IPR027409 (G3DSA:3.50.7.GENE3D); IPR001844 (TIGRFAM); IPR027413 (G3DSA:1.10.560.GENE3D); PTHR11353 (PANTHER); PTHR11353:SF85 (PANTHER); IPR001844 (HAMAP); IPR001844 (CDD); IPR027413 (SUPERFAMILY); IPR027409 (SUPERFAMILY); IPR027410 (SUPERFAMILY)	F:GO:0005524; C:GO:0005737; P:GO:0042026	F:ATP binding; C:cytoplasm; P:protein refolding
TaHSP60.2	T-complex protein 1 subunit alpha	545	20	0	95.49	4	F:GO:0005524; C:GO:0005832; P:GO:0006457; F:GO:0051082	F:ATP binding; C:chaperonin-containing T-complex; P:protein folding; F:unfolded protein binding			IPR017998 (PRINTS); IPR012715 (TIGRFAM); IPR027409 (G3DSA:3.50.7.GENE3D); IPR027413 (G3DSA:1.10.560.GENE3D); IPR027410 (G3DSA:3.30.260.GENE3D); IPR002423 (PFAM); PTHR11353:SF177 (PANTHER); PTHR11353 (PANTHER); IPR012715 (CDD); IPR027413 (SUPERFAMILY); IPR027409 (SUPERFAMILY); IPR027410 (SUPERFAMILY)	F:GO:0005524; P:GO:0006457; F:GO:0051082	F:ATP binding; P:protein folding; F:unfolded protein binding
TaHSP60.8	chaperonin CPN60-like 2, mitochondrial	583	20	0	95.01	9	F:GO:0005524; C:GO:0005739; C:GO:0005774; C:GO:0005829; P:GO:0006458; P:GO:0042026; P:GO:0045041; P:GO:0046686; F:GO:0051082	F:ATP binding; C:mitochondrion; C:vacuolar membrane; C:cytosol; P:'de novo' protein folding; P:protein refolding; P:protein import into mitochondrial intermembrane space; P:response to cadmium ion; F:unfolded protein binding			IPR001844 (PRINTS); IPR002423 (PFAM); IPR027410 (G3DSA:3.30.260.GENE3D); IPR027413 (G3DSA:1.10.560.GENE3D); IPR001844 (TIGRFAM); IPR027409 (G3DSA:3.50.7.GENE3D); PTHR11353 (PANTHER); PTHR11353:SF85 (PANTHER); IPR001844 (HAMAP); IPR001844 (CDD); IPR027410 (SUPERFAMILY); IPR027409 (SUPERFAMILY); IPR027413 (SUPERFAMILY)	F:GO:0005524; C:GO:0005737; P:GO:0042026	F:ATP binding; C:cytoplasm; P:protein refolding
TaHSP60.9.2	chaperonin CPN60-1, mitochondrial	558	20	0	97.43	8	F:GO:0005524; C:GO:0005759; C:GO:0005829; P:GO:0006458; P:GO:0042026; P:GO:0045041; F:GO:0051082; F:GO:0051117	F:ATP binding; C:mitochondrial matrix; C:cytosol; P:'de novo' protein folding; P:protein refolding; P:protein import into mitochondrial intermembrane space; F:unfolded protein binding; F:ATPase binding			IPR001844 (PRINTS); IPR027413 (G3DSA:1.10.560.GENE3D); IPR002423 (PFAM); IPR027410 (G3DSA:3.30.260.GENE3D); IPR001844 (TIGRFAM); IPR027409 (G3DSA:3.50.7.GENE3D); PTHR11353 (PANTHER); PTHR11353:SF85 (PANTHER); IPR001844 (HAMAP); IPR001844 (CDD); IPR027413 (SUPERFAMILY); IPR027410 (SUPERFAMILY); IPR027409 (SUPERFAMILY)	F:GO:0005524; C:GO:0005737; P:GO:0042026	F:ATP binding; C:cytoplasm; P:protein refolding
TaHSP60.3	T-complex protein 1 subunit epsilon	395	20	0	96.27	6	F:GO:0005524; C:GO:0005832; C:GO:0005886; P:GO:0006457; C:GO:0009506; F:GO:0051082	F:ATP binding; C:chaperonin-containing T-complex; C:plasma membrane; P:protein folding; C:plasmodesma; F:unfolded protein binding			IPR017998 (PRINTS); IPR002423 (PFAM); IPR027409 (G3DSA:3.50.7.GENE3D); IPR027413 (G3DSA:1.10.560.GENE3D); IPR012718 (TIGRFAM); PTHR11353 (PANTHER); IPR012718 (PTHR11353:PANTHER); IPR027413 (SUPERFAMILY); IPR027409 (SUPERFAMILY)	F:GO:0005524; P:GO:0006457; F:GO:0051082	F:ATP binding; P:protein folding; F:unfolded protein binding
TaHSP60.6	T-complex protein 1 subunit alpha	472	20	0	95.74	4	F:GO:0005524; C:GO:0005832; P:GO:0006457; F:GO:0051082	F:ATP binding; C:chaperonin-containing T-complex; P:protein folding; F:unfolded protein binding			IPR017998 (PRINTS); IPR027413 (G3DSA:1.10.560.GENE3D); IPR027409 (G3DSA:3.50.7.GENE3D); IPR027410 (G3DSA:3.30.260.GENE3D); IPR002423 (PFAM); IPR012715 (TIGRFAM); PTHR11353 (PANTHER); PTHR11353:SF177 (PANTHER); IPR012715 (CDD); IPR027413 (SUPERFAMILY); IPR027410 (SUPERFAMILY); IPR027409 (SUPERFAMILY)	F:GO:0005524; P:GO:0006457; F:GO:0051082	F:ATP binding; P:protein folding; F:unfolded protein binding
TaHSP60.10	T-complex protein 1 subunit alpha	498	20	0	96.65	4	F:GO:0005524; C:GO:0005832; P:GO:0006457; F:GO:0051082	F:ATP binding; C:chaperonin-containing T-complex; P:protein folding; F:unfolded protein binding			IPR017998 (PRINTS); IPR027409 (G3DSA:3.50.7.GENE3D); IPR027413 (G3DSA:1.10.560.GENE3D); IPR012715 (TIGRFAM); IPR027410 (G3DSA:3.30.260.GENE3D); IPR002423 (PFAM); PTHR11353 (PANTHER); PTHR11353:SF177 (PANTHER); IPR012715 (CDD); IPR027413 (SUPERFAMILY); IPR027409 (SUPERFAMILY); IPR027410 (SUPERFAMILY)	F:GO:0005524; P:GO:0006457; F:GO:0051082	F:ATP binding; P:protein folding; F:unfolded protein binding
TaHSP60.11	T-complex protein 1 subunit epsilon	535	20	0	96.7	6	F:GO:0005524; C:GO:0005832; C:GO:0005886; P:GO:0006457; C:GO:0009506; F:GO:0051082	F:ATP binding; C:chaperonin-containing T-complex; C:plasma membrane; P:protein folding; C:plasmodesma; F:unfolded protein binding			IPR017998 (PRINTS); IPR027410 (G3DSA:3.30.260.GENE3D); IPR027409 (G3DSA:3.50.7.GENE3D); IPR012718 (TIGRFAM); IPR027413 (G3DSA:1.10.560.GENE3D); IPR002423 (PFAM); PTHR11353 (PANTHER); IPR012718 (PTHR11353:PANTHER); IPR012718 (CDD); IPR027413 (SUPERFAMILY); IPR027410 (SUPERFAMILY); IPR027409 (SUPERFAMILY)	F:GO:0005524; P:GO:0006457; F:GO:0051082	F:ATP binding; P:protein folding; F:unfolded protein binding
TaHSP60.5	chaperonin CPN60-1, mitochondrial	574	20	0	97.63	8	F:GO:0005524; C:GO:0005759; C:GO:0005829; P:GO:0006458; P:GO:0042026; P:GO:0045041; F:GO:0051082; F:GO:0051117	F:ATP binding; C:mitochondrial matrix; C:cytosol; P:'de novo' protein folding; P:protein refolding; P:protein import into mitochondrial intermembrane space; F:unfolded protein binding; F:ATPase binding			IPR001844 (PRINTS); IPR002423 (PFAM); IPR027409 (G3DSA:3.50.7.GENE3D); IPR001844 (TIGRFAM); IPR027413 (G3DSA:1.10.560.GENE3D); IPR027410 (G3DSA:3.30.260.GENE3D); PTHR11353 (PANTHER); PTHR11353:SF85 (PANTHER); IPR001844 (HAMAP); IPR001844 (CDD); IPR027409 (SUPERFAMILY); IPR027413 (SUPERFAMILY); IPR027410 (SUPERFAMILY)	F:GO:0005524; C:GO:0005737; P:GO:0042026	F:ATP binding; C:cytoplasm; P:protein refolding
TaHSP60.7	T-complex protein 1 subunit epsilon	535	20	0	96.51	6	F:GO:0005524; C:GO:0005832; C:GO:0005886; P:GO:0006457; C:GO:0009506; F:GO:0051082	F:ATP binding; C:chaperonin-containing T-complex; C:plasma membrane; P:protein folding; C:plasmodesma; F:unfolded protein binding			IPR017998 (PRINTS); IPR027413 (G3DSA:1.10.560.GENE3D); IPR012718 (TIGRFAM); IPR027410 (G3DSA:3.30.260.GENE3D); IPR027409 (G3DSA:3.50.7.GENE3D); IPR002423 (PFAM); IPR012718 (PTHR11353:PANTHER); PTHR11353 (PANTHER); IPR012718 (CDD); IPR027410 (SUPERFAMILY); IPR027413 (SUPERFAMILY); IPR027409 (SUPERFAMILY)	F:GO:0005524; P:GO:0006457; F:GO:0051082	F:ATP binding; P:protein folding; F:unfolded protein binding
TaHSP60.4	chaperonin CPN60-like 2, mitochondrial	579	20	0	94.59	9	F:GO:0005524; C:GO:0005739; C:GO:0005774; C:GO:0005829; P:GO:0006458; P:GO:0042026; P:GO:0045041; P:GO:0046686; F:GO:0051082	F:ATP binding; C:mitochondrion; C:vacuolar membrane; C:cytosol; P:'de novo' protein folding; P:protein refolding; P:protein import into mitochondrial intermembrane space; P:response to cadmium ion; F:unfolded protein binding			IPR001844 (PRINTS); IPR027409 (G3DSA:3.50.7.GENE3D); IPR027413 (G3DSA:1.10.560.GENE3D); IPR002423 (PFAM); IPR001844 (TIGRFAM); IPR027410 (G3DSA:3.30.260.GENE3D); PTHR11353:SF85 (PANTHER); PTHR11353 (PANTHER); IPR001844 (HAMAP); IPR001844 (CDD); IPR027413 (SUPERFAMILY); IPR027410 (SUPERFAMILY); IPR027409 (SUPERFAMILY)	F:GO:0005524; C:GO:0005737; P:GO:0042026	F:ATP binding; C:cytoplasm; P:protein refolding
TaHSP60.1	chaperonin CPN60-1, mitochondrial	574	20	0	97.45	8	F:GO:0005524; C:GO:0005759; C:GO:0005829; P:GO:0006458; P:GO:0042026; P:GO:0045041; F:GO:0051082; F:GO:0051117	F:ATP binding; C:mitochondrial matrix; C:cytosol; P:'de novo' protein folding; P:protein refolding; P:protein import into mitochondrial intermembrane space; F:unfolded protein binding; F:ATPase binding			IPR001844 (PRINTS); IPR001844 (TIGRFAM); IPR002423 (PFAM); IPR027410 (G3DSA:3.30.260.GENE3D); IPR027413 (G3DSA:1.10.560.GENE3D); IPR027409 (G3DSA:3.50.7.GENE3D); PTHR11353:SF85 (PANTHER); PTHR11353 (PANTHER); IPR001844 (HAMAP); IPR001844 (CDD); IPR027409 (SUPERFAMILY); IPR027413 (SUPERFAMILY); IPR027410 (SUPERFAMILY)	F:GO:0005524; C:GO:0005737; P:GO:0042026	F:ATP binding; C:cytoplasm; P:protein refolding
TaHSP60.17.1	RuBisCO large subunit-binding protein subunit beta, chloroplastic	465	20	0	88	9	F:GO:0004553; F:GO:0005524; C:GO:0005829; P:GO:0005975; P:GO:0006458; C:GO:0009570; C:GO:0009941; P:GO:0042026; F:GO:0051082	F:hydrolase activity, hydrolyzing O-glycosyl compounds; F:ATP binding; C:cytosol; P:carbohydrate metabolic process; P:'de novo' protein folding; C:chloroplast stroma; C:chloroplast envelope; P:protein refolding; F:unfolded protein binding			IPR001844 (PRINTS); IPR002423 (PFAM); IPR027413 (G3DSA:1.10.560.GENE3D); IPR027410 (G3DSA:3.30.260.GENE3D); IPR027409 (G3DSA:3.50.7.GENE3D); PTHR11353:SF81 (PANTHER); PTHR11353 (PANTHER); IPR027409 (SUPERFAMILY); IPR027413 (SUPERFAMILY); IPR027413 (SUPERFAMILY)	F:GO:0005524; C:GO:0005737; P:GO:0042026	F:ATP binding; C:cytoplasm; P:protein refolding
TaHSP60.17.4	RuBisCO large subunit-binding protein subunit beta, chloroplastic	426	20	0	93.01	9	F:GO:0004553; F:GO:0005524; C:GO:0005829; P:GO:0005975; P:GO:0006458; C:GO:0009570; C:GO:0009941; P:GO:0042026; F:GO:0051082	F:hydrolase activity, hydrolyzing O-glycosyl compounds; F:ATP binding; C:cytosol; P:carbohydrate metabolic process; P:'de novo' protein folding; C:chloroplast stroma; C:chloroplast envelope; P:protein refolding; F:unfolded protein binding			IPR001844 (PRINTS); IPR027413 (G3DSA:1.10.560.GENE3D); IPR027410 (G3DSA:3.30.260.GENE3D); IPR027409 (G3DSA:3.50.7.GENE3D); IPR002423 (PFAM); mobidb-lite (MOBIDB_LITE); mobidb-lite (MOBIDB_LITE); PTHR11353:SF81 (PANTHER); PTHR11353 (PANTHER); IPR027413 (SUPERFAMILY); IPR027409 (SUPERFAMILY)	F:GO:0005524; C:GO:0005737; P:GO:0042026	F:ATP binding; C:cytoplasm; P:protein refolding
TaHSP60.13.5	putative 1-phosphatidylinositol-3-phosphate 5-kinase FAB1C	1589	20	0	84.9	4	F:GO:0000285; F:GO:0005524; C:GO:0010008; P:GO:0046854	F:1-phosphatidylinositol-3-phosphate 5-kinase activity; F:ATP binding; C:endosome membrane; P:phosphatidylinositol phosphorylation	EC:2.7.1.150	1-phosphatidylinositol-3-phosphate 5-kinase	IPR002498 (PFAM); IPR027409 (G3DSA:3.50.7.GENE3D); IPR027484 (G3DSA:3.30.800.GENE3D); G3DSA:1.20.58.1870 (GENE3D); IPR002423 (PFAM); mobidb-lite (MOBIDB_LITE); mobidb-lite (MOBIDB_LITE); mobidb-lite (MOBIDB_LITE); mobidb-lite (MOBIDB_LITE); mobidb-lite (MOBIDB_LITE); mobidb-lite (MOBIDB_LITE); PTHR11353:SF171 (PANTHER); PTHR11353 (PANTHER); IPR002498 (PROSITE_PROFILES); cd03334 (CDD); IPR027409 (…	F:GO:0005524; F:GO:0016307; P:GO:0046488	F:ATP binding; F:phosphatidylinositol phosphate kinase activity; P:phosphatidylinositol metabolic process
TaHSP60.13.2	putative 1-phosphatidylinositol-3-phosphate 5-kinase FAB1C	1597	20	0	84.68	4	F:GO:0000285; F:GO:0005524; C:GO:0010008; P:GO:0046854	F:1-phosphatidylinositol-3-phosphate 5-kinase activity; F:ATP binding; C:endosome membrane; P:phosphatidylinositol phosphorylation	EC:2.7.1.150	1-phosphatidylinositol-3-phosphate 5-kinase	IPR027409 (G3DSA:3.50.7.GENE3D); IPR027484 (G3DSA:3.30.800.GENE3D); IPR002498 (PFAM); IPR002423 (PFAM); G3DSA:1.20.58.1870 (GENE3D); mobidb-lite (MOBIDB_LITE); mobidb-lite (MOBIDB_LITE); mobidb-lite (MOBIDB_LITE); mobidb-lite (MOBIDB_LITE); mobidb-lite (MOBIDB_LITE); mobidb-lite (MOBIDB_LITE); PTHR11353:SF171 (PANTHER); PTHR11353 (PANTHER); IPR002498 (PROSITE_PROFILES); cd03334 (CDD); IPR027409 (…	F:GO:0005524; F:GO:0016307; P:GO:0046488	F:ATP binding; F:phosphatidylinositol phosphate kinase activity; P:phosphatidylinositol metabolic process
TaHSP60.13.4	putative 1-phosphatidylinositol-3-phosphate 5-kinase FAB1C	1593	20	0	84.99	4	F:GO:0000285; F:GO:0005524; C:GO:0010008; P:GO:0046854	F:1-phosphatidylinositol-3-phosphate 5-kinase activity; F:ATP binding; C:endosome membrane; P:phosphatidylinositol phosphorylation	EC:2.7.1.150	1-phosphatidylinositol-3-phosphate 5-kinase	IPR002498 (PFAM); IPR027484 (G3DSA:3.30.800.GENE3D); IPR027409 (G3DSA:3.50.7.GENE3D); G3DSA:1.20.58.1870 (GENE3D); IPR002423 (PFAM); mobidb-lite (MOBIDB_LITE); mobidb-lite (MOBIDB_LITE); mobidb-lite (MOBIDB_LITE); mobidb-lite (MOBIDB_LITE); mobidb-lite (MOBIDB_LITE); mobidb-lite (MOBIDB_LITE); PTHR11353:SF171 (PANTHER); PTHR11353 (PANTHER); IPR002498 (PROSITE_PROFILES); cd03334 (CDD); IPR027409 (…	F:GO:0005524; F:GO:0016307; P:GO:0046488	F:ATP binding; F:phosphatidylinositol phosphate kinase activity; P:phosphatidylinositol metabolic process
TaHSP60.17.2	RuBisCO large subunit-binding protein subunit beta, chloroplastic	505	20	0	92.81	9	F:GO:0004553; F:GO:0005524; C:GO:0005829; P:GO:0005975; P:GO:0006458; C:GO:0009570; C:GO:0009941; P:GO:0042026; F:GO:0051082	F:hydrolase activity, hydrolyzing O-glycosyl compounds; F:ATP binding; C:cytosol; P:carbohydrate metabolic process; P:'de novo' protein folding; C:chloroplast stroma; C:chloroplast envelope; P:protein refolding; F:unfolded protein binding			IPR001844 (PRINTS); IPR027410 (G3DSA:3.30.260.GENE3D); IPR002423 (PFAM); IPR027413 (G3DSA:1.10.560.GENE3D); IPR027409 (G3DSA:3.50.7.GENE3D); PTHR11353:SF81 (PANTHER); PTHR11353 (PANTHER); IPR001844 (CDD); IPR027413 (SUPERFAMILY); IPR027410 (SUPERFAMILY); IPR027409 (SUPERFAMILY)	F:GO:0005524; C:GO:0005737; P:GO:0042026	F:ATP binding; C:cytoplasm; P:protein refolding
TaHSP60.13.3	putative 1-phosphatidylinositol-3-phosphate 5-kinase FAB1C	1574	20	0	84.04	4	F:GO:0000285; F:GO:0005524; C:GO:0010008; P:GO:0046854	F:1-phosphatidylinositol-3-phosphate 5-kinase activity; F:ATP binding; C:endosome membrane; P:phosphatidylinositol phosphorylation	EC:2.7.1.150	1-phosphatidylinositol-3-phosphate 5-kinase	IPR002423 (PFAM); IPR027409 (G3DSA:3.50.7.GENE3D); IPR002498 (PFAM); IPR027484 (G3DSA:3.30.800.GENE3D); G3DSA:1.20.58.1870 (GENE3D); mobidb-lite (MOBIDB_LITE); mobidb-lite (MOBIDB_LITE); mobidb-lite (MOBIDB_LITE); mobidb-lite (MOBIDB_LITE); mobidb-lite (MOBIDB_LITE); mobidb-lite (MOBIDB_LITE); PTHR11353 (PANTHER); PTHR11353:SF171 (PANTHER); IPR002498 (PROSITE_PROFILES); cd03334 (CDD); IPR027409 (…	F:GO:0005524; F:GO:0016307; P:GO:0046488	F:ATP binding; F:phosphatidylinositol phosphate kinase activity; P:phosphatidylinositol metabolic process
TaHSP60.14.1	RuBisCO large subunit-binding protein subunit beta, chloroplastic	648	20	0	92.94	9	F:GO:0004553; F:GO:0005524; C:GO:0005829; P:GO:0005975; P:GO:0006458; C:GO:0009570; C:GO:0009941; P:GO:0042026; F:GO:0051082	F:hydrolase activity, hydrolyzing O-glycosyl compounds; F:ATP binding; C:cytosol; P:carbohydrate metabolic process; P:'de novo' protein folding; C:chloroplast stroma; C:chloroplast envelope; P:protein refolding; F:unfolded protein binding			IPR001844 (PRINTS); IPR002423 (PFAM); IPR001844 (TIGRFAM); IPR027413 (G3DSA:1.10.560.GENE3D); IPR027410 (G3DSA:3.30.260.GENE3D); IPR027409 (G3DSA:3.50.7.GENE3D); mobidb-lite (MOBIDB_LITE); PTHR11353:SF81 (PANTHER); PTHR11353 (PANTHER); IPR001844 (CDD); IPR027410 (SUPERFAMILY); IPR027413 (SUPERFAMILY); IPR027409 (SUPERFAMILY)	F:GO:0005524; C:GO:0005737; P:GO:0042026	F:ATP binding; C:cytoplasm; P:protein refolding
TaHSP60.15.2	putative 1-phosphatidylinositol-3-phosphate 5-kinase FAB1D	1487	20	0	75.11	4	F:GO:0000285; F:GO:0005524; C:GO:0010008; P:GO:0046854	F:1-phosphatidylinositol-3-phosphate 5-kinase activity; F:ATP binding; C:endosome membrane; P:phosphatidylinositol phosphorylation	EC:2.7.1.150	1-phosphatidylinositol-3-phosphate 5-kinase	IPR027409 (G3DSA:3.50.7.GENE3D); IPR002498 (PFAM); IPR002423 (PFAM); G3DSA:1.20.58.1870 (GENE3D); IPR027484 (G3DSA:3.30.800.GENE3D); mobidb-lite (MOBIDB_LITE); mobidb-lite (MOBIDB_LITE); mobidb-lite (MOBIDB_LITE); mobidb-lite (MOBIDB_LITE); mobidb-lite (MOBIDB_LITE); mobidb-lite (MOBIDB_LITE); PTHR11353 (PANTHER); PTHR11353:SF123 (PANTHER); IPR002498 (PROSITE_PROFILES); cd03334 (CDD); SSF56104 (S…	F:GO:0005524; F:GO:0016307; P:GO:0046488	F:ATP binding; F:phosphatidylinositol phosphate kinase activity; P:phosphatidylinositol metabolic process
TaHSP60.14.2	RuBisCO large subunit-binding protein subunit beta, chloroplastic	505	20	0	93.03	9	F:GO:0004553; F:GO:0005524; C:GO:0005829; P:GO:0005975; P:GO:0006458; C:GO:0009570; C:GO:0009941; P:GO:0042026; F:GO:0051082	F:hydrolase activity, hydrolyzing O-glycosyl compounds; F:ATP binding; C:cytosol; P:carbohydrate metabolic process; P:'de novo' protein folding; C:chloroplast stroma; C:chloroplast envelope; P:protein refolding; F:unfolded protein binding			IPR001844 (PRINTS); IPR002423 (PFAM); IPR027410 (G3DSA:3.30.260.GENE3D); IPR027409 (G3DSA:3.50.7.GENE3D); IPR027413 (G3DSA:1.10.560.GENE3D); PTHR11353:SF81 (PANTHER); PTHR11353 (PANTHER); IPR001844 (CDD); IPR027410 (SUPERFAMILY); IPR027409 (SUPERFAMILY); IPR027413 (SUPERFAMILY)	F:GO:0005524; C:GO:0005737; P:GO:0042026	F:ATP binding; C:cytoplasm; P:protein refolding
TaHSP60.15.1	putative 1-phosphatidylinositol-3-phosphate 5-kinase FAB1D	1487	20	0	75.11	4	F:GO:0000285; F:GO:0005524; C:GO:0010008; P:GO:0046854	F:1-phosphatidylinositol-3-phosphate 5-kinase activity; F:ATP binding; C:endosome membrane; P:phosphatidylinositol phosphorylation	EC:2.7.1.150	1-phosphatidylinositol-3-phosphate 5-kinase	IPR027409 (G3DSA:3.50.7.GENE3D); IPR002498 (PFAM); IPR002423 (PFAM); G3DSA:1.20.58.1870 (GENE3D); IPR027484 (G3DSA:3.30.800.GENE3D); mobidb-lite (MOBIDB_LITE); mobidb-lite (MOBIDB_LITE); mobidb-lite (MOBIDB_LITE); mobidb-lite (MOBIDB_LITE); mobidb-lite (MOBIDB_LITE); mobidb-lite (MOBIDB_LITE); PTHR11353 (PANTHER); PTHR11353:SF123 (PANTHER); IPR002498 (PROSITE_PROFILES); cd03334 (CDD); SSF56104 (S…	F:GO:0005524; F:GO:0016307; P:GO:0046488	F:ATP binding; F:phosphatidylinositol phosphate kinase activity; P:phosphatidylinositol metabolic process
TaHSP60.16	putative 1-phosphatidylinositol-3-phosphate 5-kinase FAB1C	1590	20	0	83.46	4	F:GO:0000285; F:GO:0005524; C:GO:0010008; P:GO:0046854	F:1-phosphatidylinositol-3-phosphate 5-kinase activity; F:ATP binding; C:endosome membrane; P:phosphatidylinositol phosphorylation	EC:2.7.1.150	1-phosphatidylinositol-3-phosphate 5-kinase	G3DSA:1.20.58.1870 (GENE3D); IPR027484 (G3DSA:3.30.800.GENE3D); IPR002423 (PFAM); IPR002498 (PFAM); IPR027409 (G3DSA:3.50.7.GENE3D); mobidb-lite (MOBIDB_LITE); mobidb-lite (MOBIDB_LITE); mobidb-lite (MOBIDB_LITE); mobidb-lite (MOBIDB_LITE); mobidb-lite (MOBIDB_LITE); PTHR11353:SF171 (PANTHER); PTHR11353 (PANTHER); IPR002498 (PROSITE_PROFILES); cd03334 (CDD); IPR027409 (SUPERFAMILY); SSF56104 (SUP…	F:GO:0005524; F:GO:0016307; P:GO:0046488	F:ATP binding; F:phosphatidylinositol phosphate kinase activity; P:phosphatidylinositol metabolic process
TaHSP60.17.3	RuBisCO large subunit-binding protein subunit beta, chloroplastic	592	20	0	93.04	9	F:GO:0004553; F:GO:0005524; C:GO:0005829; P:GO:0005975; P:GO:0006458; C:GO:0009570; C:GO:0009941; P:GO:0042026; F:GO:0051082	F:hydrolase activity, hydrolyzing O-glycosyl compounds; F:ATP binding; C:cytosol; P:carbohydrate metabolic process; P:'de novo' protein folding; C:chloroplast stroma; C:chloroplast envelope; P:protein refolding; F:unfolded protein binding			IPR001844 (PRINTS); IPR027409 (G3DSA:3.50.7.GENE3D); IPR027410 (G3DSA:3.30.260.GENE3D); IPR002423 (PFAM); IPR001844 (TIGRFAM); IPR027413 (G3DSA:1.10.560.GENE3D); mobidb-lite (MOBIDB_LITE); mobidb-lite (MOBIDB_LITE); PTHR11353 (PANTHER); PTHR11353:SF81 (PANTHER); IPR001844 (CDD); IPR027409 (SUPERFAMILY); IPR027413 (SUPERFAMILY); IPR027410 (SUPERFAMILY)	F:GO:0005524; C:GO:0005737; P:GO:0042026	F:ATP binding; C:cytoplasm; P:protein refolding
TaHSP60.13.1	putative 1-phosphatidylinositol-3-phosphate 5-kinase FAB1C	1580	20	0	84.8	4	F:GO:0000285; F:GO:0005524; C:GO:0010008; P:GO:0046854	F:1-phosphatidylinositol-3-phosphate 5-kinase activity; F:ATP binding; C:endosome membrane; P:phosphatidylinositol phosphorylation	EC:2.7.1.150	1-phosphatidylinositol-3-phosphate 5-kinase	IPR027409 (G3DSA:3.50.7.GENE3D); G3DSA:1.20.58.1870 (GENE3D); IPR027484 (G3DSA:3.30.800.GENE3D); IPR002498 (PFAM); IPR002423 (PFAM); mobidb-lite (MOBIDB_LITE); mobidb-lite (MOBIDB_LITE); mobidb-lite (MOBIDB_LITE); mobidb-lite (MOBIDB_LITE); mobidb-lite (MOBIDB_LITE); mobidb-lite (MOBIDB_LITE); PTHR11353:SF171 (PANTHER); PTHR11353 (PANTHER); IPR002498 (PROSITE_PROFILES); cd03334 (CDD); IPR027409 (…	F:GO:0005524; F:GO:0016307; P:GO:0046488	F:ATP binding; F:phosphatidylinositol phosphate kinase activity; P:phosphatidylinositol metabolic process
TaHSP60.14.3	RuBisCO large subunit-binding protein subunit beta, chloroplastic	589	20	0	93.08	9	F:GO:0004553; F:GO:0005524; C:GO:0005829; P:GO:0005975; P:GO:0006458; C:GO:0009570; C:GO:0009941; P:GO:0042026; F:GO:0051082	F:hydrolase activity, hydrolyzing O-glycosyl compounds; F:ATP binding; C:cytosol; P:carbohydrate metabolic process; P:'de novo' protein folding; C:chloroplast stroma; C:chloroplast envelope; P:protein refolding; F:unfolded protein binding			IPR001844 (PRINTS); IPR027409 (G3DSA:3.50.7.GENE3D); IPR027413 (G3DSA:1.10.560.GENE3D); IPR001844 (TIGRFAM); IPR002423 (PFAM); IPR027410 (G3DSA:3.30.260.GENE3D); mobidb-lite (MOBIDB_LITE); PTHR11353 (PANTHER); PTHR11353:SF81 (PANTHER); IPR001844 (CDD); IPR027413 (SUPERFAMILY); IPR027409 (SUPERFAMILY); IPR027410 (SUPERFAMILY)	F:GO:0005524; C:GO:0005737; P:GO:0042026	F:ATP binding; C:cytoplasm; P:protein refolding
TaHSP60.18	putative 1-phosphatidylinositol-3-phosphate 5-kinase FAB1D isoform X1	1491	20	0	74.95	4	F:GO:0000285; F:GO:0005524; C:GO:0010008; P:GO:0046854	F:1-phosphatidylinositol-3-phosphate 5-kinase activity; F:ATP binding; C:endosome membrane; P:phosphatidylinositol phosphorylation	EC:2.7.1.150	1-phosphatidylinositol-3-phosphate 5-kinase	G3DSA:1.20.58.1870 (GENE3D); IPR002423 (PFAM); IPR027409 (G3DSA:3.50.7.GENE3D); IPR027484 (G3DSA:3.30.800.GENE3D); IPR002498 (PFAM); mobidb-lite (MOBIDB_LITE); mobidb-lite (MOBIDB_LITE); mobidb-lite (MOBIDB_LITE); mobidb-lite (MOBIDB_LITE); mobidb-lite (MOBIDB_LITE); mobidb-lite (MOBIDB_LITE); mobidb-lite (MOBIDB_LITE); PTHR11353:SF123 (PANTHER); PTHR11353 (PANTHER); IPR002498 (PROSITE_PROFILES);…	F:GO:0005524; F:GO:0016307; P:GO:0046488	F:ATP binding; F:phosphatidylinositol phosphate kinase activity; P:phosphatidylinositol metabolic process
TaHSP60.23.3	1-phosphatidylinositol-3-phosphate 5-kinase FAB1B-like isoform X1	1591	20	0	78.04	4	F:GO:0000285; F:GO:0005524; C:GO:0010008; P:GO:0046854	F:1-phosphatidylinositol-3-phosphate 5-kinase activity; F:ATP binding; C:endosome membrane; P:phosphatidylinositol phosphorylation	EC:2.7.1.150	1-phosphatidylinositol-3-phosphate 5-kinase	IPR002423 (PFAM); G3DSA:1.20.58.1870 (GENE3D); IPR027409 (G3DSA:3.50.7.GENE3D); IPR002498 (PFAM); IPR027484 (G3DSA:3.30.800.GENE3D); mobidb-lite (MOBIDB_LITE); mobidb-lite (MOBIDB_LITE); mobidb-lite (MOBIDB_LITE); mobidb-lite (MOBIDB_LITE); mobidb-lite (MOBIDB_LITE); PTHR11353:SF87 (PANTHER); PTHR11353 (PANTHER); IPR002498 (PROSITE_PROFILES); cd03334 (CDD); IPR027410 (SUPERFAMILY); SSF56104 (SUPE…	F:GO:0005524; F:GO:0016307; P:GO:0046488	F:ATP binding; F:phosphatidylinositol phosphate kinase activity; P:phosphatidylinositol metabolic process
TaHSP60.21.4	RuBisCO large subunit-binding protein subunit beta, chloroplastic	420	20	0	92.92	9	F:GO:0004553; F:GO:0005524; C:GO:0005829; P:GO:0005975; P:GO:0006458; C:GO:0009570; C:GO:0009941; P:GO:0042026; F:GO:0051082	F:hydrolase activity, hydrolyzing O-glycosyl compounds; F:ATP binding; C:cytosol; P:carbohydrate metabolic process; P:'de novo' protein folding; C:chloroplast stroma; C:chloroplast envelope; P:protein refolding; F:unfolded protein binding			IPR001844 (PRINTS); IPR027413 (G3DSA:1.10.560.GENE3D); IPR027410 (G3DSA:3.30.260.GENE3D); IPR027409 (G3DSA:3.50.7.GENE3D); IPR002423 (PFAM); mobidb-lite (MOBIDB_LITE); mobidb-lite (MOBIDB_LITE); PTHR11353:SF81 (PANTHER); PTHR11353 (PANTHER); IPR027409 (SUPERFAMILY); IPR027413 (SUPERFAMILY)	F:GO:0005524; C:GO:0005737; P:GO:0042026	F:ATP binding; C:cytoplasm; P:protein refolding
TaHSP60.21.2	RuBisCO large subunit-binding protein subunit beta, chloroplastic	505	20	0	92.73	9	F:GO:0004553; F:GO:0005524; C:GO:0005829; P:GO:0005975; P:GO:0006458; C:GO:0009570; C:GO:0009941; P:GO:0042026; F:GO:0051082	F:hydrolase activity, hydrolyzing O-glycosyl compounds; F:ATP binding; C:cytosol; P:carbohydrate metabolic process; P:'de novo' protein folding; C:chloroplast stroma; C:chloroplast envelope; P:protein refolding; F:unfolded protein binding			IPR001844 (PRINTS); IPR027410 (G3DSA:3.30.260.GENE3D); IPR027409 (G3DSA:3.50.7.GENE3D); IPR002423 (PFAM); IPR027413 (G3DSA:1.10.560.GENE3D); PTHR11353:SF81 (PANTHER); PTHR11353 (PANTHER); IPR001844 (CDD); IPR027413 (SUPERFAMILY); IPR027409 (SUPERFAMILY); IPR027410 (SUPERFAMILY)	F:GO:0005524; C:GO:0005737; P:GO:0042026	F:ATP binding; C:cytoplasm; P:protein refolding
TaHSP60.23.2	1-phosphatidylinositol-3-phosphate 5-kinase FAB1B-like isoform X1	1565	20	0	78.18	4	F:GO:0000285; F:GO:0005524; C:GO:0010008; P:GO:0046854	F:1-phosphatidylinositol-3-phosphate 5-kinase activity; F:ATP binding; C:endosome membrane; P:phosphatidylinositol phosphorylation	EC:2.7.1.150	1-phosphatidylinositol-3-phosphate 5-kinase	IPR002498 (PFAM); G3DSA:1.20.58.1870 (GENE3D); IPR002423 (PFAM); IPR027409 (G3DSA:3.50.7.GENE3D); IPR027484 (G3DSA:3.30.800.GENE3D); mobidb-lite (MOBIDB_LITE); mobidb-lite (MOBIDB_LITE); mobidb-lite (MOBIDB_LITE); mobidb-lite (MOBIDB_LITE); mobidb-lite (MOBIDB_LITE); PTHR11353 (PANTHER); PTHR11353:SF87 (PANTHER); IPR002498 (PROSITE_PROFILES); cd03334 (CDD); IPR027410 (SUPERFAMILY); IPR027409 (SUP…	F:GO:0005524; F:GO:0016307; P:GO:0046488	F:ATP binding; F:phosphatidylinositol phosphate kinase activity; P:phosphatidylinositol metabolic process
TaHSP60.26.9	1-phosphatidylinositol-3-phosphate 5-kinase FAB1B-like isoform X1	1029	20	0	79.01	4	F:GO:0000285; F:GO:0005524; C:GO:0010008; P:GO:0046854	F:1-phosphatidylinositol-3-phosphate 5-kinase activity; F:ATP binding; C:endosome membrane; P:phosphatidylinositol phosphorylation	EC:2.7.1.150	1-phosphatidylinositol-3-phosphate 5-kinase	G3DSA:1.20.58.1870 (GENE3D); IPR027484 (G3DSA:3.30.800.GENE3D); IPR002498 (PFAM); mobidb-lite (MOBIDB_LITE); mobidb-lite (MOBIDB_LITE); mobidb-lite (MOBIDB_LITE); mobidb-lite (MOBIDB_LITE); mobidb-lite (MOBIDB_LITE); mobidb-lite (MOBIDB_LITE); mobidb-lite (MOBIDB_LITE); PTHR11353:SF87 (PANTHER); PTHR11353 (PANTHER); IPR002498 (PROSITE_PROFILES); SSF56104 (SUPERFAMILY)	F:GO:0016307; P:GO:0046488	F:phosphatidylinositol phosphate kinase activity; P:phosphatidylinositol metabolic process
TaHSP60.26.5	1-phosphatidylinositol-3-phosphate 5-kinase FAB1B-like isoform X1	1594	20	0	77.61	4	F:GO:0000285; F:GO:0005524; C:GO:0010008; P:GO:0046854	F:1-phosphatidylinositol-3-phosphate 5-kinase activity; F:ATP binding; C:endosome membrane; P:phosphatidylinositol phosphorylation	EC:2.7.1.150	1-phosphatidylinositol-3-phosphate 5-kinase	IPR027409 (G3DSA:3.50.7.GENE3D); IPR002423 (PFAM); IPR027484 (G3DSA:3.30.800.GENE3D); G3DSA:1.20.58.1870 (GENE3D); IPR002498 (PFAM); mobidb-lite (MOBIDB_LITE); mobidb-lite (MOBIDB_LITE); mobidb-lite (MOBIDB_LITE); mobidb-lite (MOBIDB_LITE); mobidb-lite (MOBIDB_LITE); mobidb-lite (MOBIDB_LITE); mobidb-lite (MOBIDB_LITE); PTHR11353:SF87 (PANTHER); PTHR11353 (PANTHER); IPR002498 (PROSITE_PROFILES); …	F:GO:0005524; F:GO:0016307; P:GO:0046488	F:ATP binding; F:phosphatidylinositol phosphate kinase activity; P:phosphatidylinositol metabolic process
TaHSP60.26.2	1-phosphatidylinositol-3-phosphate 5-kinase FAB1B-like isoform X1	1570	20	0	76.59	4	F:GO:0000285; F:GO:0005524; C:GO:0010008; P:GO:0046854	F:1-phosphatidylinositol-3-phosphate 5-kinase activity; F:ATP binding; C:endosome membrane; P:phosphatidylinositol phosphorylation	EC:2.7.1.150	1-phosphatidylinositol-3-phosphate 5-kinase	IPR027409 (G3DSA:3.50.7.GENE3D); IPR002498 (PFAM); IPR002423 (PFAM); G3DSA:1.20.58.1870 (GENE3D); IPR027484 (G3DSA:3.30.800.GENE3D); mobidb-lite (MOBIDB_LITE); mobidb-lite (MOBIDB_LITE); mobidb-lite (MOBIDB_LITE); mobidb-lite (MOBIDB_LITE); mobidb-lite (MOBIDB_LITE); mobidb-lite (MOBIDB_LITE); mobidb-lite (MOBIDB_LITE); PTHR11353:SF87 (PANTHER); PTHR11353 (PANTHER); IPR002498 (PROSITE_PROFILES); …	F:GO:0005524; F:GO:0016307; P:GO:0046488	F:ATP binding; F:phosphatidylinositol phosphate kinase activity; P:phosphatidylinositol metabolic process
TaHSP60.26.3	1-phosphatidylinositol-3-phosphate 5-kinase FAB1B-like isoform X1	1591	20	0	77.48	4	F:GO:0000285; F:GO:0005524; C:GO:0010008; P:GO:0046854	F:1-phosphatidylinositol-3-phosphate 5-kinase activity; F:ATP binding; C:endosome membrane; P:phosphatidylinositol phosphorylation	EC:2.7.1.150	1-phosphatidylinositol-3-phosphate 5-kinase	IPR002498 (PFAM); IPR002423 (PFAM); IPR027409 (G3DSA:3.50.7.GENE3D); IPR027484 (G3DSA:3.30.800.GENE3D); G3DSA:1.20.58.1870 (GENE3D); mobidb-lite (MOBIDB_LITE); mobidb-lite (MOBIDB_LITE); mobidb-lite (MOBIDB_LITE); mobidb-lite (MOBIDB_LITE); mobidb-lite (MOBIDB_LITE); mobidb-lite (MOBIDB_LITE); mobidb-lite (MOBIDB_LITE); PTHR11353:SF87 (PANTHER); PTHR11353 (PANTHER); IPR002498 (PROSITE_PROFILES); …	F:GO:0005524; F:GO:0016307; P:GO:0046488	F:ATP binding; F:phosphatidylinositol phosphate kinase activity; P:phosphatidylinositol metabolic process
TaHSP60.23.9	1-phosphatidylinositol-3-phosphate 5-kinase FAB1B-like isoform X1	1029	20	0	78.82	4	F:GO:0000285; F:GO:0005524; C:GO:0010008; P:GO:0046854	F:1-phosphatidylinositol-3-phosphate 5-kinase activity; F:ATP binding; C:endosome membrane; P:phosphatidylinositol phosphorylation	EC:2.7.1.150	1-phosphatidylinositol-3-phosphate 5-kinase	G3DSA:1.20.58.1870 (GENE3D); IPR027484 (G3DSA:3.30.800.GENE3D); IPR002498 (PFAM); mobidb-lite (MOBIDB_LITE); mobidb-lite (MOBIDB_LITE); mobidb-lite (MOBIDB_LITE); mobidb-lite (MOBIDB_LITE); PTHR11353:SF87 (PANTHER); PTHR11353 (PANTHER); IPR002498 (PROSITE_PROFILES); SSF56104 (SUPERFAMILY)	F:GO:0016307; P:GO:0046488	F:phosphatidylinositol phosphate kinase activity; P:phosphatidylinositol metabolic process
TaHSP60.24.1	1-phosphatidylinositol-3-phosphate 5-kinase FAB1B-like isoform X1	1596	20	0	77.59	4	F:GO:0000285; F:GO:0005524; C:GO:0010008; P:GO:0046854	F:1-phosphatidylinositol-3-phosphate 5-kinase activity; F:ATP binding; C:endosome membrane; P:phosphatidylinositol phosphorylation	EC:2.7.1.150	1-phosphatidylinositol-3-phosphate 5-kinase	IPR027484 (G3DSA:3.30.800.GENE3D); IPR002498 (PFAM); IPR027409 (G3DSA:3.50.7.GENE3D); IPR002423 (PFAM); G3DSA:1.20.58.1870 (GENE3D); mobidb-lite (MOBIDB_LITE); mobidb-lite (MOBIDB_LITE); mobidb-lite (MOBIDB_LITE); mobidb-lite (MOBIDB_LITE); mobidb-lite (MOBIDB_LITE); mobidb-lite (MOBIDB_LITE); mobidb-lite (MOBIDB_LITE); PTHR11353:SF87 (PANTHER); PTHR11353 (PANTHER); IPR002498 (PROSITE_PROFILES); …	F:GO:0005524; F:GO:0016307; P:GO:0046488	F:ATP binding; F:phosphatidylinositol phosphate kinase activity; P:phosphatidylinositol metabolic process
TaHSP60.23.1	1-phosphatidylinositol-3-phosphate 5-kinase FAB1B-like isoform X1	1615	20	0	78.86	4	F:GO:0000285; F:GO:0005524; C:GO:0010008; P:GO:0046854	F:1-phosphatidylinositol-3-phosphate 5-kinase activity; F:ATP binding; C:endosome membrane; P:phosphatidylinositol phosphorylation	EC:2.7.1.150	1-phosphatidylinositol-3-phosphate 5-kinase	IPR027484 (G3DSA:3.30.800.GENE3D); IPR002498 (PFAM); IPR002423 (PFAM); G3DSA:1.20.58.1870 (GENE3D); IPR027409 (G3DSA:3.50.7.GENE3D); mobidb-lite (MOBIDB_LITE); mobidb-lite (MOBIDB_LITE); mobidb-lite (MOBIDB_LITE); mobidb-lite (MOBIDB_LITE); mobidb-lite (MOBIDB_LITE); PTHR11353:SF87 (PANTHER); PTHR11353 (PANTHER); IPR002498 (PROSITE_PROFILES); cd03334 (CDD); IPR027409 (SUPERFAMILY); SSF56104 (SUPE…	F:GO:0005524; F:GO:0016307; P:GO:0046488	F:ATP binding; F:phosphatidylinositol phosphate kinase activity; P:phosphatidylinositol metabolic process
TaHSP60.23.5	1-phosphatidylinositol-3-phosphate 5-kinase FAB1B-like isoform X1	1559	20	0	76.68	4	F:GO:0000285; F:GO:0005524; C:GO:0010008; P:GO:0046854	F:1-phosphatidylinositol-3-phosphate 5-kinase activity; F:ATP binding; C:endosome membrane; P:phosphatidylinositol phosphorylation	EC:2.7.1.150	1-phosphatidylinositol-3-phosphate 5-kinase	IPR027484 (G3DSA:3.30.800.GENE3D); IPR002423 (PFAM); IPR027409 (G3DSA:3.50.7.GENE3D); G3DSA:1.20.58.1870 (GENE3D); IPR002498 (PFAM); mobidb-lite (MOBIDB_LITE); mobidb-lite (MOBIDB_LITE); mobidb-lite (MOBIDB_LITE); mobidb-lite (MOBIDB_LITE); mobidb-lite (MOBIDB_LITE); PTHR11353:SF87 (PANTHER); PTHR11353 (PANTHER); IPR002498 (PROSITE_PROFILES); SSF56104 (SUPERFAMILY); IPR027409 (SUPERFAMILY); IPR02…	F:GO:0005524; F:GO:0016307; P:GO:0046488	F:ATP binding; F:phosphatidylinositol phosphate kinase activity; P:phosphatidylinositol metabolic process
TaHSP60.23.8	1-phosphatidylinositol-3-phosphate 5-kinase FAB1B-like isoform X1	1133	20	0	78.56	4	F:GO:0000285; F:GO:0005524; C:GO:0010008; P:GO:0046854	F:1-phosphatidylinositol-3-phosphate 5-kinase activity; F:ATP binding; C:endosome membrane; P:phosphatidylinositol phosphorylation	EC:2.7.1.150	1-phosphatidylinositol-3-phosphate 5-kinase	IPR002498 (PFAM); G3DSA:1.20.58.1870 (GENE3D); IPR027484 (G3DSA:3.30.800.GENE3D); IPR027409 (G3DSA:3.50.7.GENE3D); mobidb-lite (MOBIDB_LITE); mobidb-lite (MOBIDB_LITE); mobidb-lite (MOBIDB_LITE); mobidb-lite (MOBIDB_LITE); PTHR11353 (PANTHER); PTHR11353:SF87 (PANTHER); IPR002498 (PROSITE_PROFILES); IPR027409 (SUPERFAMILY); SSF56104 (SUPERFAMILY)	F:GO:0016307; P:GO:0046488	F:phosphatidylinositol phosphate kinase activity; P:phosphatidylinositol metabolic process
TaHSP60.26.7	1-phosphatidylinositol-3-phosphate 5-kinase FAB1B-like isoform X1	1580	20	0	77.36	4	F:GO:0000285; F:GO:0005524; C:GO:0010008; P:GO:0046854	F:1-phosphatidylinositol-3-phosphate 5-kinase activity; F:ATP binding; C:endosome membrane; P:phosphatidylinositol phosphorylation	EC:2.7.1.150	1-phosphatidylinositol-3-phosphate 5-kinase	IPR002498 (PFAM); IPR027484 (G3DSA:3.30.800.GENE3D); G3DSA:1.20.58.1870 (GENE3D); IPR002423 (PFAM); IPR027409 (G3DSA:3.50.7.GENE3D); mobidb-lite (MOBIDB_LITE); mobidb-lite (MOBIDB_LITE); mobidb-lite (MOBIDB_LITE); mobidb-lite (MOBIDB_LITE); mobidb-lite (MOBIDB_LITE); mobidb-lite (MOBIDB_LITE); mobidb-lite (MOBIDB_LITE); PTHR11353 (PANTHER); PTHR11353:SF87 (PANTHER); IPR002498 (PROSITE_PROFILES); …	F:GO:0005524; F:GO:0016307; P:GO:0046488	F:ATP binding; F:phosphatidylinositol phosphate kinase activity; P:phosphatidylinositol metabolic process
TaHSP60.24.7	1-phosphatidylinositol-3-phosphate 5-kinase FAB1B-like isoform X1	1027	20	0	78.17	4	F:GO:0000285; F:GO:0005524; C:GO:0010008; P:GO:0046854	F:1-phosphatidylinositol-3-phosphate 5-kinase activity; F:ATP binding; C:endosome membrane; P:phosphatidylinositol phosphorylation	EC:2.7.1.150	1-phosphatidylinositol-3-phosphate 5-kinase	G3DSA:1.20.58.1870 (GENE3D); IPR002498 (PFAM); IPR027484 (G3DSA:3.30.800.GENE3D); mobidb-lite (MOBIDB_LITE); mobidb-lite (MOBIDB_LITE); mobidb-lite (MOBIDB_LITE); mobidb-lite (MOBIDB_LITE); mobidb-lite (MOBIDB_LITE); PTHR11353 (PANTHER); PTHR11353:SF87 (PANTHER); IPR002498 (PROSITE_PROFILES); SSF56104 (SUPERFAMILY)	F:GO:0016307; P:GO:0046488	F:phosphatidylinositol phosphate kinase activity; P:phosphatidylinositol metabolic process
TaHSP60.24.6	1-phosphatidylinositol-3-phosphate 5-kinase FAB1B-like isoform X1	1429	20	0	73.31	4	F:GO:0000285; F:GO:0005524; C:GO:0010008; P:GO:0046854	F:1-phosphatidylinositol-3-phosphate 5-kinase activity; F:ATP binding; C:endosome membrane; P:phosphatidylinositol phosphorylation	EC:2.7.1.150	1-phosphatidylinositol-3-phosphate 5-kinase	G3DSA:1.20.58.1870 (GENE3D); IPR027409 (G3DSA:3.50.7.GENE3D); IPR027484 (G3DSA:3.30.800.GENE3D); IPR002498 (PFAM); IPR002423 (PFAM); mobidb-lite (MOBIDB_LITE); mobidb-lite (MOBIDB_LITE); mobidb-lite (MOBIDB_LITE); mobidb-lite (MOBIDB_LITE); mobidb-lite (MOBIDB_LITE); mobidb-lite (MOBIDB_LITE); mobidb-lite (MOBIDB_LITE); PTHR11353:SF87 (PANTHER); PTHR11353 (PANTHER); PTHR11353:SF87 (PANTHER); PTHR…	F:GO:0005524; F:GO:0016307; P:GO:0046488	F:ATP binding; F:phosphatidylinositol phosphate kinase activity; P:phosphatidylinositol metabolic process
TaHSP60.24.3	1-phosphatidylinositol-3-phosphate 5-kinase FAB1B-like isoform X1	1557	20	0	76.12	4	F:GO:0000285; F:GO:0005524; C:GO:0010008; P:GO:0046854	F:1-phosphatidylinositol-3-phosphate 5-kinase activity; F:ATP binding; C:endosome membrane; P:phosphatidylinositol phosphorylation	EC:2.7.1.150	1-phosphatidylinositol-3-phosphate 5-kinase	IPR002498 (PFAM); IPR027409 (G3DSA:3.50.7.GENE3D); IPR002423 (PFAM); IPR027484 (G3DSA:3.30.800.GENE3D); G3DSA:1.20.58.1870 (GENE3D); mobidb-lite (MOBIDB_LITE); mobidb-lite (MOBIDB_LITE); mobidb-lite (MOBIDB_LITE); mobidb-lite (MOBIDB_LITE); mobidb-lite (MOBIDB_LITE); mobidb-lite (MOBIDB_LITE); mobidb-lite (MOBIDB_LITE); PTHR11353:SF87 (PANTHER); PTHR11353 (PANTHER); PTHR11353 (PANTHER); PTHR11353…	F:GO:0005524; F:GO:0016307; P:GO:0046488	F:ATP binding; F:phosphatidylinositol phosphate kinase activity; P:phosphatidylinositol metabolic process
TaHSP60.26.4	1-phosphatidylinositol-3-phosphate 5-kinase FAB1B-like isoform X1	1559	20	0	76.14	4	F:GO:0000285; F:GO:0005524; C:GO:0010008; P:GO:0046854	F:1-phosphatidylinositol-3-phosphate 5-kinase activity; F:ATP binding; C:endosome membrane; P:phosphatidylinositol phosphorylation	EC:2.7.1.150	1-phosphatidylinositol-3-phosphate 5-kinase	IPR002423 (PFAM); G3DSA:1.20.58.1870 (GENE3D); IPR027484 (G3DSA:3.30.800.GENE3D); IPR002498 (PFAM); IPR027409 (G3DSA:3.50.7.GENE3D); mobidb-lite (MOBIDB_LITE); mobidb-lite (MOBIDB_LITE); mobidb-lite (MOBIDB_LITE); mobidb-lite (MOBIDB_LITE); mobidb-lite (MOBIDB_LITE); mobidb-lite (MOBIDB_LITE); mobidb-lite (MOBIDB_LITE); PTHR11353:SF87 (PANTHER); PTHR11353 (PANTHER); PTHR11353 (PANTHER); PTHR11353…	F:GO:0005524; F:GO:0016307; P:GO:0046488	F:ATP binding; F:phosphatidylinositol phosphate kinase activity; P:phosphatidylinositol metabolic process
TaHSP60.22	putative 1-phosphatidylinositol-3-phosphate 5-kinase FAB1D	1489	20	0	75.78	4	F:GO:0000285; F:GO:0005524; C:GO:0010008; P:GO:0046854	F:1-phosphatidylinositol-3-phosphate 5-kinase activity; F:ATP binding; C:endosome membrane; P:phosphatidylinositol phosphorylation	EC:2.7.1.150	1-phosphatidylinositol-3-phosphate 5-kinase	IPR027484 (G3DSA:3.30.800.GENE3D); IPR002498 (PFAM); G3DSA:1.20.58.1870 (GENE3D); IPR027409 (G3DSA:3.50.7.GENE3D); IPR002423 (PFAM); mobidb-lite (MOBIDB_LITE); mobidb-lite (MOBIDB_LITE); mobidb-lite (MOBIDB_LITE); mobidb-lite (MOBIDB_LITE); PTHR11353:SF123 (PANTHER); PTHR11353 (PANTHER); IPR002498 (PROSITE_PROFILES); cd03334 (CDD); IPR027409 (SUPERFAMILY); SSF56104 (SUPERFAMILY)	F:GO:0005524; F:GO:0016307; P:GO:0046488	F:ATP binding; F:phosphatidylinositol phosphate kinase activity; P:phosphatidylinositol metabolic process
TaHSP60.21.3	RuBisCO large subunit-binding protein subunit beta, chloroplastic	586	20	0	92.97	9	F:GO:0004553; F:GO:0005524; C:GO:0005829; P:GO:0005975; P:GO:0006458; C:GO:0009570; C:GO:0009941; P:GO:0042026; F:GO:0051082	F:hydrolase activity, hydrolyzing O-glycosyl compounds; F:ATP binding; C:cytosol; P:carbohydrate metabolic process; P:'de novo' protein folding; C:chloroplast stroma; C:chloroplast envelope; P:protein refolding; F:unfolded protein binding			IPR001844 (PRINTS); IPR002423 (PFAM); IPR001844 (TIGRFAM); IPR027410 (G3DSA:3.30.260.GENE3D); IPR027413 (G3DSA:1.10.560.GENE3D); IPR027409 (G3DSA:3.50.7.GENE3D); mobidb-lite (MOBIDB_LITE); mobidb-lite (MOBIDB_LITE); PTHR11353:SF81 (PANTHER); PTHR11353 (PANTHER); IPR001844 (CDD); IPR027410 (SUPERFAMILY); IPR027409 (SUPERFAMILY); IPR027413 (SUPERFAMILY)	F:GO:0005524; C:GO:0005737; P:GO:0042026	F:ATP binding; C:cytoplasm; P:protein refolding
TaHSP60.25	T-complex protein 1 subunit beta	135	20	2.56925e-62	89.94	4	F:GO:0005524; C:GO:0005832; P:GO:0006457; F:GO:0051082	F:ATP binding; C:chaperonin-containing T-complex; P:protein folding; F:unfolded protein binding			IPR017998 (PRINTS); IPR002423 (PFAM); IPR027413 (G3DSA:1.10.560.GENE3D); mobidb-lite (MOBIDB_LITE); mobidb-lite (MOBIDB_LITE); IPR012716 (PTHR11353:PANTHER); PTHR11353 (PANTHER); IPR027413 (SUPERFAMILY)	F:GO:0005524; P:GO:0006457; F:GO:0051082	F:ATP binding; P:protein folding; F:unfolded protein binding
TaHSP60.27	T-complex protein 1 subunit beta	525	20	0	98.32	5	F:GO:0005524; C:GO:0005832; P:GO:0006457; C:GO:0016021; F:GO:0051082	F:ATP binding; C:chaperonin-containing T-complex; P:protein folding; C:integral component of membrane; F:unfolded protein binding			IPR017998 (PRINTS); IPR027410 (G3DSA:3.30.260.GENE3D); IPR012716 (TIGRFAM); IPR027413 (G3DSA:1.10.560.GENE3D); IPR027409 (G3DSA:3.50.7.GENE3D); IPR002423 (PFAM); IPR012716 (PTHR11353:PANTHER); PTHR11353 (PANTHER); IPR012716 (CDD); IPR027409 (SUPERFAMILY); IPR027410 (SUPERFAMILY); IPR027413 (SUPERFAMILY)	F:GO:0005524; P:GO:0006457; F:GO:0051082	F:ATP binding; P:protein folding; F:unfolded protein binding
TaHSP60.26.1	1-phosphatidylinositol-3-phosphate 5-kinase FAB1B-like isoform X1	1615	20	0	78.29	4	F:GO:0000285; F:GO:0005524; C:GO:0010008; P:GO:0046854	F:1-phosphatidylinositol-3-phosphate 5-kinase activity; F:ATP binding; C:endosome membrane; P:phosphatidylinositol phosphorylation	EC:2.7.1.150	1-phosphatidylinositol-3-phosphate 5-kinase	G3DSA:1.20.58.1870 (GENE3D); IPR002498 (PFAM); IPR002423 (PFAM); IPR027409 (G3DSA:3.50.7.GENE3D); IPR027484 (G3DSA:3.30.800.GENE3D); mobidb-lite (MOBIDB_LITE); mobidb-lite (MOBIDB_LITE); mobidb-lite (MOBIDB_LITE); mobidb-lite (MOBIDB_LITE); mobidb-lite (MOBIDB_LITE); mobidb-lite (MOBIDB_LITE); mobidb-lite (MOBIDB_LITE); PTHR11353:SF87 (PANTHER); PTHR11353 (PANTHER); IPR002498 (PROSITE_PROFILES); …	F:GO:0005524; F:GO:0016307; P:GO:0046488	F:ATP binding; F:phosphatidylinositol phosphate kinase activity; P:phosphatidylinositol metabolic process
TaHSP60.20.2	putative 1-phosphatidylinositol-3-phosphate 5-kinase FAB1C	1632	20	0	84.26	4	F:GO:0000285; F:GO:0005524; C:GO:0010008; P:GO:0046854	F:1-phosphatidylinositol-3-phosphate 5-kinase activity; F:ATP binding; C:endosome membrane; P:phosphatidylinositol phosphorylation	EC:2.7.1.150	1-phosphatidylinositol-3-phosphate 5-kinase	IPR002498 (PFAM); IPR027409 (G3DSA:3.50.7.GENE3D); IPR002423 (PFAM); G3DSA:1.20.58.1870 (GENE3D); IPR027484 (G3DSA:3.30.800.GENE3D); mobidb-lite (MOBIDB_LITE); mobidb-lite (MOBIDB_LITE); mobidb-lite (MOBIDB_LITE); mobidb-lite (MOBIDB_LITE); mobidb-lite (MOBIDB_LITE); mobidb-lite (MOBIDB_LITE); mobidb-lite (MOBIDB_LITE); mobidb-lite (MOBIDB_LITE); PTHR11353 (PANTHER); PTHR11353:SF171 (PANTHER); IP…	F:GO:0005524; F:GO:0016307; P:GO:0046488	F:ATP binding; F:phosphatidylinositol phosphate kinase activity; P:phosphatidylinositol metabolic process
TaHSP60.20.1	putative 1-phosphatidylinositol-3-phosphate 5-kinase FAB1C	1604	20	0	84.37	4	F:GO:0000285; F:GO:0005524; C:GO:0010008; P:GO:0046854	F:1-phosphatidylinositol-3-phosphate 5-kinase activity; F:ATP binding; C:endosome membrane; P:phosphatidylinositol phosphorylation	EC:2.7.1.150	1-phosphatidylinositol-3-phosphate 5-kinase	IPR027409 (G3DSA:3.50.7.GENE3D); IPR002498 (PFAM); G3DSA:1.20.58.1870 (GENE3D); IPR002423 (PFAM); IPR027484 (G3DSA:3.30.800.GENE3D); mobidb-lite (MOBIDB_LITE); mobidb-lite (MOBIDB_LITE); mobidb-lite (MOBIDB_LITE); mobidb-lite (MOBIDB_LITE); mobidb-lite (MOBIDB_LITE); mobidb-lite (MOBIDB_LITE); mobidb-lite (MOBIDB_LITE); mobidb-lite (MOBIDB_LITE); PTHR11353:SF171 (PANTHER); PTHR11353 (PANTHER); IP…	F:GO:0005524; F:GO:0016307; P:GO:0046488	F:ATP binding; F:phosphatidylinositol phosphate kinase activity; P:phosphatidylinositol metabolic process
TaHSP60.26.8	1-phosphatidylinositol-3-phosphate 5-kinase FAB1B-like isoform X1	1431	20	0	74.08	4	F:GO:0000285; F:GO:0005524; C:GO:0010008; P:GO:0046854	F:1-phosphatidylinositol-3-phosphate 5-kinase activity; F:ATP binding; C:endosome membrane; P:phosphatidylinositol phosphorylation	EC:2.7.1.150	1-phosphatidylinositol-3-phosphate 5-kinase	IPR027409 (G3DSA:3.50.7.GENE3D); IPR002423 (PFAM); IPR027484 (G3DSA:3.30.800.GENE3D); G3DSA:1.20.58.1870 (GENE3D); IPR002498 (PFAM); mobidb-lite (MOBIDB_LITE); mobidb-lite (MOBIDB_LITE); mobidb-lite (MOBIDB_LITE); mobidb-lite (MOBIDB_LITE); mobidb-lite (MOBIDB_LITE); mobidb-lite (MOBIDB_LITE); mobidb-lite (MOBIDB_LITE); mobidb-lite (MOBIDB_LITE); PTHR11353 (PANTHER); PTHR11353:SF87 (PANTHER); PTH…	F:GO:0005524; F:GO:0016307; P:GO:0046488	F:ATP binding; F:phosphatidylinositol phosphate kinase activity; P:phosphatidylinositol metabolic process
TaHSP60.19	ruBisCO large subunit-binding protein subunit alpha, chloroplastic	578	20	0	95.54	8	F:GO:0005524; C:GO:0005739; C:GO:0005829; P:GO:0006458; P:GO:0007005; C:GO:0009507; P:GO:0042026; F:GO:0051082	F:ATP binding; C:mitochondrion; C:cytosol; P:'de novo' protein folding; P:mitochondrion organization; C:chloroplast; P:protein refolding; F:unfolded protein binding			IPR001844 (PRINTS); IPR027413 (G3DSA:1.10.560.GENE3D); IPR027410 (G3DSA:3.30.260.GENE3D); IPR001844 (TIGRFAM); IPR027409 (G3DSA:3.50.7.GENE3D); IPR002423 (PFAM); PTHR11353 (PANTHER); PTHR11353:SF175 (PANTHER); IPR001844 (HAMAP); IPR001844 (CDD); IPR027410 (SUPERFAMILY); IPR027409 (SUPERFAMILY); IPR027413 (SUPERFAMILY)	F:GO:0005524; C:GO:0005737; P:GO:0042026	F:ATP binding; C:cytoplasm; P:protein refolding
TaHSP60.21.1	RuBisCO large subunit-binding protein subunit beta, chloroplastic	465	20	0	87.92	9	F:GO:0004553; F:GO:0005524; C:GO:0005829; P:GO:0005975; P:GO:0006458; C:GO:0009570; C:GO:0009941; P:GO:0042026; F:GO:0051082	F:hydrolase activity, hydrolyzing O-glycosyl compounds; F:ATP binding; C:cytosol; P:carbohydrate metabolic process; P:'de novo' protein folding; C:chloroplast stroma; C:chloroplast envelope; P:protein refolding; F:unfolded protein binding			IPR001844 (PRINTS); IPR027409 (G3DSA:3.50.7.GENE3D); IPR002423 (PFAM); IPR027413 (G3DSA:1.10.560.GENE3D); IPR027410 (G3DSA:3.30.260.GENE3D); PTHR11353:SF81 (PANTHER); PTHR11353 (PANTHER); IPR027409 (SUPERFAMILY); IPR027410 (SUPERFAMILY); IPR027413 (SUPERFAMILY)	F:GO:0005524; C:GO:0005737; P:GO:0042026	F:ATP binding; C:cytoplasm; P:protein refolding
TaHSP60.24.4	1-phosphatidylinositol-3-phosphate 5-kinase FAB1B-like isoform X1	1583	20	0	77.3	4	F:GO:0000285; F:GO:0005524; C:GO:0010008; P:GO:0046854	F:1-phosphatidylinositol-3-phosphate 5-kinase activity; F:ATP binding; C:endosome membrane; P:phosphatidylinositol phosphorylation	EC:2.7.1.150	1-phosphatidylinositol-3-phosphate 5-kinase	IPR002498 (PFAM); IPR027484 (G3DSA:3.30.800.GENE3D); IPR002423 (PFAM); G3DSA:1.20.58.1870 (GENE3D); IPR027409 (G3DSA:3.50.7.GENE3D); mobidb-lite (MOBIDB_LITE); mobidb-lite (MOBIDB_LITE); mobidb-lite (MOBIDB_LITE); mobidb-lite (MOBIDB_LITE); mobidb-lite (MOBIDB_LITE); mobidb-lite (MOBIDB_LITE); mobidb-lite (MOBIDB_LITE); PTHR11353:SF87 (PANTHER); PTHR11353 (PANTHER); IPR002498 (PROSITE_PROFILES); …	F:GO:0005524; F:GO:0016307; P:GO:0046488	F:ATP binding; F:phosphatidylinositol phosphate kinase activity; P:phosphatidylinositol metabolic process
TaHSP60.23.7	1-phosphatidylinositol-3-phosphate 5-kinase FAB1B-like isoform X1	1431	20	0	73.97	4	F:GO:0000285; F:GO:0005524; C:GO:0010008; P:GO:0046854	F:1-phosphatidylinositol-3-phosphate 5-kinase activity; F:ATP binding; C:endosome membrane; P:phosphatidylinositol phosphorylation	EC:2.7.1.150	1-phosphatidylinositol-3-phosphate 5-kinase	IPR027484 (G3DSA:3.30.800.GENE3D); IPR027409 (G3DSA:3.50.7.GENE3D); G3DSA:1.20.58.1870 (GENE3D); IPR002423 (PFAM); IPR002498 (PFAM); mobidb-lite (MOBIDB_LITE); mobidb-lite (MOBIDB_LITE); mobidb-lite (MOBIDB_LITE); mobidb-lite (MOBIDB_LITE); mobidb-lite (MOBIDB_LITE); PTHR11353 (PANTHER); PTHR11353:SF87 (PANTHER); PTHR11353:SF87 (PANTHER); PTHR11353 (PANTHER); IPR002498 (PROSITE_PROFILES); SSF5610…	F:GO:0005524; F:GO:0016307; P:GO:0046488	F:ATP binding; F:phosphatidylinositol phosphate kinase activity; P:phosphatidylinositol metabolic process
TaHSP60.20.3	putative 1-phosphatidylinositol-3-phosphate 5-kinase FAB1C	1488	20	0	85.42	4	F:GO:0000285; F:GO:0005524; C:GO:0010008; P:GO:0046854	F:1-phosphatidylinositol-3-phosphate 5-kinase activity; F:ATP binding; C:endosome membrane; P:phosphatidylinositol phosphorylation	EC:2.7.1.150	1-phosphatidylinositol-3-phosphate 5-kinase	IPR027484 (G3DSA:3.30.800.GENE3D); IPR002423 (PFAM); G3DSA:1.20.58.1870 (GENE3D); IPR027409 (G3DSA:3.50.7.GENE3D); IPR002498 (PFAM); mobidb-lite (MOBIDB_LITE); mobidb-lite (MOBIDB_LITE); mobidb-lite (MOBIDB_LITE); mobidb-lite (MOBIDB_LITE); mobidb-lite (MOBIDB_LITE); mobidb-lite (MOBIDB_LITE); mobidb-lite (MOBIDB_LITE); PTHR11353:SF171 (PANTHER); PTHR11353 (PANTHER); IPR002498 (PROSITE_PROFILES);…	F:GO:0005524; F:GO:0016307; P:GO:0046488	F:ATP binding; F:phosphatidylinositol phosphate kinase activity; P:phosphatidylinositol metabolic process
TaHSP60.24.2	1-phosphatidylinositol-3-phosphate 5-kinase FAB1B-like isoform X1	1568	20	0	76.58	4	F:GO:0000285; F:GO:0005524; C:GO:0010008; P:GO:0046854	F:1-phosphatidylinositol-3-phosphate 5-kinase activity; F:ATP binding; C:endosome membrane; P:phosphatidylinositol phosphorylation	EC:2.7.1.150	1-phosphatidylinositol-3-phosphate 5-kinase	IPR002498 (PFAM); IPR002423 (PFAM); IPR027409 (G3DSA:3.50.7.GENE3D); IPR027484 (G3DSA:3.30.800.GENE3D); G3DSA:1.20.58.1870 (GENE3D); mobidb-lite (MOBIDB_LITE); mobidb-lite (MOBIDB_LITE); mobidb-lite (MOBIDB_LITE); mobidb-lite (MOBIDB_LITE); mobidb-lite (MOBIDB_LITE); mobidb-lite (MOBIDB_LITE); mobidb-lite (MOBIDB_LITE); PTHR11353:SF87 (PANTHER); PTHR11353 (PANTHER); IPR002498 (PROSITE_PROFILES); …	F:GO:0005524; F:GO:0016307; P:GO:0046488	F:ATP binding; F:phosphatidylinositol phosphate kinase activity; P:phosphatidylinositol metabolic process
TaHSP60.23.4	1-phosphatidylinositol-3-phosphate 5-kinase FAB1B-like isoform X1	1585	20	0	77.85	4	F:GO:0000285; F:GO:0005524; C:GO:0010008; P:GO:0046854	F:1-phosphatidylinositol-3-phosphate 5-kinase activity; F:ATP binding; C:endosome membrane; P:phosphatidylinositol phosphorylation	EC:2.7.1.150	1-phosphatidylinositol-3-phosphate 5-kinase	IPR002498 (PFAM); IPR002423 (PFAM); IPR027484 (G3DSA:3.30.800.GENE3D); G3DSA:1.20.58.1870 (GENE3D); IPR027409 (G3DSA:3.50.7.GENE3D); mobidb-lite (MOBIDB_LITE); mobidb-lite (MOBIDB_LITE); mobidb-lite (MOBIDB_LITE); mobidb-lite (MOBIDB_LITE); mobidb-lite (MOBIDB_LITE); PTHR11353:SF87 (PANTHER); PTHR11353 (PANTHER); IPR002498 (PROSITE_PROFILES); cd03334 (CDD); IPR027409 (SUPERFAMILY); SSF56104 (SUPE…	F:GO:0005524; F:GO:0016307; P:GO:0046488	F:ATP binding; F:phosphatidylinositol phosphate kinase activity; P:phosphatidylinositol metabolic process
TaHSP60.24.5	1-phosphatidylinositol-3-phosphate 5-kinase FAB1B-like isoform X1	1622	20	0	77.63	4	F:GO:0000285; F:GO:0005524; C:GO:0010008; P:GO:0046854	F:1-phosphatidylinositol-3-phosphate 5-kinase activity; F:ATP binding; C:endosome membrane; P:phosphatidylinositol phosphorylation	EC:2.7.1.150	1-phosphatidylinositol-3-phosphate 5-kinase	IPR027409 (G3DSA:3.50.7.GENE3D); IPR002423 (PFAM); IPR002498 (PFAM); G3DSA:1.20.58.1870 (GENE3D); IPR027484 (G3DSA:3.30.800.GENE3D); mobidb-lite (MOBIDB_LITE); mobidb-lite (MOBIDB_LITE); mobidb-lite (MOBIDB_LITE); mobidb-lite (MOBIDB_LITE); mobidb-lite (MOBIDB_LITE); mobidb-lite (MOBIDB_LITE); mobidb-lite (MOBIDB_LITE); PTHR11353:SF87 (PANTHER); PTHR11353 (PANTHER); IPR002498 (PROSITE_PROFILES); …	F:GO:0005524; F:GO:0016307; P:GO:0046488	F:ATP binding; F:phosphatidylinositol phosphate kinase activity; P:phosphatidylinositol metabolic process
TaHSP60.26.6	1-phosphatidylinositol-3-phosphate 5-kinase FAB1B-like isoform X1	1624	20	0	77.61	4	F:GO:0000285; F:GO:0005524; C:GO:0010008; P:GO:0046854	F:1-phosphatidylinositol-3-phosphate 5-kinase activity; F:ATP binding; C:endosome membrane; P:phosphatidylinositol phosphorylation	EC:2.7.1.150	1-phosphatidylinositol-3-phosphate 5-kinase	IPR027409 (G3DSA:3.50.7.GENE3D); G3DSA:1.20.58.1870 (GENE3D); IPR002423 (PFAM); IPR002498 (PFAM); IPR027484 (G3DSA:3.30.800.GENE3D); mobidb-lite (MOBIDB_LITE); mobidb-lite (MOBIDB_LITE); mobidb-lite (MOBIDB_LITE); mobidb-lite (MOBIDB_LITE); mobidb-lite (MOBIDB_LITE); mobidb-lite (MOBIDB_LITE); mobidb-lite (MOBIDB_LITE); PTHR11353 (PANTHER); PTHR11353:SF87 (PANTHER); IPR002498 (PROSITE_PROFILES); …	F:GO:0005524; F:GO:0016307; P:GO:0046488	F:ATP binding; F:phosphatidylinositol phosphate kinase activity; P:phosphatidylinositol metabolic process
TaHSP60.23.6	1-phosphatidylinositol-3-phosphate 5-kinase FAB1B-like isoform X1	1594	20	0	78.17	4	F:GO:0000285; F:GO:0005524; C:GO:0010008; P:GO:0046854	F:1-phosphatidylinositol-3-phosphate 5-kinase activity; F:ATP binding; C:endosome membrane; P:phosphatidylinositol phosphorylation	EC:2.7.1.150	1-phosphatidylinositol-3-phosphate 5-kinase	IPR002423 (PFAM); IPR027409 (G3DSA:3.50.7.GENE3D); IPR002498 (PFAM); G3DSA:1.20.58.1870 (GENE3D); IPR027484 (G3DSA:3.30.800.GENE3D); mobidb-lite (MOBIDB_LITE); mobidb-lite (MOBIDB_LITE); mobidb-lite (MOBIDB_LITE); mobidb-lite (MOBIDB_LITE); mobidb-lite (MOBIDB_LITE); PTHR11353:SF87 (PANTHER); PTHR11353 (PANTHER); IPR002498 (PROSITE_PROFILES); cd03334 (CDD); SSF56104 (SUPERFAMILY); IPR027410 (SUPE…	F:GO:0005524; F:GO:0016307; P:GO:0046488	F:ATP binding; F:phosphatidylinositol phosphate kinase activity; P:phosphatidylinositol metabolic process
TaHSP60.60	ruBisCO large subunit-binding protein subunit beta, chloroplastic	411	20	0	96.63	7	F:GO:0005524; C:GO:0005739; C:GO:0005829; P:GO:0006458; P:GO:0007005; P:GO:0042026; F:GO:0051082	F:ATP binding; C:mitochondrion; C:cytosol; P:'de novo' protein folding; P:mitochondrion organization; P:protein refolding; F:unfolded protein binding			IPR027413 (G3DSA:1.10.560.GENE3D); IPR027409 (G3DSA:3.50.7.GENE3D); IPR027410 (G3DSA:3.30.260.GENE3D); IPR002423 (PFAM); PTHR11353 (PANTHER); PTHR11353:SF102 (PANTHER); IPR001844 (CDD); IPR027409 (SUPERFAMILY); IPR027413 (SUPERFAMILY); IPR027410 (SUPERFAMILY)	F:GO:0005524; C:GO:0005737; P:GO:0042026	F:ATP binding; C:cytoplasm; P:protein refolding
TaHSP60.56.2	T-complex protein 1 subunit eta	533	20	0	93.72	5	F:GO:0005524; C:GO:0005832; P:GO:0006457; P:GO:0046686; F:GO:0051082	F:ATP binding; C:chaperonin-containing T-complex; P:protein folding; P:response to cadmium ion; F:unfolded protein binding			IPR017998 (PRINTS); IPR002423 (PFAM); IPR027410 (G3DSA:3.30.260.GENE3D); IPR027409 (G3DSA:3.50.7.GENE3D); IPR012720 (TIGRFAM); IPR027413 (G3DSA:1.10.560.GENE3D); IPR027413 (G3DSA:1.10.560.GENE3D); mobidb-lite (MOBIDB_LITE); PTHR11353 (PANTHER); IPR012720 (PTHR11353:PANTHER); IPR012720 (CDD); IPR027413 (SUPERFAMILY); IPR027409 (SUPERFAMILY); IPR027410 (SUPERFAMILY)	F:GO:0005524; P:GO:0006457; F:GO:0051082	F:ATP binding; P:protein folding; F:unfolded protein binding
TaHSP60.32.2	T-complex protein 1 subunit alpha	537	20	0	95.67	4	F:GO:0005524; C:GO:0005832; P:GO:0006457; F:GO:0051082	F:ATP binding; C:chaperonin-containing T-complex; P:protein folding; F:unfolded protein binding			IPR017998 (PRINTS); IPR027409 (G3DSA:3.50.7.GENE3D); IPR027410 (G3DSA:3.30.260.GENE3D); IPR012715 (TIGRFAM); IPR002423 (PFAM); IPR027413 (G3DSA:1.10.560.GENE3D); PTHR11353 (PANTHER); PTHR11353:SF177 (PANTHER); IPR012715 (CDD); IPR027410 (SUPERFAMILY); IPR027409 (SUPERFAMILY); IPR027413 (SUPERFAMILY)	F:GO:0005524; P:GO:0006457; F:GO:0051082	F:ATP binding; P:protein folding; F:unfolded protein binding
TaHSP60.40.1	1-phosphatidylinositol-3-phosphate 5-kinase FAB1B	1839	20	0	87.83	5	F:GO:0000285; F:GO:0005524; C:GO:0010008; P:GO:0046854; F:GO:0046872	F:1-phosphatidylinositol-3-phosphate 5-kinase activity; F:ATP binding; C:endosome membrane; P:phosphatidylinositol phosphorylation; F:metal ion binding	EC:2.7.1.150	1-phosphatidylinositol-3-phosphate 5-kinase	IPR000306 (PFAM); IPR002423 (PFAM); IPR013083 (G3DSA:3.30.40.GENE3D); IPR002498 (PFAM); IPR027484 (G3DSA:3.30.800.GENE3D); G3DSA:1.20.58.1870 (GENE3D); IPR027409 (G3DSA:3.50.7.GENE3D); mobidb-lite (MOBIDB_LITE); mobidb-lite (MOBIDB_LITE); mobidb-lite (MOBIDB_LITE); mobidb-lite (MOBIDB_LITE); mobidb-lite (MOBIDB_LITE); PTHR11353 (PANTHER); PTHR11353:SF93 (PANTHER); IPR017455 (PROSITE_PROFILES); IP…	F:GO:0005524; F:GO:0016307; P:GO:0046488; F:GO:0046872	F:ATP binding; F:phosphatidylinositol phosphate kinase activity; P:phosphatidylinositol metabolic process; F:metal ion binding
TaHSP60.64	T-complex protein 1 subunit delta	522	20	0	89.07	4	F:GO:0005524; C:GO:0005832; P:GO:0006457; F:GO:0051082	F:ATP binding; C:chaperonin-containing T-complex; P:protein folding; F:unfolded protein binding			IPR017998 (PRINTS); IPR012717 (TIGRFAM); IPR027409 (G3DSA:3.50.7.GENE3D); IPR027410 (G3DSA:3.30.260.GENE3D); IPR027413 (G3DSA:1.10.560.GENE3D); IPR002423 (PFAM); IPR027413 (G3DSA:1.10.560.GENE3D); mobidb-lite (MOBIDB_LITE); mobidb-lite (MOBIDB_LITE); PTHR11353:SF26 (PANTHER); PTHR11353 (PANTHER); IPR012717 (CDD); IPR027410 (SUPERFAMILY); IPR027413 (SUPERFAMILY); IPR027409 (SUPERFAMILY)	F:GO:0005524; P:GO:0006457; F:GO:0051082	F:ATP binding; P:protein folding; F:unfolded protein binding
TaHSP60.40.3	1-phosphatidylinositol-3-phosphate 5-kinase FAB1A-like isoform X1	1188	20	0	87.55	4	F:GO:0005524; F:GO:0016307; P:GO:0046854; F:GO:0046872	F:ATP binding; F:phosphatidylinositol phosphate kinase activity; P:phosphatidylinositol phosphorylation; F:metal ion binding			IPR013083 (G3DSA:3.30.40.GENE3D); IPR027409 (G3DSA:3.50.7.GENE3D); IPR002423 (PFAM); IPR000306 (PFAM); mobidb-lite (MOBIDB_LITE); mobidb-lite (MOBIDB_LITE); PTHR11353:SF93 (PANTHER); PTHR11353 (PANTHER); IPR017455 (PROSITE_PROFILES); cd03334 (CDD); IPR011011 (SUPERFAMILY); IPR027409 (SUPERFAMILY)	F:GO:0005524; F:GO:0046872	F:ATP binding; F:metal ion binding
TaHSP60.70.1	RuBisCO large subunit-binding protein subunit beta, chloroplastic	598	20	0	95.69	7	F:GO:0005524; C:GO:0005739; C:GO:0005829; P:GO:0006458; P:GO:0007005; P:GO:0042026; F:GO:0051082	F:ATP binding; C:mitochondrion; C:cytosol; P:'de novo' protein folding; P:mitochondrion organization; P:protein refolding; F:unfolded protein binding			IPR001844 (PRINTS); IPR002423 (PFAM); IPR027413 (G3DSA:1.10.560.GENE3D); IPR001844 (TIGRFAM); IPR027409 (G3DSA:3.50.7.GENE3D); IPR027410 (G3DSA:3.30.260.GENE3D); PTHR11353:SF8 (PANTHER); PTHR11353 (PANTHER); IPR001844 (HAMAP); IPR001844 (CDD); IPR027413 (SUPERFAMILY); IPR027410 (SUPERFAMILY); IPR027409 (SUPERFAMILY)	F:GO:0005524; C:GO:0005737; P:GO:0042026	F:ATP binding; C:cytoplasm; P:protein refolding
TaHSP60.70.2	RuBisCO large subunit-binding protein subunit beta, chloroplastic	620	20	0	95.6	7	F:GO:0005524; C:GO:0005739; C:GO:0005829; P:GO:0006458; P:GO:0007005; P:GO:0042026; F:GO:0051082	F:ATP binding; C:mitochondrion; C:cytosol; P:'de novo' protein folding; P:mitochondrion organization; P:protein refolding; F:unfolded protein binding			IPR001844 (PRINTS); IPR027410 (G3DSA:3.30.260.GENE3D); IPR002423 (PFAM); IPR027413 (G3DSA:1.10.560.GENE3D); IPR027409 (G3DSA:3.50.7.GENE3D); IPR001844 (TIGRFAM); PTHR11353 (PANTHER); PTHR11353:SF8 (PANTHER); IPR001844 (HAMAP); IPR001844 (CDD); IPR027410 (SUPERFAMILY); IPR027413 (SUPERFAMILY); IPR027409 (SUPERFAMILY)	F:GO:0005524; C:GO:0005737; P:GO:0042026	F:ATP binding; C:cytoplasm; P:protein refolding
TaHSP60.62.1	RuBisCO large subunit-binding protein subunit beta, chloroplastic	570	20	0	91.79	7	F:GO:0005524; C:GO:0005739; C:GO:0005829; P:GO:0006458; P:GO:0007005; P:GO:0042026; F:GO:0051082	F:ATP binding; C:mitochondrion; C:cytosol; P:'de novo' protein folding; P:mitochondrion organization; P:protein refolding; F:unfolded protein binding			IPR001844 (PRINTS); IPR027409 (G3DSA:3.50.7.GENE3D); IPR027413 (G3DSA:1.10.560.GENE3D); IPR027410 (G3DSA:3.30.260.GENE3D); IPR001844 (TIGRFAM); IPR002423 (PFAM); PTHR11353 (PANTHER); PTHR11353:SF102 (PANTHER); IPR001844 (CDD); IPR027413 (SUPERFAMILY); IPR027413 (SUPERFAMILY); IPR027409 (SUPERFAMILY)	F:GO:0005524; C:GO:0005737; P:GO:0042026	F:ATP binding; C:cytoplasm; P:protein refolding
TaHSP60.57	T-complex protein 1 subunit zeta 1	535	20	0	97.07	4	F:GO:0005524; C:GO:0005832; P:GO:0006457; F:GO:0051082	F:ATP binding; C:chaperonin-containing T-complex; P:protein folding; F:unfolded protein binding			IPR017998 (PRINTS); IPR027409 (G3DSA:3.50.7.GENE3D); IPR002423 (PFAM); IPR027413 (G3DSA:1.10.560.GENE3D); IPR012722 (TIGRFAM); PTHR11353 (PANTHER); PTHR11353:SF21 (PANTHER); IPR012722 (CDD); IPR027409 (SUPERFAMILY); IPR027413 (SUPERFAMILY); IPR027410 (SUPERFAMILY)	F:GO:0005524; P:GO:0006457; F:GO:0051082	F:ATP binding; P:protein folding; F:unfolded protein binding
TaHSP60.65	T-complex protein 1 subunit theta	570	20	0	92.45	8	F:GO:0005524; C:GO:0005832; P:GO:0006457; C:GO:0009506; C:GO:0016020; F:GO:0044183; P:GO:0051050; F:GO:0051082	F:ATP binding; C:chaperonin-containing T-complex; P:protein folding; C:plasmodesma; C:membrane; F:protein folding chaperone; P:positive regulation of transport; F:unfolded protein binding			IPR017998 (PRINTS); IPR002423 (PFAM); IPR027409 (G3DSA:3.50.7.GENE3D); IPR027413 (G3DSA:1.10.560.GENE3D); IPR012721 (TIGRFAM); IPR027413 (G3DSA:1.10.560.GENE3D); PTHR11353:SF78 (PANTHER); PTHR11353 (PANTHER); IPR012721 (CDD); IPR027409 (SUPERFAMILY); IPR027410 (SUPERFAMILY); IPR027413 (SUPERFAMILY)	F:GO:0005524; P:GO:0006457; F:GO:0051082	F:ATP binding; P:protein folding; F:unfolded protein binding
TaHSP60.71.1	T-complex protein 1 subunit alpha	545	20	0	97.01	4	F:GO:0005524; C:GO:0005832; P:GO:0006457; F:GO:0051082	F:ATP binding; C:chaperonin-containing T-complex; P:protein folding; F:unfolded protein binding			IPR017998 (PRINTS); IPR027409 (G3DSA:3.50.7.GENE3D); IPR002423 (PFAM); IPR012715 (TIGRFAM); IPR027413 (G3DSA:1.10.560.GENE3D); PTHR11353:SF177 (PANTHER); PTHR11353 (PANTHER); IPR012715 (CDD); IPR027413 (SUPERFAMILY); IPR027409 (SUPERFAMILY); IPR027410 (SUPERFAMILY)	F:GO:0005524; P:GO:0006457; F:GO:0051082	F:ATP binding; P:protein folding; F:unfolded protein binding
TaHSP60.49.1	ruBisCO large subunit-binding protein subunit alpha	522	20	0	97.05	7	F:GO:0005524; C:GO:0005739; C:GO:0005829; P:GO:0006458; P:GO:0007005; P:GO:0042026; F:GO:0051082	F:ATP binding; C:mitochondrion; C:cytosol; P:'de novo' protein folding; P:mitochondrion organization; P:protein refolding; F:unfolded protein binding			IPR001844 (PRINTS); IPR002423 (PFAM); IPR027410 (G3DSA:3.30.260.GENE3D); IPR027413 (G3DSA:1.10.560.GENE3D); IPR001844 (TIGRFAM); IPR027409 (G3DSA:3.50.7.GENE3D); PTHR11353 (PANTHER); PTHR11353:SF179 (PANTHER); IPR001844 (CDD); IPR027410 (SUPERFAMILY); IPR027410 (SUPERFAMILY); IPR027413 (SUPERFAMILY); IPR027409 (SUPERFAMILY)	F:GO:0005524; C:GO:0005737; P:GO:0042026	F:ATP binding; C:cytoplasm; P:protein refolding
TaHSP60.58	T-complex protein 1 subunit theta	531	20	0	94.25	8	F:GO:0005524; C:GO:0005832; P:GO:0006457; C:GO:0009506; C:GO:0016020; F:GO:0044183; P:GO:0051050; F:GO:0051082	F:ATP binding; C:chaperonin-containing T-complex; P:protein folding; C:plasmodesma; C:membrane; F:protein folding chaperone; P:positive regulation of transport; F:unfolded protein binding			IPR017998 (PRINTS); IPR002423 (PFAM); IPR027410 (G3DSA:3.30.260.GENE3D); IPR027413 (G3DSA:1.10.560.GENE3D); IPR027409 (G3DSA:3.50.7.GENE3D); IPR012721 (TIGRFAM); mobidb-lite (MOBIDB_LITE); PTHR11353:SF78 (PANTHER); PTHR11353 (PANTHER); IPR012721 (CDD); IPR027409 (SUPERFAMILY); IPR027413 (SUPERFAMILY); IPR027410 (SUPERFAMILY)	F:GO:0005524; P:GO:0006457; F:GO:0051082	F:ATP binding; P:protein folding; F:unfolded protein binding
TaHSP60.29.2	T-complex protein 1 subunit theta	544	20	0	96.36	8	F:GO:0005524; C:GO:0005832; P:GO:0006457; C:GO:0009506; C:GO:0016020; F:GO:0044183; P:GO:0051050; F:GO:0051082	F:ATP binding; C:chaperonin-containing T-complex; P:protein folding; C:plasmodesma; C:membrane; F:protein folding chaperone; P:positive regulation of transport; F:unfolded protein binding			IPR017998 (PRINTS); IPR027413 (G3DSA:1.10.560.GENE3D); IPR012721 (TIGRFAM); IPR027409 (G3DSA:3.50.7.GENE3D); IPR002423 (PFAM); IPR027413 (G3DSA:1.10.560.GENE3D); PTHR11353:SF78 (PANTHER); PTHR11353 (PANTHER); IPR012721 (CDD); IPR027413 (SUPERFAMILY); IPR027410 (SUPERFAMILY); IPR027409 (SUPERFAMILY)	F:GO:0005524; P:GO:0006457; F:GO:0051082	F:ATP binding; P:protein folding; F:unfolded protein binding
TaHSP60.30.1	ruBisCO large subunit-binding protein subunit alpha	581	20	0	93.77	7	F:GO:0005524; C:GO:0005739; C:GO:0005829; P:GO:0006458; P:GO:0007005; P:GO:0042026; F:GO:0051082	F:ATP binding; C:mitochondrion; C:cytosol; P:'de novo' protein folding; P:mitochondrion organization; P:protein refolding; F:unfolded protein binding			IPR001844 (PRINTS); IPR027413 (G3DSA:1.10.560.GENE3D); IPR001844 (TIGRFAM); IPR027409 (G3DSA:3.50.7.GENE3D); IPR027410 (G3DSA:3.30.260.GENE3D); IPR002423 (PFAM); mobidb-lite (MOBIDB_LITE); PTHR11353:SF179 (PANTHER); PTHR11353 (PANTHER); IPR001844 (HAMAP); IPR001844 (CDD); IPR027410 (SUPERFAMILY); IPR027410 (SUPERFAMILY); IPR027409 (SUPERFAMILY); IPR027413 (SUPERFAMILY)	F:GO:0005524; C:GO:0005737; P:GO:0042026	F:ATP binding; C:cytoplasm; P:protein refolding
TaHSP60.74	1-phosphatidylinositol-3-phosphate 5-kinase FAB1B	1800	20	0	85.63	5	F:GO:0000285; F:GO:0005524; C:GO:0010008; P:GO:0046854; F:GO:0046872	F:1-phosphatidylinositol-3-phosphate 5-kinase activity; F:ATP binding; C:endosome membrane; P:phosphatidylinositol phosphorylation; F:metal ion binding	EC:2.7.1.150	1-phosphatidylinositol-3-phosphate 5-kinase	IPR002423 (PFAM); IPR000306 (PFAM); G3DSA:1.20.58.1870 (GENE3D); IPR027484 (G3DSA:3.30.800.GENE3D); IPR013083 (G3DSA:3.30.40.GENE3D); IPR027409 (G3DSA:3.50.7.GENE3D); IPR002498 (PFAM); mobidb-lite (MOBIDB_LITE); mobidb-lite (MOBIDB_LITE); mobidb-lite (MOBIDB_LITE); mobidb-lite (MOBIDB_LITE); mobidb-lite (MOBIDB_LITE); mobidb-lite (MOBIDB_LITE); PTHR11353 (PANTHER); PTHR11353:SF93 (PANTHER); IPR00…	F:GO:0005524; F:GO:0016307; P:GO:0046488; F:GO:0046872	F:ATP binding; F:phosphatidylinositol phosphate kinase activity; P:phosphatidylinositol metabolic process; F:metal ion binding
TaHSP60.30.2	ruBisCO large subunit-binding protein subunit alpha	586	20	0	95.14	7	F:GO:0005524; C:GO:0005739; C:GO:0005829; P:GO:0006458; P:GO:0007005; P:GO:0042026; F:GO:0051082	F:ATP binding; C:mitochondrion; C:cytosol; P:'de novo' protein folding; P:mitochondrion organization; P:protein refolding; F:unfolded protein binding			IPR001844 (PRINTS); IPR001844 (TIGRFAM); IPR027409 (G3DSA:3.50.7.GENE3D); IPR027410 (G3DSA:3.30.260.GENE3D); IPR002423 (PFAM); IPR027413 (G3DSA:1.10.560.GENE3D); mobidb-lite (MOBIDB_LITE); PTHR11353 (PANTHER); PTHR11353:SF179 (PANTHER); IPR001844 (HAMAP); IPR001844 (CDD); IPR027409 (SUPERFAMILY); IPR027410 (SUPERFAMILY); IPR027413 (SUPERFAMILY); IPR027410 (SUPERFAMILY)	F:GO:0005524; C:GO:0005737; P:GO:0042026	F:ATP binding; C:cytoplasm; P:protein refolding
TaHSP60.31	Chaperonin CPN60-2, mitochondrial	576	20	0	97.29	8	F:GO:0005524; C:GO:0005759; C:GO:0005829; P:GO:0006458; P:GO:0042026; P:GO:0045041; F:GO:0051082; F:GO:0051117	F:ATP binding; C:mitochondrial matrix; C:cytosol; P:'de novo' protein folding; P:protein refolding; P:protein import into mitochondrial intermembrane space; F:unfolded protein binding; F:ATPase binding			IPR001844 (PRINTS); IPR027409 (G3DSA:3.50.7.GENE3D); IPR027410 (G3DSA:3.30.260.GENE3D); IPR027413 (G3DSA:1.10.560.GENE3D); IPR001844 (TIGRFAM); IPR002423 (PFAM); PTHR11353 (PANTHER); PTHR11353:SF85 (PANTHER); IPR001844 (HAMAP); IPR001844 (CDD); IPR027410 (SUPERFAMILY); IPR027413 (SUPERFAMILY); IPR027409 (SUPERFAMILY)	F:GO:0005524; C:GO:0005737; P:GO:0042026	F:ATP binding; C:cytoplasm; P:protein refolding
TaHSP60.46	putative 1-phosphatidylinositol-3-phosphate 5-kinase FAB1C	1466	20	0	80.13	4	F:GO:0000285; F:GO:0005524; C:GO:0010008; P:GO:0046854	F:1-phosphatidylinositol-3-phosphate 5-kinase activity; F:ATP binding; C:endosome membrane; P:phosphatidylinositol phosphorylation	EC:2.7.1.150	1-phosphatidylinositol-3-phosphate 5-kinase	G3DSA:1.20.58.1870 (GENE3D); IPR027484 (G3DSA:3.30.800.GENE3D); IPR002423 (PFAM); IPR027409 (G3DSA:3.50.7.GENE3D); IPR002498 (PFAM); mobidb-lite (MOBIDB_LITE); mobidb-lite (MOBIDB_LITE); PTHR11353 (PANTHER); PTHR11353 (PANTHER); PTHR11353:SF171 (PANTHER); PTHR11353:SF171 (PANTHER); IPR002498 (PROSITE_PROFILES); cd03334 (CDD); IPR027410 (SUPERFAMILY); IPR027409 (SUPERFAMILY); SSF56104 (SUPERFAMILY)	F:GO:0005524; F:GO:0016307; P:GO:0046488	F:ATP binding; F:phosphatidylinositol phosphate kinase activity; P:phosphatidylinositol metabolic process
TaHSP60.49.2	ruBisCO large subunit-binding protein subunit alpha	588	20	0	95.74	7	F:GO:0005524; C:GO:0005739; C:GO:0005829; P:GO:0006458; P:GO:0007005; P:GO:0042026; F:GO:0051082	F:ATP binding; C:mitochondrion; C:cytosol; P:'de novo' protein folding; P:mitochondrion organization; P:protein refolding; F:unfolded protein binding			IPR001844 (PRINTS); IPR001844 (TIGRFAM); IPR027410 (G3DSA:3.30.260.GENE3D); IPR002423 (PFAM); IPR027409 (G3DSA:3.50.7.GENE3D); IPR027413 (G3DSA:1.10.560.GENE3D); mobidb-lite (MOBIDB_LITE); PTHR11353:SF179 (PANTHER); PTHR11353 (PANTHER); IPR001844 (HAMAP); IPR001844 (CDD); IPR027413 (SUPERFAMILY); IPR027410 (SUPERFAMILY); IPR027410 (SUPERFAMILY); IPR027409 (SUPERFAMILY)	F:GO:0005524; C:GO:0005737; P:GO:0042026	F:ATP binding; C:cytoplasm; P:protein refolding
TaHSP60.63	T-complex protein 1 subunit eta	557	20	0	97.93	5	F:GO:0005524; C:GO:0005832; P:GO:0006457; P:GO:0046686; F:GO:0051082	F:ATP binding; C:chaperonin-containing T-complex; P:protein folding; P:response to cadmium ion; F:unfolded protein binding			IPR017998 (PRINTS); IPR027409 (G3DSA:3.50.7.GENE3D); IPR027410 (G3DSA:3.30.260.GENE3D); IPR012720 (TIGRFAM); IPR002423 (PFAM); IPR027413 (G3DSA:1.10.560.GENE3D); mobidb-lite (MOBIDB_LITE); PTHR11353 (PANTHER); IPR012720 (PTHR11353:PANTHER); IPR012720 (CDD); IPR027413 (SUPERFAMILY); IPR027409 (SUPERFAMILY); IPR027410 (SUPERFAMILY)	F:GO:0005524; P:GO:0006457; F:GO:0051082	F:ATP binding; P:protein folding; F:unfolded protein binding
TaHSP60.52	ruBisCO large subunit-binding protein subunit alpha isoform X1	590	20	0	95.82	9	F:GO:0005524; C:GO:0005739; C:GO:0005829; P:GO:0006458; P:GO:0007005; C:GO:0009507; C:GO:0016021; P:GO:0042026; F:GO:0051082	F:ATP binding; C:mitochondrion; C:cytosol; P:'de novo' protein folding; P:mitochondrion organization; C:chloroplast; C:integral component of membrane; P:protein refolding; F:unfolded protein binding			IPR001844 (PRINTS); IPR027413 (G3DSA:1.10.560.GENE3D); IPR027410 (G3DSA:3.30.260.GENE3D); IPR001844 (TIGRFAM); IPR002423 (PFAM); IPR027409 (G3DSA:3.50.7.GENE3D); PTHR11353 (PANTHER); PTHR11353:SF121 (PANTHER); IPR001844 (CDD); IPR027410 (SUPERFAMILY); IPR027413 (SUPERFAMILY); IPR027409 (SUPERFAMILY)	F:GO:0005524; C:GO:0005737; P:GO:0042026	F:ATP binding; C:cytoplasm; P:protein refolding
TaHSP60.72	putative 1-phosphatidylinositol-3-phosphate 5-kinase FAB1C	1601	20	0	78.69	4	F:GO:0000285; F:GO:0005524; C:GO:0010008; P:GO:0046854	F:1-phosphatidylinositol-3-phosphate 5-kinase activity; F:ATP binding; C:endosome membrane; P:phosphatidylinositol phosphorylation	EC:2.7.1.150	1-phosphatidylinositol-3-phosphate 5-kinase	IPR027484 (G3DSA:3.30.800.GENE3D); IPR002423 (PFAM); IPR002498 (PFAM); IPR027409 (G3DSA:3.50.7.GENE3D); G3DSA:1.20.58.1870 (GENE3D); mobidb-lite (MOBIDB_LITE); mobidb-lite (MOBIDB_LITE); mobidb-lite (MOBIDB_LITE); mobidb-lite (MOBIDB_LITE); mobidb-lite (MOBIDB_LITE); mobidb-lite (MOBIDB_LITE); mobidb-lite (MOBIDB_LITE); mobidb-lite (MOBIDB_LITE); PTHR11353:SF101 (PANTHER); PTHR11353 (PANTHER); IP…	F:GO:0005524; F:GO:0016307; P:GO:0046488	F:ATP binding; F:phosphatidylinositol phosphate kinase activity; P:phosphatidylinositol metabolic process
TaHSP60.67	RuBisCO large subunit-binding protein subunit beta, chloroplastic	598	20	0	91.66	7	F:GO:0005524; C:GO:0005739; C:GO:0005829; P:GO:0006458; P:GO:0007005; P:GO:0042026; F:GO:0051082	F:ATP binding; C:mitochondrion; C:cytosol; P:'de novo' protein folding; P:mitochondrion organization; P:protein refolding; F:unfolded protein binding			IPR001844 (PRINTS); IPR027413 (G3DSA:1.10.560.GENE3D); IPR027410 (G3DSA:3.30.260.GENE3D); IPR001844 (TIGRFAM); IPR027409 (G3DSA:3.50.7.GENE3D); IPR002423 (PFAM); PTHR11353 (PANTHER); PTHR11353:SF102 (PANTHER); IPR001844 (HAMAP); IPR001844 (CDD); IPR027409 (SUPERFAMILY); IPR027410 (SUPERFAMILY); IPR027413 (SUPERFAMILY)	F:GO:0005524; C:GO:0005737; P:GO:0042026	F:ATP binding; C:cytoplasm; P:protein refolding
TaHSP60.35	T-complex protein 1 subunit theta	540	20	0	97.08	8	F:GO:0005524; C:GO:0005832; P:GO:0006457; C:GO:0009506; C:GO:0016020; F:GO:0044183; P:GO:0051050; F:GO:0051082	F:ATP binding; C:chaperonin-containing T-complex; P:protein folding; C:plasmodesma; C:membrane; F:protein folding chaperone; P:positive regulation of transport; F:unfolded protein binding			IPR017998 (PRINTS); IPR027409 (G3DSA:3.50.7.GENE3D); IPR002423 (PFAM); IPR027413 (G3DSA:1.10.560.GENE3D); IPR012721 (TIGRFAM); IPR027413 (G3DSA:1.10.560.GENE3D); PTHR11353:SF78 (PANTHER); PTHR11353 (PANTHER); IPR012721 (CDD); IPR027410 (SUPERFAMILY); IPR027413 (SUPERFAMILY); IPR027409 (SUPERFAMILY)	F:GO:0005524; P:GO:0006457; F:GO:0051082	F:ATP binding; P:protein folding; F:unfolded protein binding
TaHSP60.28	1-phosphatidylinositol-3-phosphate 5-kinase FAB1B	1839	20	0	86.79	5	F:GO:0000285; F:GO:0005524; C:GO:0010008; P:GO:0046854; F:GO:0046872	F:1-phosphatidylinositol-3-phosphate 5-kinase activity; F:ATP binding; C:endosome membrane; P:phosphatidylinositol phosphorylation; F:metal ion binding	EC:2.7.1.150	1-phosphatidylinositol-3-phosphate 5-kinase	IPR000306 (PFAM); IPR027484 (G3DSA:3.30.800.GENE3D); IPR002423 (PFAM); IPR013083 (G3DSA:3.30.40.GENE3D); IPR002498 (PFAM); G3DSA:1.20.58.1870 (GENE3D); IPR027409 (G3DSA:3.50.7.GENE3D); mobidb-lite (MOBIDB_LITE); mobidb-lite (MOBIDB_LITE); mobidb-lite (MOBIDB_LITE); mobidb-lite (MOBIDB_LITE); mobidb-lite (MOBIDB_LITE); mobidb-lite (MOBIDB_LITE); PTHR11353 (PANTHER); PTHR11353:SF93 (PANTHER); IPR00…	F:GO:0005524; F:GO:0016307; P:GO:0046488; F:GO:0046872	F:ATP binding; F:phosphatidylinositol phosphate kinase activity; P:phosphatidylinositol metabolic process; F:metal ion binding
TaHSP60.61.3	ruBisCO large subunit-binding protein subunit beta, chloroplastic	600	20	0	93.19	7	F:GO:0005524; C:GO:0005739; C:GO:0005829; P:GO:0006458; P:GO:0007005; P:GO:0042026; F:GO:0051082	F:ATP binding; C:mitochondrion; C:cytosol; P:'de novo' protein folding; P:mitochondrion organization; P:protein refolding; F:unfolded protein binding			IPR001844 (PRINTS); IPR001844 (TIGRFAM); IPR027410 (G3DSA:3.30.260.GENE3D); IPR027413 (G3DSA:1.10.560.GENE3D); IPR027409 (G3DSA:3.50.7.GENE3D); IPR002423 (PFAM); PTHR11353 (PANTHER); PTHR11353:SF102 (PANTHER); IPR001844 (HAMAP); IPR001844 (CDD); IPR027413 (SUPERFAMILY); IPR027410 (SUPERFAMILY); IPR027409 (SUPERFAMILY)	F:GO:0005524; C:GO:0005737; P:GO:0042026	F:ATP binding; C:cytoplasm; P:protein refolding
TaHSP60.43	putative 1-phosphatidylinositol-3-phosphate 5-kinase FAB1C	1600	20	0	78.39	4	F:GO:0000285; F:GO:0005524; C:GO:0010008; P:GO:0046854	F:1-phosphatidylinositol-3-phosphate 5-kinase activity; F:ATP binding; C:endosome membrane; P:phosphatidylinositol phosphorylation	EC:2.7.1.150	1-phosphatidylinositol-3-phosphate 5-kinase	IPR027484 (G3DSA:3.30.800.GENE3D); IPR027409 (G3DSA:3.50.7.GENE3D); IPR002423 (PFAM); G3DSA:1.20.58.1870 (GENE3D); IPR002498 (PFAM); mobidb-lite (MOBIDB_LITE); mobidb-lite (MOBIDB_LITE); mobidb-lite (MOBIDB_LITE); mobidb-lite (MOBIDB_LITE); mobidb-lite (MOBIDB_LITE); PTHR11353:SF171 (PANTHER); PTHR11353 (PANTHER); PTHR11353 (PANTHER); IPR002498 (PROSITE_PROFILES); cd03334 (CDD); IPR027409 (SUPERF…	F:GO:0005524; F:GO:0016307; P:GO:0046488	F:ATP binding; F:phosphatidylinositol phosphate kinase activity; P:phosphatidylinositol metabolic process
TaHSP60.42	Chaperonin CPN60-2, mitochondrial	658	20	0	97.28	8	F:GO:0005524; C:GO:0005759; C:GO:0005829; P:GO:0006458; P:GO:0042026; P:GO:0045041; F:GO:0051082; F:GO:0051117	F:ATP binding; C:mitochondrial matrix; C:cytosol; P:'de novo' protein folding; P:protein refolding; P:protein import into mitochondrial intermembrane space; F:unfolded protein binding; F:ATPase binding			IPR001844 (PRINTS); IPR027409 (G3DSA:3.50.7.GENE3D); IPR027413 (G3DSA:1.10.560.GENE3D); IPR027410 (G3DSA:3.30.260.GENE3D); IPR001844 (TIGRFAM); IPR002423 (PFAM); mobidb-lite (MOBIDB_LITE); mobidb-lite (MOBIDB_LITE); PTHR11353 (PANTHER); PTHR11353:SF85 (PANTHER); IPR001844 (HAMAP); IPR001844 (CDD); IPR027410 (SUPERFAMILY); IPR027413 (SUPERFAMILY); IPR027409 (SUPERFAMILY)	F:GO:0005524; C:GO:0005737; P:GO:0042026	F:ATP binding; C:cytoplasm; P:protein refolding
TaHSP60.62.2	RuBisCO large subunit-binding protein subunit beta, chloroplastic	598	20	0	91.36	7	F:GO:0005524; C:GO:0005739; C:GO:0005829; P:GO:0006458; P:GO:0007005; P:GO:0042026; F:GO:0051082	F:ATP binding; C:mitochondrion; C:cytosol; P:'de novo' protein folding; P:mitochondrion organization; P:protein refolding; F:unfolded protein binding			IPR001844 (PRINTS); IPR002423 (PFAM); IPR027410 (G3DSA:3.30.260.GENE3D); IPR027409 (G3DSA:3.50.7.GENE3D); IPR027413 (G3DSA:1.10.560.GENE3D); IPR001844 (TIGRFAM); PTHR11353 (PANTHER); PTHR11353:SF102 (PANTHER); IPR001844 (HAMAP); IPR001844 (CDD); IPR027413 (SUPERFAMILY); IPR027410 (SUPERFAMILY); IPR027409 (SUPERFAMILY)	F:GO:0005524; C:GO:0005737; P:GO:0042026	F:ATP binding; C:cytoplasm; P:protein refolding
TaHSP60.36	T-complex protein 1 subunit beta	500	20	0	98.09	5	F:GO:0005524; C:GO:0005832; P:GO:0006457; C:GO:0016021; F:GO:0051082	F:ATP binding; C:chaperonin-containing T-complex; P:protein folding; C:integral component of membrane; F:unfolded protein binding			IPR017998 (PRINTS); IPR012716 (TIGRFAM); IPR027413 (G3DSA:1.10.560.GENE3D); IPR027409 (G3DSA:3.50.7.GENE3D); IPR027410 (G3DSA:3.30.260.GENE3D); IPR002423 (PFAM); PTHR11353 (PANTHER); IPR012716 (PTHR11353:PANTHER); IPR012716 (CDD); IPR027410 (SUPERFAMILY); IPR027409 (SUPERFAMILY); IPR027413 (SUPERFAMILY)	F:GO:0005524; P:GO:0006457; F:GO:0051082	F:ATP binding; P:protein folding; F:unfolded protein binding
TaHSP60.50	putative 1-phosphatidylinositol-3-phosphate 5-kinase FAB1C	1591	20	0	78.46	4	F:GO:0000285; F:GO:0005524; C:GO:0010008; P:GO:0046854	F:1-phosphatidylinositol-3-phosphate 5-kinase activity; F:ATP binding; C:endosome membrane; P:phosphatidylinositol phosphorylation	EC:2.7.1.150	1-phosphatidylinositol-3-phosphate 5-kinase	G3DSA:1.20.58.1870 (GENE3D); IPR002498 (PFAM); IPR027409 (G3DSA:3.50.7.GENE3D); IPR027484 (G3DSA:3.30.800.GENE3D); IPR002423 (PFAM); mobidb-lite (MOBIDB_LITE); mobidb-lite (MOBIDB_LITE); mobidb-lite (MOBIDB_LITE); mobidb-lite (MOBIDB_LITE); mobidb-lite (MOBIDB_LITE); PTHR11353 (PANTHER); PTHR11353:SF171 (PANTHER); IPR002498 (PROSITE_PROFILES); cd03334 (CDD); IPR027409 (SUPERFAMILY); SSF56104 (SUP…	F:GO:0005524; F:GO:0016307; P:GO:0046488	F:ATP binding; F:phosphatidylinositol phosphate kinase activity; P:phosphatidylinositol metabolic process
TaHSP60.54	ruBisCO large subunit-binding protein subunit beta, chloroplastic	598	20	0	93.99	7	F:GO:0005524; C:GO:0005739; C:GO:0005829; P:GO:0006458; P:GO:0007005; P:GO:0042026; F:GO:0051082	F:ATP binding; C:mitochondrion; C:cytosol; P:'de novo' protein folding; P:mitochondrion organization; P:protein refolding; F:unfolded protein binding			IPR001844 (PRINTS); IPR027410 (G3DSA:3.30.260.GENE3D); IPR001844 (TIGRFAM); IPR027409 (G3DSA:3.50.7.GENE3D); IPR002423 (PFAM); IPR027413 (G3DSA:1.10.560.GENE3D); PTHR11353:SF102 (PANTHER); PTHR11353 (PANTHER); IPR001844 (HAMAP); IPR001844 (CDD); IPR027409 (SUPERFAMILY); IPR027410 (SUPERFAMILY); IPR027413 (SUPERFAMILY)	F:GO:0005524; C:GO:0005737; P:GO:0042026	F:ATP binding; C:cytoplasm; P:protein refolding
TaHSP60.47	T-complex protein 1 subunit beta	531	20	0	98.33	5	F:GO:0005524; C:GO:0005832; P:GO:0006457; C:GO:0016021; F:GO:0051082	F:ATP binding; C:chaperonin-containing T-complex; P:protein folding; C:integral component of membrane; F:unfolded protein binding			IPR017998 (PRINTS); IPR027410 (G3DSA:3.30.260.GENE3D); IPR027413 (G3DSA:1.10.560.GENE3D); IPR027409 (G3DSA:3.50.7.GENE3D); IPR012716 (TIGRFAM); IPR002423 (PFAM); PTHR11353 (PANTHER); IPR012716 (PTHR11353:PANTHER); IPR012716 (CDD); IPR027410 (SUPERFAMILY); IPR027413 (SUPERFAMILY); IPR027409 (SUPERFAMILY)	F:GO:0005524; P:GO:0006457; F:GO:0051082	F:ATP binding; P:protein folding; F:unfolded protein binding
TaHSP60.55	RuBisCO large subunit-binding protein subunit beta, chloroplastic	598	20	0	91.59	7	F:GO:0005524; C:GO:0005739; C:GO:0005829; P:GO:0006458; P:GO:0007005; P:GO:0042026; F:GO:0051082	F:ATP binding; C:mitochondrion; C:cytosol; P:'de novo' protein folding; P:mitochondrion organization; P:protein refolding; F:unfolded protein binding			IPR001844 (PRINTS); IPR027409 (G3DSA:3.50.7.GENE3D); IPR001844 (TIGRFAM); IPR027413 (G3DSA:1.10.560.GENE3D); IPR002423 (PFAM); IPR027410 (G3DSA:3.30.260.GENE3D); PTHR11353 (PANTHER); PTHR11353:SF102 (PANTHER); IPR001844 (HAMAP); IPR001844 (CDD); IPR027410 (SUPERFAMILY); IPR027409 (SUPERFAMILY); IPR027413 (SUPERFAMILY)	F:GO:0005524; C:GO:0005737; P:GO:0042026	F:ATP binding; C:cytoplasm; P:protein refolding
TaHSP60.56.1	T-complex protein 1 subunit eta	557	20	0	97.79	5	F:GO:0005524; C:GO:0005832; P:GO:0006457; P:GO:0046686; F:GO:0051082	F:ATP binding; C:chaperonin-containing T-complex; P:protein folding; P:response to cadmium ion; F:unfolded protein binding			IPR017998 (PRINTS); IPR027409 (G3DSA:3.50.7.GENE3D); IPR027410 (G3DSA:3.30.260.GENE3D); IPR027413 (G3DSA:1.10.560.GENE3D); IPR012720 (TIGRFAM); IPR002423 (PFAM); mobidb-lite (MOBIDB_LITE); PTHR11353 (PANTHER); IPR012720 (PTHR11353:PANTHER); IPR012720 (CDD); IPR027409 (SUPERFAMILY); IPR027413 (SUPERFAMILY); IPR027410 (SUPERFAMILY)	F:GO:0005524; P:GO:0006457; F:GO:0051082	F:ATP binding; P:protein folding; F:unfolded protein binding
TaHSP60.38.2	Chaperonin CPN60-2, mitochondrial	571	20	0	96.29	8	F:GO:0005524; C:GO:0005759; C:GO:0005829; P:GO:0006458; P:GO:0042026; P:GO:0045041; F:GO:0051082; F:GO:0051117	F:ATP binding; C:mitochondrial matrix; C:cytosol; P:'de novo' protein folding; P:protein refolding; P:protein import into mitochondrial intermembrane space; F:unfolded protein binding; F:ATPase binding			IPR001844 (PRINTS); IPR001844 (TIGRFAM); IPR002423 (PFAM); IPR027410 (G3DSA:3.30.260.GENE3D); IPR027409 (G3DSA:3.50.7.GENE3D); IPR027413 (G3DSA:1.10.560.GENE3D); PTHR11353 (PANTHER); PTHR11353:SF85 (PANTHER); IPR001844 (HAMAP); IPR001844 (CDD); IPR027410 (SUPERFAMILY); IPR027413 (SUPERFAMILY); IPR027409 (SUPERFAMILY)	F:GO:0005524; C:GO:0005737; P:GO:0042026	F:ATP binding; C:cytoplasm; P:protein refolding
TaHSP60.48	ruBisCO large subunit-binding protein subunit alpha isoform X1	590	20	0	97.08	9	F:GO:0005524; C:GO:0005739; C:GO:0005829; P:GO:0006458; P:GO:0007005; C:GO:0009507; C:GO:0016021; P:GO:0042026; F:GO:0051082	F:ATP binding; C:mitochondrion; C:cytosol; P:'de novo' protein folding; P:mitochondrion organization; C:chloroplast; C:integral component of membrane; P:protein refolding; F:unfolded protein binding			IPR001844 (PRINTS); IPR001844 (TIGRFAM); IPR027409 (G3DSA:3.50.7.GENE3D); IPR002423 (PFAM); IPR027413 (G3DSA:1.10.560.GENE3D); IPR027410 (G3DSA:3.30.260.GENE3D); PTHR11353:SF121 (PANTHER); PTHR11353 (PANTHER); IPR001844 (CDD); IPR027410 (SUPERFAMILY); IPR027413 (SUPERFAMILY); IPR027409 (SUPERFAMILY)	F:GO:0005524; C:GO:0005737; P:GO:0042026	F:ATP binding; C:cytoplasm; P:protein refolding
TaHSP60.34.2	1-phosphatidylinositol-3-phosphate 5-kinase FAB1B	1839	20	0	86.78	5	F:GO:0000285; F:GO:0005524; C:GO:0010008; P:GO:0046854; F:GO:0046872	F:1-phosphatidylinositol-3-phosphate 5-kinase activity; F:ATP binding; C:endosome membrane; P:phosphatidylinositol phosphorylation; F:metal ion binding	EC:2.7.1.150	1-phosphatidylinositol-3-phosphate 5-kinase	IPR000306 (PFAM); IPR013083 (G3DSA:3.30.40.GENE3D); IPR027409 (G3DSA:3.50.7.GENE3D); G3DSA:1.20.58.1870 (GENE3D); IPR002498 (PFAM); IPR002423 (PFAM); IPR027484 (G3DSA:3.30.800.GENE3D); mobidb-lite (MOBIDB_LITE); mobidb-lite (MOBIDB_LITE); mobidb-lite (MOBIDB_LITE); mobidb-lite (MOBIDB_LITE); mobidb-lite (MOBIDB_LITE); PTHR11353:SF93 (PANTHER); PTHR11353 (PANTHER); IPR002498 (PROSITE_PROFILES); IP…	F:GO:0005524; F:GO:0016307; P:GO:0046488; F:GO:0046872	F:ATP binding; F:phosphatidylinositol phosphate kinase activity; P:phosphatidylinositol metabolic process; F:metal ion binding
TaHSP60.32.1	T-complex protein 1 subunit alpha	545	20	0	97.01	4	F:GO:0005524; C:GO:0005832; P:GO:0006457; F:GO:0051082	F:ATP binding; C:chaperonin-containing T-complex; P:protein folding; F:unfolded protein binding			IPR017998 (PRINTS); IPR027409 (G3DSA:3.50.7.GENE3D); IPR002423 (PFAM); IPR012715 (TIGRFAM); IPR027413 (G3DSA:1.10.560.GENE3D); PTHR11353 (PANTHER); PTHR11353:SF177 (PANTHER); IPR012715 (CDD); IPR027413 (SUPERFAMILY); IPR027409 (SUPERFAMILY); IPR027410 (SUPERFAMILY)	F:GO:0005524; P:GO:0006457; F:GO:0051082	F:ATP binding; P:protein folding; F:unfolded protein binding
TaHSP60.45	ruBisCO large subunit-binding protein subunit alpha isoform X1	591	20	0	97.05	9	F:GO:0005524; C:GO:0005739; C:GO:0005829; P:GO:0006458; P:GO:0007005; C:GO:0009507; C:GO:0016021; P:GO:0042026; F:GO:0051082	F:ATP binding; C:mitochondrion; C:cytosol; P:'de novo' protein folding; P:mitochondrion organization; C:chloroplast; C:integral component of membrane; P:protein refolding; F:unfolded protein binding			IPR001844 (PRINTS); IPR027413 (G3DSA:1.10.560.GENE3D); IPR027410 (G3DSA:3.30.260.GENE3D); IPR002423 (PFAM); IPR001844 (TIGRFAM); IPR027409 (G3DSA:3.50.7.GENE3D); PTHR11353:SF121 (PANTHER); PTHR11353 (PANTHER); IPR001844 (CDD); IPR027410 (SUPERFAMILY); IPR027409 (SUPERFAMILY); IPR027413 (SUPERFAMILY)	F:GO:0005524; C:GO:0005737; P:GO:0042026	F:ATP binding; C:cytoplasm; P:protein refolding
TaHSP60.68	T-complex protein 1 subunit eta	557	20	0	97.94	5	F:GO:0005524; C:GO:0005832; P:GO:0006457; P:GO:0046686; F:GO:0051082	F:ATP binding; C:chaperonin-containing T-complex; P:protein folding; P:response to cadmium ion; F:unfolded protein binding			IPR017998 (PRINTS); IPR027410 (G3DSA:3.30.260.GENE3D); IPR027413 (G3DSA:1.10.560.GENE3D); IPR027409 (G3DSA:3.50.7.GENE3D); IPR012720 (TIGRFAM); IPR002423 (PFAM); mobidb-lite (MOBIDB_LITE); IPR012720 (PTHR11353:PANTHER); PTHR11353 (PANTHER); IPR012720 (CDD); IPR027413 (SUPERFAMILY); IPR027409 (SUPERFAMILY); IPR027410 (SUPERFAMILY)	F:GO:0005524; P:GO:0006457; F:GO:0051082	F:ATP binding; P:protein folding; F:unfolded protein binding
TaHSP60.71.2	T-complex protein 1 subunit alpha	537	20	0	95.67	4	F:GO:0005524; C:GO:0005832; P:GO:0006457; F:GO:0051082	F:ATP binding; C:chaperonin-containing T-complex; P:protein folding; F:unfolded protein binding			IPR017998 (PRINTS); IPR027409 (G3DSA:3.50.7.GENE3D); IPR027413 (G3DSA:1.10.560.GENE3D); IPR027410 (G3DSA:3.30.260.GENE3D); IPR012715 (TIGRFAM); IPR002423 (PFAM); PTHR11353:SF177 (PANTHER); PTHR11353 (PANTHER); IPR012715 (CDD); IPR027413 (SUPERFAMILY); IPR027410 (SUPERFAMILY); IPR027409 (SUPERFAMILY)	F:GO:0005524; P:GO:0006457; F:GO:0051082	F:ATP binding; P:protein folding; F:unfolded protein binding
TaHSP60.41	T-complex protein 1 subunit beta	500	20	0	98.09	5	F:GO:0005524; C:GO:0005832; P:GO:0006457; C:GO:0016021; F:GO:0051082	F:ATP binding; C:chaperonin-containing T-complex; P:protein folding; C:integral component of membrane; F:unfolded protein binding			IPR017998 (PRINTS); IPR012716 (TIGRFAM); IPR027413 (G3DSA:1.10.560.GENE3D); IPR002423 (PFAM); IPR027410 (G3DSA:3.30.260.GENE3D); IPR027409 (G3DSA:3.50.7.GENE3D); IPR012716 (PTHR11353:PANTHER); PTHR11353 (PANTHER); IPR012716 (CDD); IPR027410 (SUPERFAMILY); IPR027409 (SUPERFAMILY); IPR027413 (SUPERFAMILY)	F:GO:0005524; P:GO:0006457; F:GO:0051082	F:ATP binding; P:protein folding; F:unfolded protein binding
TaHSP60.33.2	ruBisCO large subunit-binding protein subunit beta, chloroplastic	584	20	0	93.3	7	F:GO:0005524; C:GO:0005739; C:GO:0005829; P:GO:0006458; P:GO:0007005; P:GO:0042026; F:GO:0051082	F:ATP binding; C:mitochondrion; C:cytosol; P:'de novo' protein folding; P:mitochondrion organization; P:protein refolding; F:unfolded protein binding			IPR001844 (PRINTS); IPR027409 (G3DSA:3.50.7.GENE3D); IPR002423 (PFAM); IPR001844 (TIGRFAM); IPR027413 (G3DSA:1.10.560.GENE3D); IPR027410 (G3DSA:3.30.260.GENE3D); PTHR11353 (PANTHER); PTHR11353:SF8 (PANTHER); IPR001844 (HAMAP); IPR001844 (CDD); IPR027409 (SUPERFAMILY); IPR027413 (SUPERFAMILY); IPR027410 (SUPERFAMILY)	F:GO:0005524; C:GO:0005737; P:GO:0042026	F:ATP binding; C:cytoplasm; P:protein refolding
TaHSP60.29.1	T-complex protein 1 subunit theta	540	20	0	97.08	8	F:GO:0005524; C:GO:0005832; P:GO:0006457; C:GO:0009506; C:GO:0016020; F:GO:0044183; P:GO:0051050; F:GO:0051082	F:ATP binding; C:chaperonin-containing T-complex; P:protein folding; C:plasmodesma; C:membrane; F:protein folding chaperone; P:positive regulation of transport; F:unfolded protein binding			IPR017998 (PRINTS); IPR002423 (PFAM); IPR027413 (G3DSA:1.10.560.GENE3D); IPR012721 (TIGRFAM); IPR027409 (G3DSA:3.50.7.GENE3D); IPR027413 (G3DSA:1.10.560.GENE3D); PTHR11353 (PANTHER); PTHR11353:SF78 (PANTHER); IPR012721 (CDD); IPR027410 (SUPERFAMILY); IPR027413 (SUPERFAMILY); IPR027409 (SUPERFAMILY)	F:GO:0005524; P:GO:0006457; F:GO:0051082	F:ATP binding; P:protein folding; F:unfolded protein binding
TaHSP60.39	T-complex protein 1 subunit theta	537	20	0	96.33	8	F:GO:0005524; C:GO:0005832; P:GO:0006457; C:GO:0009506; C:GO:0016020; F:GO:0044183; P:GO:0051050; F:GO:0051082	F:ATP binding; C:chaperonin-containing T-complex; P:protein folding; C:plasmodesma; C:membrane; F:protein folding chaperone; P:positive regulation of transport; F:unfolded protein binding			IPR017998 (PRINTS); IPR027413 (G3DSA:1.10.560.GENE3D); IPR027413 (G3DSA:1.10.560.GENE3D); IPR012721 (TIGRFAM); IPR002423 (PFAM); IPR027409 (G3DSA:3.50.7.GENE3D); PTHR11353 (PANTHER); PTHR11353:SF78 (PANTHER); IPR012721 (CDD); IPR027410 (SUPERFAMILY); IPR027409 (SUPERFAMILY); IPR027413 (SUPERFAMILY)	F:GO:0005524; P:GO:0006457; F:GO:0051082	F:ATP binding; P:protein folding; F:unfolded protein binding
TaHSP60.34.1	1-phosphatidylinositol-3-phosphate 5-kinase FAB1B	1144	20	0	87.24	4	F:GO:0005524; F:GO:0016307; P:GO:0046854; F:GO:0046872	F:ATP binding; F:phosphatidylinositol phosphate kinase activity; P:phosphatidylinositol phosphorylation; F:metal ion binding			IPR027409 (G3DSA:3.50.7.GENE3D); IPR002423 (PFAM); IPR013083 (G3DSA:3.30.40.GENE3D); IPR000306 (PFAM); mobidb-lite (MOBIDB_LITE); mobidb-lite (MOBIDB_LITE); PTHR11353 (PANTHER); PTHR11353:SF93 (PANTHER); IPR017455 (PROSITE_PROFILES); cd03334 (CDD); IPR011011 (SUPERFAMILY); IPR027409 (SUPERFAMILY)	F:GO:0005524; F:GO:0046872	F:ATP binding; F:metal ion binding
TaHSP60.53.1	ruBisCO large subunit-binding protein subunit alpha	588	20	0	94.96	7	F:GO:0005524; C:GO:0005739; C:GO:0005829; P:GO:0006458; P:GO:0007005; P:GO:0042026; F:GO:0051082	F:ATP binding; C:mitochondrion; C:cytosol; P:'de novo' protein folding; P:mitochondrion organization; P:protein refolding; F:unfolded protein binding			IPR001844 (PRINTS); IPR027410 (G3DSA:3.30.260.GENE3D); IPR001844 (TIGRFAM); IPR027409 (G3DSA:3.50.7.GENE3D); IPR002423 (PFAM); IPR027413 (G3DSA:1.10.560.GENE3D); mobidb-lite (MOBIDB_LITE); PTHR11353 (PANTHER); PTHR11353:SF179 (PANTHER); IPR001844 (HAMAP); IPR001844 (CDD); IPR027413 (SUPERFAMILY); IPR027410 (SUPERFAMILY); IPR027410 (SUPERFAMILY); IPR027409 (SUPERFAMILY)	F:GO:0005524; C:GO:0005737; P:GO:0042026	F:ATP binding; C:cytoplasm; P:protein refolding
TaHSP60.33.3	ruBisCO large subunit-binding protein subunit beta, chloroplastic	554	20	0	95.37	7	F:GO:0005524; C:GO:0005739; C:GO:0005829; P:GO:0006458; P:GO:0007005; P:GO:0042026; F:GO:0051082	F:ATP binding; C:mitochondrion; C:cytosol; P:'de novo' protein folding; P:mitochondrion organization; P:protein refolding; F:unfolded protein binding			IPR001844 (PRINTS); IPR027409 (G3DSA:3.50.7.GENE3D); IPR001844 (TIGRFAM); IPR027413 (G3DSA:1.10.560.GENE3D); IPR027410 (G3DSA:3.30.260.GENE3D); IPR002423 (PFAM); PTHR11353 (PANTHER); PTHR11353:SF8 (PANTHER); IPR001844 (CDD); IPR027409 (SUPERFAMILY); IPR027413 (SUPERFAMILY); IPR027410 (SUPERFAMILY)	F:GO:0005524; C:GO:0005737; P:GO:0042026	F:ATP binding; C:cytoplasm; P:protein refolding
TaHSP60.38.1	Chaperonin CPN60-2, mitochondrial	576	20	0	97.16	8	F:GO:0005524; C:GO:0005759; C:GO:0005829; P:GO:0006458; P:GO:0042026; P:GO:0045041; F:GO:0051082; F:GO:0051117	F:ATP binding; C:mitochondrial matrix; C:cytosol; P:'de novo' protein folding; P:protein refolding; P:protein import into mitochondrial intermembrane space; F:unfolded protein binding; F:ATPase binding			IPR001844 (PRINTS); IPR002423 (PFAM); IPR027410 (G3DSA:3.30.260.GENE3D); IPR001844 (TIGRFAM); IPR027413 (G3DSA:1.10.560.GENE3D); IPR027409 (G3DSA:3.50.7.GENE3D); PTHR11353:SF85 (PANTHER); PTHR11353 (PANTHER); IPR001844 (HAMAP); IPR001844 (CDD); IPR027410 (SUPERFAMILY); IPR027409 (SUPERFAMILY); IPR027413 (SUPERFAMILY)	F:GO:0005524; C:GO:0005737; P:GO:0042026	F:ATP binding; C:cytoplasm; P:protein refolding
TaHSP60.51	T-complex protein 1 subunit beta	528	20	0	98.33	5	F:GO:0005524; C:GO:0005832; P:GO:0006457; C:GO:0016021; F:GO:0051082	F:ATP binding; C:chaperonin-containing T-complex; P:protein folding; C:integral component of membrane; F:unfolded protein binding			IPR017998 (PRINTS); IPR027413 (G3DSA:1.10.560.GENE3D); IPR027409 (G3DSA:3.50.7.GENE3D); IPR012716 (TIGRFAM); IPR002423 (PFAM); IPR027410 (G3DSA:3.30.260.GENE3D); PTHR11353 (PANTHER); IPR012716 (PTHR11353:PANTHER); IPR012716 (CDD); IPR027409 (SUPERFAMILY); IPR027413 (SUPERFAMILY); IPR027410 (SUPERFAMILY)	F:GO:0005524; P:GO:0006457; F:GO:0051082	F:ATP binding; P:protein folding; F:unfolded protein binding
TaHSP60.37	chaperonin CPN60-1, mitochondrial	415	20	3.37366e-156	73.89	8	F:GO:0005524; C:GO:0005759; C:GO:0005829; P:GO:0006458; P:GO:0042026; P:GO:0045041; F:GO:0051082; F:GO:0051117	F:ATP binding; C:mitochondrial matrix; C:cytosol; P:'de novo' protein folding; P:protein refolding; P:protein import into mitochondrial intermembrane space; F:unfolded protein binding; F:ATPase binding			IPR017998 (PRINTS); IPR002423 (PFAM); IPR027409 (G3DSA:3.50.7.GENE3D); IPR027410 (G3DSA:3.30.260.GENE3D); IPR027413 (G3DSA:1.10.560.GENE3D); mobidb-lite (MOBIDB_LITE); PTHR11353 (PANTHER); PTHR11353:SF85 (PANTHER); IPR027413 (SUPERFAMILY); IPR027409 (SUPERFAMILY); IPR027410 (SUPERFAMILY)	F:GO:0005524	F:ATP binding
TaHSP60.40.2	1-phosphatidylinositol-3-phosphate 5-kinase FAB1B	1214	20	0	87.64	4	F:GO:0005524; F:GO:0016307; P:GO:0046854; F:GO:0046872	F:ATP binding; F:phosphatidylinositol phosphate kinase activity; P:phosphatidylinositol phosphorylation; F:metal ion binding			IPR000306 (PFAM); IPR027409 (G3DSA:3.50.7.GENE3D); IPR002423 (PFAM); IPR013083 (G3DSA:3.30.40.GENE3D); mobidb-lite (MOBIDB_LITE); mobidb-lite (MOBIDB_LITE); PTHR11353 (PANTHER); PTHR11353:SF93 (PANTHER); IPR017455 (PROSITE_PROFILES); cd03334 (CDD); IPR027409 (SUPERFAMILY); IPR011011 (SUPERFAMILY)	F:GO:0005524; F:GO:0046872	F:ATP binding; F:metal ion binding
TaHSP60.69	T-complex protein 1 subunit zeta 1	535	20	0	96.97	4	F:GO:0005524; C:GO:0005832; P:GO:0006457; F:GO:0051082	F:ATP binding; C:chaperonin-containing T-complex; P:protein folding; F:unfolded protein binding			IPR017998 (PRINTS); IPR002423 (PFAM); IPR012722 (TIGRFAM); IPR027409 (G3DSA:3.50.7.GENE3D); IPR027413 (G3DSA:1.10.560.GENE3D); PTHR11353 (PANTHER); PTHR11353:SF21 (PANTHER); IPR012722 (CDD); IPR027409 (SUPERFAMILY); IPR027410 (SUPERFAMILY); IPR027413 (SUPERFAMILY)	F:GO:0005524; P:GO:0006457; F:GO:0051082	F:ATP binding; P:protein folding; F:unfolded protein binding
TaHSP60.59	ruBisCO large subunit-binding protein subunit beta, chloroplastic	593	20	0	92.76	7	F:GO:0005524; C:GO:0005739; C:GO:0005829; P:GO:0006458; P:GO:0007005; P:GO:0042026; F:GO:0051082	F:ATP binding; C:mitochondrion; C:cytosol; P:'de novo' protein folding; P:mitochondrion organization; P:protein refolding; F:unfolded protein binding			IPR001844 (PRINTS); IPR027413 (G3DSA:1.10.560.GENE3D); IPR027410 (G3DSA:3.30.260.GENE3D); IPR027409 (G3DSA:3.50.7.GENE3D); IPR002423 (PFAM); IPR001844 (TIGRFAM); PTHR11353 (PANTHER); PTHR11353:SF102 (PANTHER); IPR001844 (HAMAP); IPR001844 (CDD); IPR027409 (SUPERFAMILY); IPR027410 (SUPERFAMILY); IPR027413 (SUPERFAMILY)	F:GO:0005524; C:GO:0005737; P:GO:0042026	F:ATP binding; C:cytoplasm; P:protein refolding
TaHSP60.73	T-complex protein 1 subunit alpha	545	20	0	96.96	4	F:GO:0005524; C:GO:0005832; P:GO:0006457; F:GO:0051082	F:ATP binding; C:chaperonin-containing T-complex; P:protein folding; F:unfolded protein binding			IPR017998 (PRINTS); IPR002423 (PFAM); IPR027409 (G3DSA:3.50.7.GENE3D); IPR027410 (G3DSA:3.30.260.GENE3D); IPR027413 (G3DSA:1.10.560.GENE3D); IPR012715 (TIGRFAM); PTHR11353:SF177 (PANTHER); PTHR11353 (PANTHER); IPR012715 (CDD); IPR027413 (SUPERFAMILY); IPR027409 (SUPERFAMILY); IPR027410 (SUPERFAMILY)	F:GO:0005524; P:GO:0006457; F:GO:0051082	F:ATP binding; P:protein folding; F:unfolded protein binding
TaHSP60.66	ruBisCO large subunit-binding protein subunit beta, chloroplastic	598	20	0	93.68	7	F:GO:0005524; C:GO:0005739; C:GO:0005829; P:GO:0006458; P:GO:0007005; P:GO:0042026; F:GO:0051082	F:ATP binding; C:mitochondrion; C:cytosol; P:'de novo' protein folding; P:mitochondrion organization; P:protein refolding; F:unfolded protein binding			IPR001844 (PRINTS); IPR027410 (G3DSA:3.30.260.GENE3D); IPR027413 (G3DSA:1.10.560.GENE3D); IPR002423 (PFAM); IPR001844 (TIGRFAM); IPR027409 (G3DSA:3.50.7.GENE3D); PTHR11353 (PANTHER); PTHR11353:SF102 (PANTHER); IPR001844 (HAMAP); IPR001844 (CDD); IPR027413 (SUPERFAMILY); IPR027410 (SUPERFAMILY); IPR027409 (SUPERFAMILY)	F:GO:0005524; C:GO:0005737; P:GO:0042026	F:ATP binding; C:cytoplasm; P:protein refolding
TaHSP60.44	T-complex protein 1 subunit beta	528	20	0	98.33	5	F:GO:0005524; C:GO:0005832; P:GO:0006457; C:GO:0016021; F:GO:0051082	F:ATP binding; C:chaperonin-containing T-complex; P:protein folding; C:integral component of membrane; F:unfolded protein binding			IPR017998 (PRINTS); IPR027409 (G3DSA:3.50.7.GENE3D); IPR027410 (G3DSA:3.30.260.GENE3D); IPR012716 (TIGRFAM); IPR027413 (G3DSA:1.10.560.GENE3D); IPR002423 (PFAM); PTHR11353 (PANTHER); IPR012716 (PTHR11353:PANTHER); IPR012716 (CDD); IPR027409 (SUPERFAMILY); IPR027413 (SUPERFAMILY); IPR027410 (SUPERFAMILY)	F:GO:0005524; P:GO:0006457; F:GO:0051082	F:ATP binding; P:protein folding; F:unfolded protein binding
TaHSP60.61.2	ruBisCO large subunit-binding protein subunit beta, chloroplastic	592	20	0	92.32	7	F:GO:0005524; C:GO:0005739; C:GO:0005829; P:GO:0006458; P:GO:0007005; P:GO:0042026; F:GO:0051082	F:ATP binding; C:mitochondrion; C:cytosol; P:'de novo' protein folding; P:mitochondrion organization; P:protein refolding; F:unfolded protein binding			IPR001844 (PRINTS); IPR027409 (G3DSA:3.50.7.GENE3D); IPR027413 (G3DSA:1.10.560.GENE3D); IPR001844 (TIGRFAM); IPR002423 (PFAM); IPR027410 (G3DSA:3.30.260.GENE3D); PTHR11353:SF102 (PANTHER); PTHR11353 (PANTHER); IPR001844 (HAMAP); IPR001844 (CDD); IPR027410 (SUPERFAMILY); IPR027409 (SUPERFAMILY); IPR027413 (SUPERFAMILY)	F:GO:0005524; C:GO:0005737; P:GO:0042026	F:ATP binding; C:cytoplasm; P:protein refolding
TaHSP60.53.2	ruBisCO large subunit-binding protein subunit alpha	518	20	0	97.25	7	F:GO:0005524; C:GO:0005739; C:GO:0005829; P:GO:0006458; P:GO:0007005; P:GO:0042026; F:GO:0051082	F:ATP binding; C:mitochondrion; C:cytosol; P:'de novo' protein folding; P:mitochondrion organization; P:protein refolding; F:unfolded protein binding			IPR001844 (PRINTS); IPR027413 (G3DSA:1.10.560.GENE3D); IPR027410 (G3DSA:3.30.260.GENE3D); IPR001844 (TIGRFAM); IPR002423 (PFAM); IPR027409 (G3DSA:3.50.7.GENE3D); PTHR11353 (PANTHER); PTHR11353:SF179 (PANTHER); IPR001844 (CDD); IPR027409 (SUPERFAMILY); IPR027410 (SUPERFAMILY); IPR027410 (SUPERFAMILY); IPR027413 (SUPERFAMILY)	F:GO:0005524; C:GO:0005737; P:GO:0042026	F:ATP binding; C:cytoplasm; P:protein refolding
TaHSP60.33.1	ruBisCO large subunit-binding protein subunit beta, chloroplastic	559	20	0	92.02	8	F:GO:0005524; C:GO:0005739; C:GO:0005829; P:GO:0006458; P:GO:0007005; C:GO:0009507; P:GO:0042026; F:GO:0051082	F:ATP binding; C:mitochondrion; C:cytosol; P:'de novo' protein folding; P:mitochondrion organization; C:chloroplast; P:protein refolding; F:unfolded protein binding			IPR001844 (PRINTS); IPR027410 (G3DSA:3.30.260.GENE3D); IPR027413 (G3DSA:1.10.560.GENE3D); IPR001844 (TIGRFAM); IPR027409 (G3DSA:3.50.7.GENE3D); IPR002423 (PFAM); PTHR11353:SF8 (PANTHER); PTHR11353:SF8 (PANTHER); PTHR11353 (PANTHER); PTHR11353 (PANTHER); IPR001844 (CDD); IPR027409 (SUPERFAMILY); IPR027410 (SUPERFAMILY); IPR027413 (SUPERFAMILY)	F:GO:0005524; C:GO:0005737; P:GO:0042026	F:ATP binding; C:cytoplasm; P:protein refolding
TaHSP60.61.1	---NA---	561									IPR017998 (PRINTS); IPR002423 (PFAM); IPR027409 (G3DSA:3.50.7.GENE3D); IPR027413 (G3DSA:1.10.560.GENE3D); IPR027409 (G3DSA:3.50.7.GENE3D); IPR027410 (G3DSA:3.30.260.GENE3D); IPR027410 (G3DSA:3.30.260.GENE3D); IPR027413 (G3DSA:1.10.560.GENE3D); PTHR11353:SF102 (PANTHER); PTHR11353 (PANTHER); PTHR11353 (PANTHER); PTHR11353:SF102 (PANTHER); IPR001844 (CDD); IPR027409 (SUPERFAMILY); IPR027413 (SUPERF…	F:GO:0005524; C:GO:0005737; P:GO:0042026	F:ATP binding; C:cytoplasm; P:protein refolding
TaHSP60.86.2	ruBisCO large subunit-binding protein subunit beta, chloroplastic	622	20	0	95.6	7	F:GO:0005524; C:GO:0005739; C:GO:0005829; P:GO:0006458; P:GO:0007005; P:GO:0042026; F:GO:0051082	F:ATP binding; C:mitochondrion; C:cytosol; P:'de novo' protein folding; P:mitochondrion organization; P:protein refolding; F:unfolded protein binding			IPR001844 (PRINTS); IPR002423 (PFAM); IPR027413 (G3DSA:1.10.560.GENE3D); IPR027410 (G3DSA:3.30.260.GENE3D); IPR027409 (G3DSA:3.50.7.GENE3D); IPR001844 (TIGRFAM); PTHR11353:SF8 (PANTHER); PTHR11353 (PANTHER); IPR001844 (HAMAP); IPR001844 (CDD); IPR027410 (SUPERFAMILY); IPR027409 (SUPERFAMILY); IPR027413 (SUPERFAMILY)	F:GO:0005524; C:GO:0005737; P:GO:0042026	F:ATP binding; C:cytoplasm; P:protein refolding
TaHSP60.83.2	Putative 1-phosphatidylinositol-4-phosphate 5-kinase/ zinc ion binding family	1604	20	0	79.44	4	F:GO:0000285; F:GO:0005524; C:GO:0010008; P:GO:0046854	F:1-phosphatidylinositol-3-phosphate 5-kinase activity; F:ATP binding; C:endosome membrane; P:phosphatidylinositol phosphorylation	EC:2.7.1.150	1-phosphatidylinositol-3-phosphate 5-kinase	IPR002498 (PFAM); G3DSA:1.20.58.1870 (GENE3D); IPR027409 (G3DSA:3.50.7.GENE3D); IPR002423 (PFAM); IPR027484 (G3DSA:3.30.800.GENE3D); mobidb-lite (MOBIDB_LITE); mobidb-lite (MOBIDB_LITE); mobidb-lite (MOBIDB_LITE); mobidb-lite (MOBIDB_LITE); mobidb-lite (MOBIDB_LITE); mobidb-lite (MOBIDB_LITE); mobidb-lite (MOBIDB_LITE); PTHR11353 (PANTHER); PTHR11353:SF123 (PANTHER); PTHR11353:SF123 (PANTHER); IP…	F:GO:0005524; F:GO:0016307; P:GO:0046488	F:ATP binding; F:phosphatidylinositol phosphate kinase activity; P:phosphatidylinositol metabolic process
TaHSP60.92.2	Putative 1-phosphatidylinositol-4-phosphate 5-kinase/ zinc ion binding family	1601	20	0	79.54	4	F:GO:0000285; F:GO:0005524; C:GO:0010008; P:GO:0046854	F:1-phosphatidylinositol-3-phosphate 5-kinase activity; F:ATP binding; C:endosome membrane; P:phosphatidylinositol phosphorylation	EC:2.7.1.150	1-phosphatidylinositol-3-phosphate 5-kinase	IPR027484 (G3DSA:3.30.800.GENE3D); IPR027409 (G3DSA:3.50.7.GENE3D); G3DSA:1.20.58.1870 (GENE3D); IPR002498 (PFAM); IPR002423 (PFAM); mobidb-lite (MOBIDB_LITE); mobidb-lite (MOBIDB_LITE); mobidb-lite (MOBIDB_LITE); mobidb-lite (MOBIDB_LITE); mobidb-lite (MOBIDB_LITE); mobidb-lite (MOBIDB_LITE); PTHR11353 (PANTHER); PTHR11353:SF123 (PANTHER); PTHR11353:SF123 (PANTHER); PTHR11353 (PANTHER); IPR00249…	F:GO:0005524; F:GO:0016307; P:GO:0046488	F:ATP binding; F:phosphatidylinositol phosphate kinase activity; P:phosphatidylinositol metabolic process
TaHSP60.94.2	T-complex protein 1 subunit epsilon	535	20	0	97.16	4	F:GO:0005524; C:GO:0005737; P:GO:0006457; F:GO:0051082	F:ATP binding; C:cytoplasm; P:protein folding; F:unfolded protein binding			IPR017998 (PRINTS); IPR027410 (G3DSA:3.30.260.GENE3D); IPR012718 (TIGRFAM); IPR027409 (G3DSA:3.50.7.GENE3D); IPR027413 (G3DSA:1.10.560.GENE3D); IPR002423 (PFAM); IPR012718 (PTHR11353:PANTHER); PTHR11353 (PANTHER); IPR012718 (CDD); IPR027409 (SUPERFAMILY); IPR027410 (SUPERFAMILY); IPR027413 (SUPERFAMILY)	F:GO:0005524; P:GO:0006457; F:GO:0051082	F:ATP binding; P:protein folding; F:unfolded protein binding
TaHSP60.84.1	T-complex protein 1 subunit gamma	565	20	0	95.32	4	F:GO:0005524; C:GO:0005832; P:GO:0006457; F:GO:0051082	F:ATP binding; C:chaperonin-containing T-complex; P:protein folding; F:unfolded protein binding			IPR017998 (PRINTS); IPR027409 (G3DSA:3.50.7.GENE3D); IPR012719 (TIGRFAM); IPR027413 (G3DSA:1.10.560.GENE3D); IPR002423 (PFAM); IPR027410 (G3DSA:3.30.260.GENE3D); mobidb-lite (MOBIDB_LITE); PTHR11353:SF24 (PANTHER); PTHR11353 (PANTHER); IPR012719 (CDD); IPR027413 (SUPERFAMILY); IPR027409 (SUPERFAMILY); IPR027410 (SUPERFAMILY)	F:GO:0005524; P:GO:0006457; F:GO:0051082	F:ATP binding; P:protein folding; F:unfolded protein binding
TaHSP60.81.1	T-complex protein 1 subunit alpha	545	20	0	97.15	4	F:GO:0005524; C:GO:0005832; P:GO:0006457; F:GO:0051082	F:ATP binding; C:chaperonin-containing T-complex; P:protein folding; F:unfolded protein binding			IPR017998 (PRINTS); IPR027413 (G3DSA:1.10.560.GENE3D); IPR027410 (G3DSA:3.30.260.GENE3D); IPR027409 (G3DSA:3.50.7.GENE3D); IPR012715 (TIGRFAM); IPR002423 (PFAM); PTHR11353:SF177 (PANTHER); PTHR11353 (PANTHER); IPR012715 (CDD); IPR027413 (SUPERFAMILY); IPR027409 (SUPERFAMILY); IPR027410 (SUPERFAMILY)	F:GO:0005524; P:GO:0006457; F:GO:0051082	F:ATP binding; P:protein folding; F:unfolded protein binding
TaHSP60.90.2	T-complex protein 1 subunit alpha	571	20	0	92.82	4	F:GO:0005524; C:GO:0005832; P:GO:0006457; F:GO:0051082	F:ATP binding; C:chaperonin-containing T-complex; P:protein folding; F:unfolded protein binding			IPR017998 (PRINTS); IPR027410 (G3DSA:3.30.260.GENE3D); IPR027409 (G3DSA:3.50.7.GENE3D); IPR002423 (PFAM); IPR027413 (G3DSA:1.10.560.GENE3D); PTHR11353:SF177 (PANTHER); PTHR11353 (PANTHER); IPR012715 (CDD); IPR027413 (SUPERFAMILY); IPR027409 (SUPERFAMILY); IPR027410 (SUPERFAMILY)	F:GO:0005524; P:GO:0006457; F:GO:0051082	F:ATP binding; P:protein folding; F:unfolded protein binding
TaHSP60.78	T-complex protein 1 subunit delta	534	20	0	96.8	4	F:GO:0005524; C:GO:0005832; P:GO:0006457; F:GO:0051082	F:ATP binding; C:chaperonin-containing T-complex; P:protein folding; F:unfolded protein binding			IPR017998 (PRINTS); IPR002423 (PFAM); IPR027410 (G3DSA:3.30.260.GENE3D); IPR027409 (G3DSA:3.50.7.GENE3D); IPR027413 (G3DSA:1.10.560.GENE3D); IPR012717 (TIGRFAM); mobidb-lite (MOBIDB_LITE); PTHR11353 (PANTHER); PTHR11353:SF26 (PANTHER); IPR012717 (CDD); IPR027409 (SUPERFAMILY); IPR027413 (SUPERFAMILY); IPR027410 (SUPERFAMILY)	F:GO:0005524; P:GO:0006457; F:GO:0051082	F:ATP binding; P:protein folding; F:unfolded protein binding
TaHSP60.85.2	T-complex protein 1 subunit epsilon	535	20	0	97.37	4	F:GO:0005524; C:GO:0005737; P:GO:0006457; F:GO:0051082	F:ATP binding; C:cytoplasm; P:protein folding; F:unfolded protein binding			IPR017998 (PRINTS); IPR027413 (G3DSA:1.10.560.GENE3D); IPR027410 (G3DSA:3.30.260.GENE3D); IPR027409 (G3DSA:3.50.7.GENE3D); IPR012718 (TIGRFAM); IPR002423 (PFAM); IPR012718 (PTHR11353:PANTHER); PTHR11353 (PANTHER); IPR012718 (CDD); IPR027409 (SUPERFAMILY); IPR027410 (SUPERFAMILY); IPR027413 (SUPERFAMILY)	F:GO:0005524; P:GO:0006457; F:GO:0051082	F:ATP binding; P:protein folding; F:unfolded protein binding
TaHSP60.76	T-complex protein 1 subunit gamma	558	20	0	96.74	4	F:GO:0005524; C:GO:0005832; P:GO:0006457; F:GO:0051082	F:ATP binding; C:chaperonin-containing T-complex; P:protein folding; F:unfolded protein binding			IPR017998 (PRINTS); IPR002423 (PFAM); IPR027413 (G3DSA:1.10.560.GENE3D); IPR027409 (G3DSA:3.50.7.GENE3D); IPR027410 (G3DSA:3.30.260.GENE3D); IPR012719 (TIGRFAM); mobidb-lite (MOBIDB_LITE); PTHR11353 (PANTHER); PTHR11353:SF24 (PANTHER); IPR012719 (CDD); IPR027413 (SUPERFAMILY); IPR027409 (SUPERFAMILY); IPR027410 (SUPERFAMILY)	F:GO:0005524; P:GO:0006457; F:GO:0051082	F:ATP binding; P:protein folding; F:unfolded protein binding
TaHSP60.90.1	T-complex protein 1 subunit alpha	545	20	0	96.79	4	F:GO:0005524; C:GO:0005832; P:GO:0006457; F:GO:0051082	F:ATP binding; C:chaperonin-containing T-complex; P:protein folding; F:unfolded protein binding			IPR017998 (PRINTS); IPR012715 (TIGRFAM); IPR002423 (PFAM); IPR027409 (G3DSA:3.50.7.GENE3D); IPR027410 (G3DSA:3.30.260.GENE3D); IPR027413 (G3DSA:1.10.560.GENE3D); PTHR11353:SF177 (PANTHER); PTHR11353 (PANTHER); IPR012715 (CDD); IPR027413 (SUPERFAMILY); IPR027409 (SUPERFAMILY); IPR027410 (SUPERFAMILY)	F:GO:0005524; P:GO:0006457; F:GO:0051082	F:ATP binding; P:protein folding; F:unfolded protein binding
TaHSP60.83.1	Putative 1-phosphatidylinositol-4-phosphate 5-kinase/ zinc ion binding family	1605	20	0	79.41	4	F:GO:0000285; F:GO:0005524; C:GO:0010008; P:GO:0046854	F:1-phosphatidylinositol-3-phosphate 5-kinase activity; F:ATP binding; C:endosome membrane; P:phosphatidylinositol phosphorylation	EC:2.7.1.150	1-phosphatidylinositol-3-phosphate 5-kinase	IPR027409 (G3DSA:3.50.7.GENE3D); IPR002423 (PFAM); G3DSA:1.20.58.1870 (GENE3D); IPR027484 (G3DSA:3.30.800.GENE3D); IPR002498 (PFAM); mobidb-lite (MOBIDB_LITE); mobidb-lite (MOBIDB_LITE); mobidb-lite (MOBIDB_LITE); mobidb-lite (MOBIDB_LITE); mobidb-lite (MOBIDB_LITE); mobidb-lite (MOBIDB_LITE); mobidb-lite (MOBIDB_LITE); PTHR11353 (PANTHER); PTHR11353:SF123 (PANTHER); PTHR11353 (PANTHER); PTHR1135…	F:GO:0005524; F:GO:0016307; P:GO:0046488	F:ATP binding; F:phosphatidylinositol phosphate kinase activity; P:phosphatidylinositol metabolic process
TaHSP60.89	putative 1-phosphatidylinositol-3-phosphate 5-kinase FAB1C	1601	20	0	78.52	4	F:GO:0000285; F:GO:0005524; C:GO:0010008; P:GO:0046854	F:1-phosphatidylinositol-3-phosphate 5-kinase activity; F:ATP binding; C:endosome membrane; P:phosphatidylinositol phosphorylation	EC:2.7.1.150	1-phosphatidylinositol-3-phosphate 5-kinase	IPR027484 (G3DSA:3.30.800.GENE3D); IPR002498 (PFAM); IPR002423 (PFAM); IPR027409 (G3DSA:3.50.7.GENE3D); G3DSA:1.20.58.1870 (GENE3D); mobidb-lite (MOBIDB_LITE); mobidb-lite (MOBIDB_LITE); mobidb-lite (MOBIDB_LITE); mobidb-lite (MOBIDB_LITE); mobidb-lite (MOBIDB_LITE); mobidb-lite (MOBIDB_LITE); mobidb-lite (MOBIDB_LITE); mobidb-lite (MOBIDB_LITE); PTHR11353:SF101 (PANTHER); PTHR11353 (PANTHER); IP…	F:GO:0005524; F:GO:0016307; P:GO:0046488	F:ATP binding; F:phosphatidylinositol phosphate kinase activity; P:phosphatidylinositol metabolic process
TaHSP60.75.1	Putative 1-phosphatidylinositol-4-phosphate 5-kinase/ zinc ion binding family	1605	20	0	79.47	4	F:GO:0000285; F:GO:0005524; C:GO:0010008; P:GO:0046854	F:1-phosphatidylinositol-3-phosphate 5-kinase activity; F:ATP binding; C:endosome membrane; P:phosphatidylinositol phosphorylation	EC:2.7.1.150	1-phosphatidylinositol-3-phosphate 5-kinase	IPR027484 (G3DSA:3.30.800.GENE3D); G3DSA:1.20.58.1870 (GENE3D); IPR002498 (PFAM); IPR027409 (G3DSA:3.50.7.GENE3D); IPR002423 (PFAM); mobidb-lite (MOBIDB_LITE); mobidb-lite (MOBIDB_LITE); mobidb-lite (MOBIDB_LITE); mobidb-lite (MOBIDB_LITE); mobidb-lite (MOBIDB_LITE); mobidb-lite (MOBIDB_LITE); mobidb-lite (MOBIDB_LITE); PTHR11353:SF123 (PANTHER); PTHR11353:SF123 (PANTHER); PTHR11353 (PANTHER); IP…	F:GO:0005524; F:GO:0016307; P:GO:0046488	F:ATP binding; F:phosphatidylinositol phosphate kinase activity; P:phosphatidylinositol metabolic process
TaHSP60.80.2	putative 1-phosphatidylinositol-3-phosphate 5-kinase FAB1C	1601	20	0	78.45	4	F:GO:0000285; F:GO:0005524; C:GO:0010008; P:GO:0046854	F:1-phosphatidylinositol-3-phosphate 5-kinase activity; F:ATP binding; C:endosome membrane; P:phosphatidylinositol phosphorylation	EC:2.7.1.150	1-phosphatidylinositol-3-phosphate 5-kinase	IPR002423 (PFAM); IPR027409 (G3DSA:3.50.7.GENE3D); IPR027484 (G3DSA:3.30.800.GENE3D); G3DSA:1.20.58.1870 (GENE3D); IPR002498 (PFAM); mobidb-lite (MOBIDB_LITE); mobidb-lite (MOBIDB_LITE); mobidb-lite (MOBIDB_LITE); mobidb-lite (MOBIDB_LITE); mobidb-lite (MOBIDB_LITE); mobidb-lite (MOBIDB_LITE); mobidb-lite (MOBIDB_LITE); mobidb-lite (MOBIDB_LITE); PTHR11353 (PANTHER); PTHR11353:SF101 (PANTHER); IP…	F:GO:0005524; F:GO:0016307; P:GO:0046488	F:ATP binding; F:phosphatidylinositol phosphate kinase activity; P:phosphatidylinositol metabolic process
TaHSP60.79	T-complex protein 1 subunit delta	534	20	0	96.86	4	F:GO:0005524; C:GO:0005832; P:GO:0006457; F:GO:0051082	F:ATP binding; C:chaperonin-containing T-complex; P:protein folding; F:unfolded protein binding			IPR017998 (PRINTS); IPR027409 (G3DSA:3.50.7.GENE3D); IPR002423 (PFAM); IPR027410 (G3DSA:3.30.260.GENE3D); IPR027413 (G3DSA:1.10.560.GENE3D); IPR012717 (TIGRFAM); mobidb-lite (MOBIDB_LITE); PTHR11353 (PANTHER); PTHR11353:SF26 (PANTHER); IPR012717 (CDD); IPR027413 (SUPERFAMILY); IPR027409 (SUPERFAMILY); IPR027410 (SUPERFAMILY)	F:GO:0005524; P:GO:0006457; F:GO:0051082	F:ATP binding; P:protein folding; F:unfolded protein binding
TaHSP60.77	T-complex protein 1 subunit epsilon	535	20	0	97.37	4	F:GO:0005524; C:GO:0005737; P:GO:0006457; F:GO:0051082	F:ATP binding; C:cytoplasm; P:protein folding; F:unfolded protein binding			IPR017998 (PRINTS); IPR027410 (G3DSA:3.30.260.GENE3D); IPR027409 (G3DSA:3.50.7.GENE3D); IPR027413 (G3DSA:1.10.560.GENE3D); IPR012718 (TIGRFAM); IPR002423 (PFAM); IPR012718 (PTHR11353:PANTHER); PTHR11353 (PANTHER); IPR012718 (CDD); IPR027409 (SUPERFAMILY); IPR027410 (SUPERFAMILY); IPR027413 (SUPERFAMILY)	F:GO:0005524; P:GO:0006457; F:GO:0051082	F:ATP binding; P:protein folding; F:unfolded protein binding
TaHSP60.85.1	T-complex protein 1 subunit epsilon	475	20	0	97.19	4	F:GO:0005524; C:GO:0005832; P:GO:0006457; F:GO:0051082	F:ATP binding; C:chaperonin-containing T-complex; P:protein folding; F:unfolded protein binding			IPR017998 (PRINTS); IPR027410 (G3DSA:3.30.260.GENE3D); IPR027409 (G3DSA:3.50.7.GENE3D); IPR012718 (TIGRFAM); IPR027413 (G3DSA:1.10.560.GENE3D); IPR002423 (PFAM); IPR012718 (PTHR11353:PANTHER); PTHR11353 (PANTHER); IPR012718 (CDD); IPR027410 (SUPERFAMILY); IPR027413 (SUPERFAMILY); IPR027409 (SUPERFAMILY)	F:GO:0005524; P:GO:0006457; F:GO:0051082	F:ATP binding; P:protein folding; F:unfolded protein binding
TaHSP60.75.2	Putative 1-phosphatidylinositol-4-phosphate 5-kinase/ zinc ion binding family	1604	20	0	79.51	4	F:GO:0000285; F:GO:0005524; C:GO:0010008; P:GO:0046854	F:1-phosphatidylinositol-3-phosphate 5-kinase activity; F:ATP binding; C:endosome membrane; P:phosphatidylinositol phosphorylation	EC:2.7.1.150	1-phosphatidylinositol-3-phosphate 5-kinase	IPR027484 (G3DSA:3.30.800.GENE3D); IPR002498 (PFAM); IPR027409 (G3DSA:3.50.7.GENE3D); G3DSA:1.20.58.1870 (GENE3D); IPR002423 (PFAM); mobidb-lite (MOBIDB_LITE); mobidb-lite (MOBIDB_LITE); mobidb-lite (MOBIDB_LITE); mobidb-lite (MOBIDB_LITE); mobidb-lite (MOBIDB_LITE); mobidb-lite (MOBIDB_LITE); mobidb-lite (MOBIDB_LITE); PTHR11353 (PANTHER); PTHR11353:SF123 (PANTHER); PTHR11353:SF123 (PANTHER); PT…	F:GO:0005524; F:GO:0016307; P:GO:0046488	F:ATP binding; F:phosphatidylinositol phosphate kinase activity; P:phosphatidylinositol metabolic process
TaHSP60.93.2	T-complex protein 1 subunit gamma	558	20	0	96.61	4	F:GO:0005524; C:GO:0005832; P:GO:0006457; F:GO:0051082	F:ATP binding; C:chaperonin-containing T-complex; P:protein folding; F:unfolded protein binding			IPR017998 (PRINTS); IPR012719 (TIGRFAM); IPR027409 (G3DSA:3.50.7.GENE3D); IPR027413 (G3DSA:1.10.560.GENE3D); IPR002423 (PFAM); IPR027410 (G3DSA:3.30.260.GENE3D); mobidb-lite (MOBIDB_LITE); PTHR11353 (PANTHER); PTHR11353:SF24 (PANTHER); IPR012719 (CDD); IPR027413 (SUPERFAMILY); IPR027409 (SUPERFAMILY); IPR027410 (SUPERFAMILY)	F:GO:0005524; P:GO:0006457; F:GO:0051082	F:ATP binding; P:protein folding; F:unfolded protein binding
TaHSP60.86.1	ruBisCO large subunit-binding protein subunit beta, chloroplastic	629	20	0	95.56	7	F:GO:0005524; C:GO:0005739; C:GO:0005829; P:GO:0006458; P:GO:0007005; P:GO:0042026; F:GO:0051082	F:ATP binding; C:mitochondrion; C:cytosol; P:'de novo' protein folding; P:mitochondrion organization; P:protein refolding; F:unfolded protein binding			IPR001844 (PRINTS); IPR027409 (G3DSA:3.50.7.GENE3D); IPR027410 (G3DSA:3.30.260.GENE3D); IPR001844 (TIGRFAM); IPR002423 (PFAM); IPR027413 (G3DSA:1.10.560.GENE3D); PTHR11353:SF8 (PANTHER); PTHR11353 (PANTHER); IPR001844 (HAMAP); IPR001844 (CDD); IPR027409 (SUPERFAMILY); IPR027413 (SUPERFAMILY); IPR027410 (SUPERFAMILY)	F:GO:0005524; C:GO:0005737; P:GO:0042026	F:ATP binding; C:cytoplasm; P:protein refolding
TaHSP60.82.1	1-phosphatidylinositol-3-phosphate 5-kinase FAB1B	1803	20	0	85.79	5	F:GO:0000285; F:GO:0005524; C:GO:0010008; P:GO:0046854; F:GO:0046872	F:1-phosphatidylinositol-3-phosphate 5-kinase activity; F:ATP binding; C:endosome membrane; P:phosphatidylinositol phosphorylation; F:metal ion binding	EC:2.7.1.150	1-phosphatidylinositol-3-phosphate 5-kinase	IPR002423 (PFAM); IPR000306 (PFAM); IPR013083 (G3DSA:3.30.40.GENE3D); G3DSA:1.20.58.1870 (GENE3D); IPR027484 (G3DSA:3.30.800.GENE3D); IPR002498 (PFAM); IPR027409 (G3DSA:3.50.7.GENE3D); mobidb-lite (MOBIDB_LITE); mobidb-lite (MOBIDB_LITE); mobidb-lite (MOBIDB_LITE); mobidb-lite (MOBIDB_LITE); PTHR11353 (PANTHER); PTHR11353:SF93 (PANTHER); IPR017455 (PROSITE_PROFILES); IPR002498 (PROSITE_PROFILES);…	F:GO:0005524; F:GO:0016307; P:GO:0046488; F:GO:0046872	F:ATP binding; F:phosphatidylinositol phosphate kinase activity; P:phosphatidylinositol metabolic process; F:metal ion binding
TaHSP60.84.2	T-complex protein 1 subunit gamma	558	20	0	96.64	4	F:GO:0005524; C:GO:0005832; P:GO:0006457; F:GO:0051082	F:ATP binding; C:chaperonin-containing T-complex; P:protein folding; F:unfolded protein binding			IPR017998 (PRINTS); IPR027409 (G3DSA:3.50.7.GENE3D); IPR002423 (PFAM); IPR027413 (G3DSA:1.10.560.GENE3D); IPR027410 (G3DSA:3.30.260.GENE3D); IPR012719 (TIGRFAM); mobidb-lite (MOBIDB_LITE); PTHR11353 (PANTHER); PTHR11353:SF24 (PANTHER); IPR012719 (CDD); IPR027413 (SUPERFAMILY); IPR027409 (SUPERFAMILY); IPR027410 (SUPERFAMILY)	F:GO:0005524; P:GO:0006457; F:GO:0051082	F:ATP binding; P:protein folding; F:unfolded protein binding
TaHSP60.94.1	T-complex protein 1 subunit epsilon	514	20	0	93.39	4	F:GO:0005524; C:GO:0005737; P:GO:0006457; F:GO:0051082	F:ATP binding; C:cytoplasm; P:protein folding; F:unfolded protein binding			IPR017998 (PRINTS); IPR027413 (G3DSA:1.10.560.GENE3D); IPR027409 (G3DSA:3.50.7.GENE3D); IPR012718 (TIGRFAM); IPR002423 (PFAM); IPR027413 (G3DSA:1.10.560.GENE3D); IPR012718 (PTHR11353:PANTHER); PTHR11353 (PANTHER); IPR012718 (CDD); IPR027409 (SUPERFAMILY); IPR027410 (SUPERFAMILY); IPR027413 (SUPERFAMILY)	F:GO:0005524; P:GO:0006457; F:GO:0051082	F:ATP binding; P:protein folding; F:unfolded protein binding
TaHSP60.87	T-complex protein 1 subunit alpha	545	20	0	97.01	4	F:GO:0005524; C:GO:0005832; P:GO:0006457; F:GO:0051082	F:ATP binding; C:chaperonin-containing T-complex; P:protein folding; F:unfolded protein binding			IPR017998 (PRINTS); IPR027409 (G3DSA:3.50.7.GENE3D); IPR002423 (PFAM); IPR012715 (TIGRFAM); IPR027413 (G3DSA:1.10.560.GENE3D); PTHR11353:SF177 (PANTHER); PTHR11353 (PANTHER); IPR012715 (CDD); IPR027413 (SUPERFAMILY); IPR027409 (SUPERFAMILY); IPR027410 (SUPERFAMILY)	F:GO:0005524; P:GO:0006457; F:GO:0051082	F:ATP binding; P:protein folding; F:unfolded protein binding
TaHSP60.81.2	T-complex protein 1 subunit alpha	537	20	0	95.83	4	F:GO:0005524; C:GO:0005832; P:GO:0006457; F:GO:0051082	F:ATP binding; C:chaperonin-containing T-complex; P:protein folding; F:unfolded protein binding			IPR017998 (PRINTS); IPR027410 (G3DSA:3.30.260.GENE3D); IPR027409 (G3DSA:3.50.7.GENE3D); IPR027413 (G3DSA:1.10.560.GENE3D); IPR012715 (TIGRFAM); IPR002423 (PFAM); PTHR11353:SF177 (PANTHER); PTHR11353 (PANTHER); IPR012715 (CDD); IPR027410 (SUPERFAMILY); IPR027409 (SUPERFAMILY); IPR027413 (SUPERFAMILY)	F:GO:0005524; P:GO:0006457; F:GO:0051082	F:ATP binding; P:protein folding; F:unfolded protein binding
TaHSP60.93.1	T-complex protein 1 subunit gamma	565	20	0	95.3	4	F:GO:0005524; C:GO:0005832; P:GO:0006457; F:GO:0051082	F:ATP binding; C:chaperonin-containing T-complex; P:protein folding; F:unfolded protein binding			IPR017998 (PRINTS); IPR012719 (TIGRFAM); IPR027409 (G3DSA:3.50.7.GENE3D); IPR027410 (G3DSA:3.30.260.GENE3D); IPR027413 (G3DSA:1.10.560.GENE3D); IPR002423 (PFAM); mobidb-lite (MOBIDB_LITE); PTHR11353:SF24 (PANTHER); PTHR11353 (PANTHER); IPR012719 (CDD); IPR027413 (SUPERFAMILY); IPR027409 (SUPERFAMILY); IPR027410 (SUPERFAMILY)	F:GO:0005524; P:GO:0006457; F:GO:0051082	F:ATP binding; P:protein folding; F:unfolded protein binding
TaHSP60.88	T-complex protein 1 subunit delta	534	20	0	96.8	4	F:GO:0005524; C:GO:0005832; P:GO:0006457; F:GO:0051082	F:ATP binding; C:chaperonin-containing T-complex; P:protein folding; F:unfolded protein binding			IPR017998 (PRINTS); IPR002423 (PFAM); IPR027410 (G3DSA:3.30.260.GENE3D); IPR027409 (G3DSA:3.50.7.GENE3D); IPR027413 (G3DSA:1.10.560.GENE3D); IPR012717 (TIGRFAM); mobidb-lite (MOBIDB_LITE); PTHR11353 (PANTHER); PTHR11353:SF26 (PANTHER); IPR012717 (CDD); IPR027409 (SUPERFAMILY); IPR027413 (SUPERFAMILY); IPR027410 (SUPERFAMILY)	F:GO:0005524; P:GO:0006457; F:GO:0051082	F:ATP binding; P:protein folding; F:unfolded protein binding
TaHSP60.80.1	putative 1-phosphatidylinositol-3-phosphate 5-kinase FAB1C	1574	20	0	77.14	4	F:GO:0000285; F:GO:0005524; C:GO:0010008; P:GO:0046854	F:1-phosphatidylinositol-3-phosphate 5-kinase activity; F:ATP binding; C:endosome membrane; P:phosphatidylinositol phosphorylation	EC:2.7.1.150	1-phosphatidylinositol-3-phosphate 5-kinase	IPR027484 (G3DSA:3.30.800.GENE3D); G3DSA:1.20.58.1870 (GENE3D); IPR002498 (PFAM); IPR002423 (PFAM); IPR027409 (G3DSA:3.50.7.GENE3D); mobidb-lite (MOBIDB_LITE); mobidb-lite (MOBIDB_LITE); mobidb-lite (MOBIDB_LITE); mobidb-lite (MOBIDB_LITE); mobidb-lite (MOBIDB_LITE); mobidb-lite (MOBIDB_LITE); mobidb-lite (MOBIDB_LITE); mobidb-lite (MOBIDB_LITE); PTHR11353:SF101 (PANTHER); PTHR11353 (PANTHER); IP…	F:GO:0005524; F:GO:0016307; P:GO:0046488	F:ATP binding; F:phosphatidylinositol phosphate kinase activity; P:phosphatidylinositol metabolic process
TaHSP60.85.3	T-complex protein 1 subunit epsilon	514	20	0	93.58	4	F:GO:0005524; C:GO:0005737; P:GO:0006457; F:GO:0051082	F:ATP binding; C:cytoplasm; P:protein folding; F:unfolded protein binding			IPR017998 (PRINTS); IPR002423 (PFAM); IPR027409 (G3DSA:3.50.7.GENE3D); IPR012718 (TIGRFAM); IPR027413 (G3DSA:1.10.560.GENE3D); IPR027413 (G3DSA:1.10.560.GENE3D); IPR012718 (PTHR11353:PANTHER); PTHR11353 (PANTHER); IPR012718 (CDD); IPR027410 (SUPERFAMILY); IPR027409 (SUPERFAMILY); IPR027413 (SUPERFAMILY)	F:GO:0005524; P:GO:0006457; F:GO:0051082	F:ATP binding; P:protein folding; F:unfolded protein binding
TaHSP60.92.1	Putative 1-phosphatidylinositol-4-phosphate 5-kinase/ zinc ion binding family	1602	20	0	79.5	4	F:GO:0000285; F:GO:0005524; C:GO:0010008; P:GO:0046854	F:1-phosphatidylinositol-3-phosphate 5-kinase activity; F:ATP binding; C:endosome membrane; P:phosphatidylinositol phosphorylation	EC:2.7.1.150	1-phosphatidylinositol-3-phosphate 5-kinase	IPR002498 (PFAM); G3DSA:1.20.58.1870 (GENE3D); IPR027484 (G3DSA:3.30.800.GENE3D); IPR027409 (G3DSA:3.50.7.GENE3D); IPR002423 (PFAM); mobidb-lite (MOBIDB_LITE); mobidb-lite (MOBIDB_LITE); mobidb-lite (MOBIDB_LITE); mobidb-lite (MOBIDB_LITE); mobidb-lite (MOBIDB_LITE); mobidb-lite (MOBIDB_LITE); PTHR11353:SF123 (PANTHER); PTHR11353:SF123 (PANTHER); PTHR11353 (PANTHER); PTHR11353 (PANTHER); IPR00249…	F:GO:0005524; F:GO:0016307; P:GO:0046488	F:ATP binding; F:phosphatidylinositol phosphate kinase activity; P:phosphatidylinositol metabolic process
TaHSP60.91	1-phosphatidylinositol-3-phosphate 5-kinase FAB1B	1801	20	0	85.65	5	F:GO:0000285; F:GO:0005524; C:GO:0010008; P:GO:0046854; F:GO:0046872	F:1-phosphatidylinositol-3-phosphate 5-kinase activity; F:ATP binding; C:endosome membrane; P:phosphatidylinositol phosphorylation; F:metal ion binding	EC:2.7.1.150	1-phosphatidylinositol-3-phosphate 5-kinase	IPR000306 (PFAM); IPR002423 (PFAM); IPR013083 (G3DSA:3.30.40.GENE3D); IPR002498 (PFAM); IPR027409 (G3DSA:3.50.7.GENE3D); G3DSA:1.20.58.1870 (GENE3D); IPR027484 (G3DSA:3.30.800.GENE3D); mobidb-lite (MOBIDB_LITE); mobidb-lite (MOBIDB_LITE); mobidb-lite (MOBIDB_LITE); mobidb-lite (MOBIDB_LITE); mobidb-lite (MOBIDB_LITE); mobidb-lite (MOBIDB_LITE); mobidb-lite (MOBIDB_LITE); PTHR11353:SF93 (PANTHER);…	F:GO:0005524; F:GO:0016307; P:GO:0046488; F:GO:0046872	F:ATP binding; F:phosphatidylinositol phosphate kinase activity; P:phosphatidylinositol metabolic process; F:metal ion binding
TaHSP60.82.2	1-phosphatidylinositol-3-phosphate 5-kinase FAB1B	1807	20	0	85.91	5	F:GO:0000285; F:GO:0005524; C:GO:0010008; P:GO:0046854; F:GO:0046872	F:1-phosphatidylinositol-3-phosphate 5-kinase activity; F:ATP binding; C:endosome membrane; P:phosphatidylinositol phosphorylation; F:metal ion binding	EC:2.7.1.150	1-phosphatidylinositol-3-phosphate 5-kinase	G3DSA:1.20.58.1870 (GENE3D); IPR000306 (PFAM); IPR002423 (PFAM); IPR027409 (G3DSA:3.50.7.GENE3D); IPR027484 (G3DSA:3.30.800.GENE3D); IPR002498 (PFAM); IPR013083 (G3DSA:3.30.40.GENE3D); mobidb-lite (MOBIDB_LITE); mobidb-lite (MOBIDB_LITE); mobidb-lite (MOBIDB_LITE); mobidb-lite (MOBIDB_LITE); PTHR11353:SF93 (PANTHER); PTHR11353 (PANTHER); IPR017455 (PROSITE_PROFILES); IPR002498 (PROSITE_PROFILES);…	F:GO:0005524; F:GO:0016307; P:GO:0046488; F:GO:0046872	F:ATP binding; F:phosphatidylinositol phosphate kinase activity; P:phosphatidylinositol metabolic process; F:metal ion binding
TaHSP60.90.3	T-complex protein 1 subunit alpha	537	20	0	95.47	4	F:GO:0005524; C:GO:0005832; P:GO:0006457; F:GO:0051082	F:ATP binding; C:chaperonin-containing T-complex; P:protein folding; F:unfolded protein binding			IPR017998 (PRINTS); IPR027413 (G3DSA:1.10.560.GENE3D); IPR012715 (TIGRFAM); IPR002423 (PFAM); IPR027410 (G3DSA:3.30.260.GENE3D); IPR027409 (G3DSA:3.50.7.GENE3D); PTHR11353 (PANTHER); PTHR11353:SF177 (PANTHER); IPR012715 (CDD); IPR027410 (SUPERFAMILY); IPR027413 (SUPERFAMILY); IPR027409 (SUPERFAMILY)	F:GO:0005524; P:GO:0006457; F:GO:0051082	F:ATP binding; P:protein folding; F:unfolded protein binding
TaHSP60.95	ruBisCO large subunit-binding protein subunit alpha, chloroplastic	578	20	0	95.7	8	F:GO:0005524; C:GO:0005739; C:GO:0005829; P:GO:0006458; P:GO:0007005; C:GO:0009507; P:GO:0042026; F:GO:0051082	F:ATP binding; C:mitochondrion; C:cytosol; P:'de novo' protein folding; P:mitochondrion organization; C:chloroplast; P:protein refolding; F:unfolded protein binding			IPR001844 (PRINTS); IPR002423 (PFAM); IPR027413 (G3DSA:1.10.560.GENE3D); IPR027409 (G3DSA:3.50.7.GENE3D); IPR001844 (TIGRFAM); IPR027410 (G3DSA:3.30.260.GENE3D); PTHR11353:SF175 (PANTHER); PTHR11353 (PANTHER); IPR001844 (HAMAP); IPR001844 (CDD); IPR027410 (SUPERFAMILY); IPR027413 (SUPERFAMILY); IPR027409 (SUPERFAMILY)	F:GO:0005524; C:GO:0005737; P:GO:0042026	F:ATP binding; C:cytoplasm; P:protein refolding
TaHSP70.3.1	stromal 70 kDa heat shock-related protein, chloroplastic	673	20	0	92.8	11	F:GO:0005524; C:GO:0009507; F:GO:0031072; P:GO:0034605; P:GO:0034620; P:GO:0042026; F:GO:0042623; F:GO:0044183; F:GO:0051082; P:GO:0051085; F:GO:0051787	F:ATP binding; C:chloroplast; F:heat shock protein binding; P:cellular response to heat; P:cellular response to unfolded protein; P:protein refolding; F:ATPase activity, coupled; F:protein folding chaperone; F:unfolded protein binding; P:chaperone cofactor-dependent protein refolding; F:misfolded protein binding	EC:3.6.1.3; EC:3.6.1.15	Adenosinetriphosphatase; Nucleoside-triphosphate phosphatase	IPR013126 (PRINTS); IPR029047 (G3DSA:2.60.34.GENE3D); G3DSA:3.30.420.40 (GENE3D); IPR012725 (TIGRFAM); IPR029048 (G3DSA:1.20.1270.GENE3D); G3DSA:3.30.420.40 (GENE3D); G3DSA:3.90.640.10 (GENE3D); IPR013126 (PFAM); mobidb-lite (MOBIDB_LITE); mobidb-lite (MOBIDB_LITE); mobidb-lite (MOBIDB_LITE); IPR013126 (PANTHER); PTHR19375:SF332 (PANTHER); IPR012725 (HAMAP); cd10234 (CDD); IPR029047 (SUPERFAMILY)…	F:GO:0005524; P:GO:0006457; F:GO:0051082	F:ATP binding; P:protein folding; F:unfolded protein binding
TaHSP70.5.1	heat shock 70 kDa protein, mitochondrial	683	20	0	96.39	12	F:GO:0005524; C:GO:0005739; C:GO:0005774; F:GO:0031072; P:GO:0034605; P:GO:0034620; P:GO:0042026; F:GO:0042623; F:GO:0044183; F:GO:0051082; P:GO:0051085; F:GO:0051787	F:ATP binding; C:mitochondrion; C:vacuolar membrane; F:heat shock protein binding; P:cellular response to heat; P:cellular response to unfolded protein; P:protein refolding; F:ATPase activity, coupled; F:protein folding chaperone; F:unfolded protein binding; P:chaperone cofactor-dependent protein refolding; F:misfolded protein binding	EC:3.6.1.3; EC:3.6.1.15	Adenosinetriphosphatase; Nucleoside-triphosphate phosphatase	IPR013126 (PRINTS); IPR029048 (G3DSA:1.20.1270.GENE3D); IPR012725 (TIGRFAM); IPR013126 (PFAM); IPR029047 (G3DSA:2.60.34.GENE3D); G3DSA:3.90.640.10 (GENE3D); G3DSA:3.30.420.40 (GENE3D); G3DSA:3.30.420.40 (GENE3D); mobidb-lite (MOBIDB_LITE); IPR013126 (PANTHER); PTHR19375:SF333 (PANTHER); IPR012725 (HAMAP); cd11733 (CDD); SSF53067 (SUPERFAMILY); SSF53067 (SUPERFAMILY); IPR029047 (SUPERFAMILY)	F:GO:0005524; P:GO:0006457; F:GO:0051082	F:ATP binding; P:protein folding; F:unfolded protein binding
TaHSP70.14.1	heat shock 70 kDa protein 15	836	20	0	91.18	3	F:GO:0005524; C:GO:0005634; C:GO:0005829	F:ATP binding; C:nucleus; C:cytosol			IPR013126 (PRINTS); IPR029047 (G3DSA:2.60.34.GENE3D); G3DSA:3.90.640.10 (GENE3D); G3DSA:3.30.420.40 (GENE3D); IPR029048 (G3DSA:1.20.1270.GENE3D); G3DSA:3.30.30.30 (GENE3D); IPR013126 (PFAM); G3DSA:3.30.420.40 (GENE3D); mobidb-lite (MOBIDB_LITE); mobidb-lite (MOBIDB_LITE); mobidb-lite (MOBIDB_LITE); mobidb-lite (MOBIDB_LITE); mobidb-lite (MOBIDB_LITE); PTHR19375:SF322 (PANTHER); IPR013126 (PANTHER…	no GO terms	no GO terms
TaHSP70.14.3	heat shock 70 kDa protein 15-like	842	20	0	92.22	3	F:GO:0005524; C:GO:0005634; C:GO:0005829	F:ATP binding; C:nucleus; C:cytosol			IPR013126 (PRINTS); G3DSA:3.30.420.40 (GENE3D); G3DSA:3.30.420.40 (GENE3D); IPR029048 (G3DSA:1.20.1270.GENE3D); G3DSA:3.90.640.10 (GENE3D); IPR029047 (G3DSA:2.60.34.GENE3D); IPR013126 (PFAM); G3DSA:3.30.30.30 (GENE3D); mobidb-lite (MOBIDB_LITE); mobidb-lite (MOBIDB_LITE); mobidb-lite (MOBIDB_LITE); mobidb-lite (MOBIDB_LITE); mobidb-lite (MOBIDB_LITE); mobidb-lite (MOBIDB_LITE); PTHR19375:SF322 (P…	no GO terms	no GO terms
TaHSP70.8	stromal 70 kDa heat shock-related protein, chloroplastic	686	20	0	94.16	11	F:GO:0005524; C:GO:0009507; F:GO:0031072; P:GO:0034605; P:GO:0034620; P:GO:0042026; F:GO:0042623; F:GO:0044183; F:GO:0051082; P:GO:0051085; F:GO:0051787	F:ATP binding; C:chloroplast; F:heat shock protein binding; P:cellular response to heat; P:cellular response to unfolded protein; P:protein refolding; F:ATPase activity, coupled; F:protein folding chaperone; F:unfolded protein binding; P:chaperone cofactor-dependent protein refolding; F:misfolded protein binding	EC:3.6.1.3; EC:3.6.1.15	Adenosinetriphosphatase; Nucleoside-triphosphate phosphatase	IPR013126 (PRINTS); G3DSA:3.30.420.40 (GENE3D); IPR029048 (G3DSA:1.20.1270.GENE3D); G3DSA:3.30.420.40 (GENE3D); IPR013126 (PFAM); IPR012725 (TIGRFAM); G3DSA:3.90.640.10 (GENE3D); IPR029047 (G3DSA:2.60.34.GENE3D); mobidb-lite (MOBIDB_LITE); mobidb-lite (MOBIDB_LITE); IPR013126 (PANTHER); PTHR19375:SF332 (PANTHER); IPR012725 (HAMAP); cd10234 (CDD); SSF53067 (SUPERFAMILY); IPR029048 (SUPERFAMILY); S…	F:GO:0005524; P:GO:0006457; F:GO:0051082	F:ATP binding; P:protein folding; F:unfolded protein binding
TaHSP70.9.1	Heat shock 70 kDa protein, mitochondrial	571	20	0	67.42	12	F:GO:0005524; C:GO:0005739; C:GO:0005774; F:GO:0031072; P:GO:0034605; P:GO:0034620; P:GO:0042026; F:GO:0042623; F:GO:0044183; F:GO:0051082; P:GO:0051085; F:GO:0051787	F:ATP binding; C:mitochondrion; C:vacuolar membrane; F:heat shock protein binding; P:cellular response to heat; P:cellular response to unfolded protein; P:protein refolding; F:ATPase activity, coupled; F:protein folding chaperone; F:unfolded protein binding; P:chaperone cofactor-dependent protein refolding; F:misfolded protein binding	EC:3.6.1.3; EC:3.6.1.15	Adenosinetriphosphatase; Nucleoside-triphosphate phosphatase	IPR013126 (PRINTS); G3DSA:3.90.640.10 (GENE3D); G3DSA:3.30.420.40 (GENE3D); IPR013126 (PFAM); G3DSA:3.30.420.40 (GENE3D); IPR029047 (G3DSA:2.60.34.GENE3D); G3DSA:3.30.30.30 (GENE3D); PTHR19375:SF319 (PANTHER); IPR013126 (PANTHER); SSF53067 (SUPERFAMILY); IPR029047 (SUPERFAMILY); SSF53067 (SUPERFAMILY)	no GO terms	no GO terms
TaHSP70.2.3	heat shock 70 kDa protein 15	808	20	0	88.31	3	F:GO:0005524; C:GO:0005634; C:GO:0005829	F:ATP binding; C:nucleus; C:cytosol			IPR013126 (PRINTS); IPR029048 (G3DSA:1.20.1270.GENE3D); G3DSA:3.90.640.10 (GENE3D); IPR013126 (PFAM); G3DSA:3.30.420.40 (GENE3D); IPR029047 (G3DSA:2.60.34.GENE3D); G3DSA:3.30.420.40 (GENE3D); G3DSA:3.30.30.30 (GENE3D); IPR029047 (G3DSA:2.60.34.GENE3D); mobidb-lite (MOBIDB_LITE); mobidb-lite (MOBIDB_LITE); mobidb-lite (MOBIDB_LITE); mobidb-lite (MOBIDB_LITE); mobidb-lite (MOBIDB_LITE); mobidb-lite…	no GO terms	no GO terms
TaHSP70.7.2	heat shock 70 kDa protein 15	836	20	0	91.48	3	F:GO:0005524; C:GO:0005634; C:GO:0005829	F:ATP binding; C:nucleus; C:cytosol			IPR013126 (PRINTS); IPR029048 (G3DSA:1.20.1270.GENE3D); IPR029047 (G3DSA:2.60.34.GENE3D); G3DSA:3.90.640.10 (GENE3D); IPR013126 (PFAM); G3DSA:3.30.420.40 (GENE3D); G3DSA:3.30.420.40 (GENE3D); G3DSA:3.30.30.30 (GENE3D); mobidb-lite (MOBIDB_LITE); mobidb-lite (MOBIDB_LITE); mobidb-lite (MOBIDB_LITE); mobidb-lite (MOBIDB_LITE); mobidb-lite (MOBIDB_LITE); mobidb-lite (MOBIDB_LITE); PTHR19375:SF322 (P…	no GO terms	no GO terms
TaHSP70.2.1	heat shock 70 kDa protein 15	841	20	0	92.33	3	F:GO:0005524; C:GO:0005634; C:GO:0005829	F:ATP binding; C:nucleus; C:cytosol			IPR013126 (PRINTS); IPR013126 (PFAM); G3DSA:3.30.420.40 (GENE3D); IPR029047 (G3DSA:2.60.34.GENE3D); G3DSA:3.30.30.30 (GENE3D); G3DSA:3.30.420.40 (GENE3D); G3DSA:3.90.640.10 (GENE3D); IPR029048 (G3DSA:1.20.1270.GENE3D); mobidb-lite (MOBIDB_LITE); mobidb-lite (MOBIDB_LITE); mobidb-lite (MOBIDB_LITE); mobidb-lite (MOBIDB_LITE); mobidb-lite (MOBIDB_LITE); mobidb-lite (MOBIDB_LITE); PTHR19375:SF322 (P…	no GO terms	no GO terms
TaHSP70.14.2	heat shock 70 kDa protein 15	809	20	0	88.68	3	F:GO:0005524; C:GO:0005634; C:GO:0005829	F:ATP binding; C:nucleus; C:cytosol			IPR013126 (PRINTS); G3DSA:3.30.30.30 (GENE3D); IPR029047 (G3DSA:2.60.34.GENE3D); G3DSA:3.30.420.40 (GENE3D); IPR029048 (G3DSA:1.20.1270.GENE3D); G3DSA:3.30.420.40 (GENE3D); G3DSA:3.90.640.10 (GENE3D); IPR029047 (G3DSA:2.60.34.GENE3D); IPR013126 (PFAM); mobidb-lite (MOBIDB_LITE); mobidb-lite (MOBIDB_LITE); mobidb-lite (MOBIDB_LITE); mobidb-lite (MOBIDB_LITE); mobidb-lite (MOBIDB_LITE); mobidb-lite…	no GO terms	no GO terms
TaHSP70.5.2	Heat shock 70 kDa protein, mitochondrial	480	20	0	96.76	12	F:GO:0005524; C:GO:0005739; C:GO:0005774; F:GO:0031072; P:GO:0034605; P:GO:0034620; P:GO:0042026; F:GO:0042623; F:GO:0044183; F:GO:0051082; P:GO:0051085; F:GO:0051787	F:ATP binding; C:mitochondrion; C:vacuolar membrane; F:heat shock protein binding; P:cellular response to heat; P:cellular response to unfolded protein; P:protein refolding; F:ATPase activity, coupled; F:protein folding chaperone; F:unfolded protein binding; P:chaperone cofactor-dependent protein refolding; F:misfolded protein binding	EC:3.6.1.3; EC:3.6.1.15	Adenosinetriphosphatase; Nucleoside-triphosphate phosphatase	IPR013126 (PRINTS); G3DSA:3.30.420.40 (GENE3D); IPR029047 (G3DSA:2.60.34.GENE3D); G3DSA:3.30.420.40 (GENE3D); IPR013126 (PFAM); G3DSA:3.90.640.10 (GENE3D); PTHR19375:SF333 (PANTHER); IPR013126 (PANTHER); cd11733 (CDD); SSF53067 (SUPERFAMILY); SSF53067 (SUPERFAMILY); IPR029047 (SUPERFAMILY)	no GO terms	no GO terms
TaHSP70.6.2	heat shock 70 kDa protein 15	762	20	0	93.64	3	F:GO:0005524; C:GO:0005634; C:GO:0005829	F:ATP binding; C:nucleus; C:cytosol			IPR013126 (PRINTS); G3DSA:3.30.420.40 (GENE3D); G3DSA:3.30.30.30 (GENE3D); IPR013126 (PFAM); IPR029048 (G3DSA:1.20.1270.GENE3D); IPR029047 (G3DSA:2.60.34.GENE3D); G3DSA:3.30.420.40 (GENE3D); G3DSA:3.90.640.10 (GENE3D); mobidb-lite (MOBIDB_LITE); mobidb-lite (MOBIDB_LITE); mobidb-lite (MOBIDB_LITE); mobidb-lite (MOBIDB_LITE); mobidb-lite (MOBIDB_LITE); IPR013126 (PANTHER); IPR013126 (PANTHER); PTH…	no GO terms	no GO terms
TaHSP70.1.2	heat shock 70 kDa protein 15-like	569	20	0	93.99	3	F:GO:0005524; C:GO:0005634; C:GO:0005829	F:ATP binding; C:nucleus; C:cytosol			IPR013126 (PRINTS); G3DSA:3.30.420.40 (GENE3D); G3DSA:3.30.30.30 (GENE3D); G3DSA:3.30.420.40 (GENE3D); IPR029047 (G3DSA:2.60.34.GENE3D); G3DSA:3.90.640.10 (GENE3D); IPR013126 (PFAM); mobidb-lite (MOBIDB_LITE); mobidb-lite (MOBIDB_LITE); mobidb-lite (MOBIDB_LITE); IPR013126 (PANTHER); PTHR19375:SF322 (PANTHER); cd10228 (CDD); SSF53067 (SUPERFAMILY); IPR029047 (SUPERFAMILY); SSF53067 (SUPERFAMILY)	no GO terms	no GO terms
TaHSP70.12	heat shock 70 kDa protein BIP4	200	20	6.8454e-125	92.04	15	F:GO:0005524; C:GO:0005634; C:GO:0005788; C:GO:0016020; P:GO:0030433; P:GO:0030968; F:GO:0031072; P:GO:0034605; C:GO:0034663; P:GO:0042026; F:GO:0042623; F:GO:0044183; F:GO:0051082; P:GO:0051085; F:GO:0051787	F:ATP binding; C:nucleus; C:endoplasmic reticulum lumen; C:membrane; P:ubiquitin-dependent ERAD pathway; P:endoplasmic reticulum unfolded protein response; F:heat shock protein binding; P:cellular response to heat; C:endoplasmic reticulum chaperone complex; P:protein refolding; F:ATPase activity, coupled; F:protein folding chaperone; F:unfolded protein binding; P:chaperone cofactor-dependent prot…	EC:3.6.1.3; EC:3.6.1.15	Adenosinetriphosphatase; Nucleoside-triphosphate phosphatase	IPR013126 (PRINTS); G3DSA:3.30.420.40 (GENE3D); G3DSA:3.30.420.40 (GENE3D); IPR013126 (PFAM); G3DSA:3.90.640.10 (GENE3D); PTHR19375:SF317 (PANTHER); IPR013126 (PANTHER); SSF53067 (SUPERFAMILY); SSF53067 (SUPERFAMILY)	no GO terms	no GO terms
TaHSP70.2.4	heat shock 70 kDa protein 15	819	20	0	90.1	3	F:GO:0005524; C:GO:0005634; C:GO:0005829	F:ATP binding; C:nucleus; C:cytosol			IPR013126 (PRINTS); G3DSA:3.30.420.40 (GENE3D); IPR013126 (PFAM); G3DSA:3.30.30.30 (GENE3D); IPR029047 (G3DSA:2.60.34.GENE3D); G3DSA:3.90.640.10 (GENE3D); G3DSA:3.30.420.40 (GENE3D); IPR029048 (G3DSA:1.20.1270.GENE3D); mobidb-lite (MOBIDB_LITE); mobidb-lite (MOBIDB_LITE); mobidb-lite (MOBIDB_LITE); mobidb-lite (MOBIDB_LITE); mobidb-lite (MOBIDB_LITE); mobidb-lite (MOBIDB_LITE); PTHR19375:SF322 (P…	no GO terms	no GO terms
TaHSP70.1.4	heat shock 70 kDa protein 15-like	835	20	0	91.79	3	F:GO:0005524; C:GO:0005634; C:GO:0005829	F:ATP binding; C:nucleus; C:cytosol			IPR013126 (PRINTS); G3DSA:3.30.30.30 (GENE3D); IPR013126 (PFAM); IPR029048 (G3DSA:1.20.1270.GENE3D); IPR029047 (G3DSA:2.60.34.GENE3D); G3DSA:3.90.640.10 (GENE3D); G3DSA:3.30.420.40 (GENE3D); G3DSA:3.30.420.40 (GENE3D); mobidb-lite (MOBIDB_LITE); mobidb-lite (MOBIDB_LITE); mobidb-lite (MOBIDB_LITE); mobidb-lite (MOBIDB_LITE); mobidb-lite (MOBIDB_LITE); PTHR19375:SF322 (PANTHER); IPR013126 (PANTHER…	no GO terms	no GO terms
TaHSP70.2.2	heat shock 70 kDa protein 15-like	533	20	0	96.6	3	F:GO:0005524; C:GO:0005634; C:GO:0005829	F:ATP binding; C:nucleus; C:cytosol			IPR013126 (PRINTS); G3DSA:3.30.420.40 (GENE3D); IPR029047 (G3DSA:2.60.34.GENE3D); G3DSA:3.90.640.10 (GENE3D); G3DSA:3.30.30.30 (GENE3D); IPR013126 (PFAM); G3DSA:3.30.420.40 (GENE3D); mobidb-lite (MOBIDB_LITE); PTHR19375:SF322 (PANTHER); IPR013126 (PANTHER); cd10228 (CDD); SSF53067 (SUPERFAMILY); IPR029047 (SUPERFAMILY); SSF53067 (SUPERFAMILY)	no GO terms	no GO terms
TaHSP70.9.2	Heat shock 70 kDa protein, mitochondrial	652	20	0	65.8	12	F:GO:0005524; C:GO:0005739; C:GO:0005774; F:GO:0031072; P:GO:0034605; P:GO:0034620; P:GO:0042026; F:GO:0042623; F:GO:0044183; F:GO:0051082; P:GO:0051085; F:GO:0051787	F:ATP binding; C:mitochondrion; C:vacuolar membrane; F:heat shock protein binding; P:cellular response to heat; P:cellular response to unfolded protein; P:protein refolding; F:ATPase activity, coupled; F:protein folding chaperone; F:unfolded protein binding; P:chaperone cofactor-dependent protein refolding; F:misfolded protein binding	EC:3.6.1.3; EC:3.6.1.15	Adenosinetriphosphatase; Nucleoside-triphosphate phosphatase	IPR013126 (PRINTS); G3DSA:3.30.420.40 (GENE3D); G3DSA:3.90.640.10 (GENE3D); IPR013126 (PFAM); IPR029047 (G3DSA:2.60.34.GENE3D); G3DSA:3.30.420.40 (GENE3D); IPR013126 (PANTHER); PTHR19375:SF319 (PANTHER); SSF53067 (SUPERFAMILY); SSF53067 (SUPERFAMILY); IPR029047 (SUPERFAMILY)	no GO terms	no GO terms
TaHSP70.3.2	stromal 70 kDa heat shock-related protein, chloroplastic	684	20	0	94.47	11	F:GO:0005524; C:GO:0009507; F:GO:0031072; P:GO:0034605; P:GO:0034620; P:GO:0042026; F:GO:0042623; F:GO:0044183; F:GO:0051082; P:GO:0051085; F:GO:0051787	F:ATP binding; C:chloroplast; F:heat shock protein binding; P:cellular response to heat; P:cellular response to unfolded protein; P:protein refolding; F:ATPase activity, coupled; F:protein folding chaperone; F:unfolded protein binding; P:chaperone cofactor-dependent protein refolding; F:misfolded protein binding	EC:3.6.1.3; EC:3.6.1.15	Adenosinetriphosphatase; Nucleoside-triphosphate phosphatase	IPR013126 (PRINTS); IPR029048 (G3DSA:1.20.1270.GENE3D); IPR013126 (PFAM); G3DSA:3.30.420.40 (GENE3D); G3DSA:3.90.640.10 (GENE3D); IPR012725 (TIGRFAM); IPR029047 (G3DSA:2.60.34.GENE3D); G3DSA:3.30.420.40 (GENE3D); mobidb-lite (MOBIDB_LITE); mobidb-lite (MOBIDB_LITE); mobidb-lite (MOBIDB_LITE); PTHR19375:SF332 (PANTHER); IPR013126 (PANTHER); IPR012725 (HAMAP); cd10234 (CDD); IPR029048 (SUPERFAMILY)…	F:GO:0005524; P:GO:0006457; F:GO:0051082	F:ATP binding; P:protein folding; F:unfolded protein binding
TaHSP70.1.3	heat shock 70 kDa protein 15	765	20	0	91.64	3	F:GO:0005524; C:GO:0005634; C:GO:0005829	F:ATP binding; C:nucleus; C:cytosol			IPR013126 (PRINTS); G3DSA:3.30.420.40 (GENE3D); IPR029047 (G3DSA:2.60.34.GENE3D); G3DSA:3.90.640.10 (GENE3D); IPR029048 (G3DSA:1.20.1270.GENE3D); G3DSA:3.30.30.30 (GENE3D); IPR013126 (PFAM); G3DSA:3.30.420.40 (GENE3D); mobidb-lite (MOBIDB_LITE); mobidb-lite (MOBIDB_LITE); mobidb-lite (MOBIDB_LITE); mobidb-lite (MOBIDB_LITE); mobidb-lite (MOBIDB_LITE); IPR013126 (PANTHER); PTHR19375:SF322 (PANTHER…	no GO terms	no GO terms
TaHSP70.11	putative mediator of RNA polymerase II transcription subunit 37c	648	20	0	98.28	11	F:GO:0005524; C:GO:0005737; F:GO:0031072; P:GO:0034605; P:GO:0034620; P:GO:0042026; F:GO:0042623; F:GO:0044183; F:GO:0051082; P:GO:0051085; F:GO:0051787	F:ATP binding; C:cytoplasm; F:heat shock protein binding; P:cellular response to heat; P:cellular response to unfolded protein; P:protein refolding; F:ATPase activity, coupled; F:protein folding chaperone; F:unfolded protein binding; P:chaperone cofactor-dependent protein refolding; F:misfolded protein binding	EC:3.6.1.3; EC:3.6.1.15	Adenosinetriphosphatase; Nucleoside-triphosphate phosphatase	IPR013126 (PRINTS); G3DSA:3.30.420.40 (GENE3D); G3DSA:3.30.420.40 (GENE3D); IPR029047 (G3DSA:2.60.34.GENE3D); IPR029048 (G3DSA:1.20.1270.GENE3D); G3DSA:3.30.30.30 (GENE3D); G3DSA:3.90.640.10 (GENE3D); IPR013126 (PFAM); mobidb-lite (MOBIDB_LITE); PTHR19375:SF323 (PANTHER); IPR013126 (PANTHER); cd10233 (CDD); IPR029048 (SUPERFAMILY); SSF53067 (SUPERFAMILY); IPR029047 (SUPERFAMILY); SSF53067 (SUPERF…	no GO terms	no GO terms
TaHSP70.10	heat shock 70 kDa protein 17	248	20	1.05832e-104	92.63	3	F:GO:0005524; C:GO:0034663; P:GO:1903298	F:ATP binding; C:endoplasmic reticulum chaperone complex; P:negative regulation of hypoxia-induced intrinsic apoptotic signaling pathway			IPR013126 (PRINTS); G3DSA:3.30.420.40 (GENE3D); G3DSA:3.90.640.10 (GENE3D); IPR013126 (PFAM); G3DSA:3.30.420.40 (GENE3D); IPR013126 (PANTHER); PTHR19375:SF320 (PANTHER); SSF53067 (SUPERFAMILY)	no GO terms	no GO terms
TaHSP70.4.2	putative mediator of RNA polymerase II transcription subunit 37c	648	20	0	98.21	11	F:GO:0005524; C:GO:0005737; F:GO:0031072; P:GO:0034605; P:GO:0034620; P:GO:0042026; F:GO:0042623; F:GO:0044183; F:GO:0051082; P:GO:0051085; F:GO:0051787	F:ATP binding; C:cytoplasm; F:heat shock protein binding; P:cellular response to heat; P:cellular response to unfolded protein; P:protein refolding; F:ATPase activity, coupled; F:protein folding chaperone; F:unfolded protein binding; P:chaperone cofactor-dependent protein refolding; F:misfolded protein binding	EC:3.6.1.3; EC:3.6.1.15	Adenosinetriphosphatase; Nucleoside-triphosphate phosphatase	IPR013126 (PRINTS); G3DSA:3.30.420.40 (GENE3D); IPR029047 (G3DSA:2.60.34.GENE3D); IPR029048 (G3DSA:1.20.1270.GENE3D); IPR013126 (PFAM); G3DSA:3.30.420.40 (GENE3D); G3DSA:3.30.30.30 (GENE3D); G3DSA:3.90.640.10 (GENE3D); mobidb-lite (MOBIDB_LITE); IPR013126 (PANTHER); PTHR19375:SF323 (PANTHER); cd10233 (CDD); SSF53067 (SUPERFAMILY); IPR029047 (SUPERFAMILY); IPR029048 (SUPERFAMILY); SSF53067 (SUPERF…	no GO terms	no GO terms
TaHSP70.15	stromal 70 kDa heat shock-related protein, chloroplastic	682	20	0	94.49	11	F:GO:0005524; C:GO:0009507; F:GO:0031072; P:GO:0034605; P:GO:0034620; P:GO:0042026; F:GO:0042623; F:GO:0044183; F:GO:0051082; P:GO:0051085; F:GO:0051787	F:ATP binding; C:chloroplast; F:heat shock protein binding; P:cellular response to heat; P:cellular response to unfolded protein; P:protein refolding; F:ATPase activity, coupled; F:protein folding chaperone; F:unfolded protein binding; P:chaperone cofactor-dependent protein refolding; F:misfolded protein binding	EC:3.6.1.3; EC:3.6.1.15	Adenosinetriphosphatase; Nucleoside-triphosphate phosphatase	IPR013126 (PRINTS); G3DSA:3.30.420.40 (GENE3D); G3DSA:3.90.640.10 (GENE3D); IPR029047 (G3DSA:2.60.34.GENE3D); IPR029048 (G3DSA:1.20.1270.GENE3D); IPR013126 (PFAM); IPR012725 (TIGRFAM); G3DSA:3.30.420.40 (GENE3D); mobidb-lite (MOBIDB_LITE); IPR013126 (PANTHER); PTHR19375:SF332 (PANTHER); IPR012725 (HAMAP); cd10234 (CDD); SSF53067 (SUPERFAMILY); SSF53067 (SUPERFAMILY); IPR029047 (SUPERFAMILY); IPR0…	F:GO:0005524; P:GO:0006457; F:GO:0051082	F:ATP binding; P:protein folding; F:unfolded protein binding
TaHSP70.7.1	heat shock 70 kDa protein 15-like	842	20	0	92.53	3	F:GO:0005524; C:GO:0005634; C:GO:0005829	F:ATP binding; C:nucleus; C:cytosol			IPR013126 (PRINTS); G3DSA:3.30.420.40 (GENE3D); G3DSA:3.90.640.10 (GENE3D); IPR029048 (G3DSA:1.20.1270.GENE3D); IPR029047 (G3DSA:2.60.34.GENE3D); IPR013126 (PFAM); G3DSA:3.30.420.40 (GENE3D); G3DSA:3.30.30.30 (GENE3D); mobidb-lite (MOBIDB_LITE); mobidb-lite (MOBIDB_LITE); mobidb-lite (MOBIDB_LITE); mobidb-lite (MOBIDB_LITE); mobidb-lite (MOBIDB_LITE); mobidb-lite (MOBIDB_LITE); PTHR19375:SF322 (P…	no GO terms	no GO terms
TaHSP70.13	heat shock 70 kDa protein 15-like	835	20	0	91.64	3	F:GO:0005524; C:GO:0005634; C:GO:0005829	F:ATP binding; C:nucleus; C:cytosol			IPR013126 (PRINTS); G3DSA:3.90.640.10 (GENE3D); IPR013126 (PFAM); IPR029048 (G3DSA:1.20.1270.GENE3D); G3DSA:3.30.420.40 (GENE3D); G3DSA:3.30.420.40 (GENE3D); IPR029047 (G3DSA:2.60.34.GENE3D); G3DSA:3.30.30.30 (GENE3D); mobidb-lite (MOBIDB_LITE); mobidb-lite (MOBIDB_LITE); mobidb-lite (MOBIDB_LITE); mobidb-lite (MOBIDB_LITE); mobidb-lite (MOBIDB_LITE); PTHR19375:SF322 (PANTHER); IPR013126 (PANTHER…	no GO terms	no GO terms
TaHSP70.4.1	probable mediator of RNA polymerase II transcription subunit 37c	614	20	0	93.39	11	F:GO:0005524; C:GO:0005737; F:GO:0031072; P:GO:0034605; P:GO:0034620; P:GO:0042026; F:GO:0042623; F:GO:0044183; F:GO:0051082; P:GO:0051085; F:GO:0051787	F:ATP binding; C:cytoplasm; F:heat shock protein binding; P:cellular response to heat; P:cellular response to unfolded protein; P:protein refolding; F:ATPase activity, coupled; F:protein folding chaperone; F:unfolded protein binding; P:chaperone cofactor-dependent protein refolding; F:misfolded protein binding	EC:3.6.1.3; EC:3.6.1.15	Adenosinetriphosphatase; Nucleoside-triphosphate phosphatase	IPR013126 (PRINTS); G3DSA:3.30.420.40 (GENE3D); IPR029047 (G3DSA:2.60.34.GENE3D); G3DSA:3.30.420.40 (GENE3D); G3DSA:3.30.30.30 (GENE3D); IPR029048 (G3DSA:1.20.1270.GENE3D); IPR029048 (G3DSA:1.20.1270.GENE3D); G3DSA:3.90.640.10 (GENE3D); IPR013126 (PFAM); mobidb-lite (MOBIDB_LITE); IPR013126 (PANTHER); PTHR19375:SF323 (PANTHER); PTHR19375:SF323 (PANTHER); cd10233 (CDD); SSF53067 (SUPERFAMILY); IPR…	no GO terms	no GO terms
TaHSP70.6.1	heat shock 70 kDa protein 15-like	832	20	0	91.18	3	F:GO:0005524; C:GO:0005634; C:GO:0005829	F:ATP binding; C:nucleus; C:cytosol			IPR013126 (PRINTS); IPR013126 (PFAM); G3DSA:3.90.640.10 (GENE3D); IPR029048 (G3DSA:1.20.1270.GENE3D); G3DSA:3.30.420.40 (GENE3D); G3DSA:3.30.30.30 (GENE3D); G3DSA:3.30.420.40 (GENE3D); IPR029047 (G3DSA:2.60.34.GENE3D); mobidb-lite (MOBIDB_LITE); mobidb-lite (MOBIDB_LITE); mobidb-lite (MOBIDB_LITE); mobidb-lite (MOBIDB_LITE); mobidb-lite (MOBIDB_LITE); PTHR19375:SF322 (PANTHER); IPR013126 (PANTHER…	no GO terms	no GO terms
TaHSP70.1.1	heat shock 70 kDa protein 15-like	561	20	0	93.95	3	F:GO:0005524; C:GO:0005634; C:GO:0005829	F:ATP binding; C:nucleus; C:cytosol			IPR013126 (PRINTS); G3DSA:3.90.640.10 (GENE3D); IPR013126 (PFAM); IPR029047 (G3DSA:2.60.34.GENE3D); G3DSA:3.30.30.30 (GENE3D); G3DSA:3.30.420.40 (GENE3D); G3DSA:3.30.420.40 (GENE3D); mobidb-lite (MOBIDB_LITE); mobidb-lite (MOBIDB_LITE); IPR013126 (PANTHER); PTHR19375:SF322 (PANTHER); cd10228 (CDD); SSF53067 (SUPERFAMILY); IPR029047 (SUPERFAMILY); SSF53067 (SUPERFAMILY)	no GO terms	no GO terms
TaHSP70.19	Heat shock cognate 70 kDa protein	517	20	0	81.86	11	F:GO:0005524; C:GO:0005737; F:GO:0031072; P:GO:0034605; P:GO:0034620; P:GO:0042026; F:GO:0042623; F:GO:0044183; F:GO:0051082; P:GO:0051085; F:GO:0051787	F:ATP binding; C:cytoplasm; F:heat shock protein binding; P:cellular response to heat; P:cellular response to unfolded protein; P:protein refolding; F:ATPase activity, coupled; F:protein folding chaperone; F:unfolded protein binding; P:chaperone cofactor-dependent protein refolding; F:misfolded protein binding	EC:3.6.1.3; EC:3.6.1.15	Adenosinetriphosphatase; Nucleoside-triphosphate phosphatase	IPR013126 (PRINTS); G3DSA:3.30.420.40 (GENE3D); G3DSA:3.30.30.30 (GENE3D); IPR013126 (PFAM); G3DSA:3.90.640.10 (GENE3D); IPR029047 (G3DSA:2.60.34.GENE3D); G3DSA:3.30.420.40 (GENE3D); mobidb-lite (MOBIDB_LITE); mobidb-lite (MOBIDB_LITE); IPR013126 (PANTHER); PTHR19375:SF311 (PANTHER); IPR029047 (SUPERFAMILY); SSF53067 (SUPERFAMILY); SSF53067 (SUPERFAMILY)	no GO terms	no GO terms
TaHSP70.22	heat shock 70 kDa protein BIP4-like	661	20	0	71.63	15	F:GO:0005524; C:GO:0005634; C:GO:0005788; C:GO:0016020; P:GO:0030433; P:GO:0030968; F:GO:0031072; P:GO:0034605; C:GO:0034663; P:GO:0042026; F:GO:0042623; F:GO:0044183; F:GO:0051082; P:GO:0051085; F:GO:0051787	F:ATP binding; C:nucleus; C:endoplasmic reticulum lumen; C:membrane; P:ubiquitin-dependent ERAD pathway; P:endoplasmic reticulum unfolded protein response; F:heat shock protein binding; P:cellular response to heat; C:endoplasmic reticulum chaperone complex; P:protein refolding; F:ATPase activity, coupled; F:protein folding chaperone; F:unfolded protein binding; P:chaperone cofactor-dependent prot…	EC:3.6.1.3; EC:3.6.1.15	Adenosinetriphosphatase; Nucleoside-triphosphate phosphatase	IPR013126 (PRINTS); IPR013126 (PFAM); G3DSA:3.30.420.40 (GENE3D); G3DSA:3.90.640.10 (GENE3D); G3DSA:3.30.420.40 (GENE3D); IPR029047 (G3DSA:2.60.34.GENE3D); IPR029048 (G3DSA:1.20.1270.GENE3D); IPR013126 (PANTHER); PTHR19375:SF317 (PANTHER); IPR029048 (SUPERFAMILY); SSF53067 (SUPERFAMILY); SSF53067 (SUPERFAMILY); IPR029047 (SUPERFAMILY)	no GO terms	no GO terms
TaHSP70.29.1	Heat shock 70 kDa protein, mitochondrial	471	20	0	96.09	12	F:GO:0005524; C:GO:0005739; C:GO:0005774; F:GO:0031072; P:GO:0034605; P:GO:0034620; P:GO:0042026; F:GO:0042623; F:GO:0044183; F:GO:0051082; P:GO:0051085; F:GO:0051787	F:ATP binding; C:mitochondrion; C:vacuolar membrane; F:heat shock protein binding; P:cellular response to heat; P:cellular response to unfolded protein; P:protein refolding; F:ATPase activity, coupled; F:protein folding chaperone; F:unfolded protein binding; P:chaperone cofactor-dependent protein refolding; F:misfolded protein binding	EC:3.6.1.3; EC:3.6.1.15	Adenosinetriphosphatase; Nucleoside-triphosphate phosphatase	IPR013126 (PRINTS); G3DSA:3.30.420.40 (GENE3D); IPR029047 (G3DSA:2.60.34.GENE3D); IPR013126 (PFAM); G3DSA:3.30.420.40 (GENE3D); G3DSA:3.90.640.10 (GENE3D); PTHR19375:SF333 (PANTHER); IPR013126 (PANTHER); cd11733 (CDD); SSF53067 (SUPERFAMILY); SSF53067 (SUPERFAMILY); IPR029047 (SUPERFAMILY)	no GO terms	no GO terms
TaHSP70.47	Heat shock cognate 70 kDa protein	638	20	0	81.67	11	F:GO:0005524; C:GO:0005737; F:GO:0031072; P:GO:0034605; P:GO:0034620; P:GO:0042026; F:GO:0042623; F:GO:0044183; F:GO:0051082; P:GO:0051085; F:GO:0051787	F:ATP binding; C:cytoplasm; F:heat shock protein binding; P:cellular response to heat; P:cellular response to unfolded protein; P:protein refolding; F:ATPase activity, coupled; F:protein folding chaperone; F:unfolded protein binding; P:chaperone cofactor-dependent protein refolding; F:misfolded protein binding	EC:3.6.1.3; EC:3.6.1.15	Adenosinetriphosphatase; Nucleoside-triphosphate phosphatase	IPR013126 (PRINTS); G3DSA:3.30.420.40 (GENE3D); G3DSA:3.90.640.10 (GENE3D); G3DSA:3.30.30.30 (GENE3D); G3DSA:3.30.420.40 (GENE3D); IPR013126 (PFAM); IPR029047 (G3DSA:2.60.34.GENE3D); mobidb-lite (MOBIDB_LITE); IPR013126 (PANTHER); PTHR19375:SF311 (PANTHER); SSF53067 (SUPERFAMILY); SSF53067 (SUPERFAMILY); IPR029047 (SUPERFAMILY)	no GO terms	no GO terms
TaHSP70.58	mediator of RNA polymerase II transcription subunit 37f-like	452	20	0	65.07	15	F:GO:0005524; C:GO:0005634; C:GO:0005788; C:GO:0016020; P:GO:0030433; P:GO:0030968; F:GO:0031072; P:GO:0034605; C:GO:0034663; P:GO:0042026; F:GO:0042623; F:GO:0044183; F:GO:0051082; P:GO:0051085; F:GO:0051787	F:ATP binding; C:nucleus; C:endoplasmic reticulum lumen; C:membrane; P:ubiquitin-dependent ERAD pathway; P:endoplasmic reticulum unfolded protein response; F:heat shock protein binding; P:cellular response to heat; C:endoplasmic reticulum chaperone complex; P:protein refolding; F:ATPase activity, coupled; F:protein folding chaperone; F:unfolded protein binding; P:chaperone cofactor-dependent prot…	EC:3.6.1.3; EC:3.6.1.15	Adenosinetriphosphatase; Nucleoside-triphosphate phosphatase	IPR013126 (PRINTS); IPR013126 (PFAM); G3DSA:3.30.420.40 (GENE3D); G3DSA:3.30.420.40 (GENE3D); G3DSA:3.90.640.10 (GENE3D); IPR013126 (PANTHER); PTHR19375:SF201 (PANTHER); cd10170 (CDD); SSF53067 (SUPERFAMILY); SSF53067 (SUPERFAMILY)	no GO terms	no GO terms
TaHSP70.32.4	Heat shock 70 kDa protein, mitochondrial	684	20	0	94.36	12	F:GO:0005524; C:GO:0005739; C:GO:0005774; F:GO:0031072; P:GO:0034605; P:GO:0034620; P:GO:0042026; F:GO:0042623; F:GO:0044183; F:GO:0051082; P:GO:0051085; F:GO:0051787	F:ATP binding; C:mitochondrion; C:vacuolar membrane; F:heat shock protein binding; P:cellular response to heat; P:cellular response to unfolded protein; P:protein refolding; F:ATPase activity, coupled; F:protein folding chaperone; F:unfolded protein binding; P:chaperone cofactor-dependent protein refolding; F:misfolded protein binding	EC:3.6.1.3; EC:3.6.1.15	Adenosinetriphosphatase; Nucleoside-triphosphate phosphatase	IPR013126 (PRINTS); IPR029047 (G3DSA:2.60.34.GENE3D); IPR013126 (PFAM); G3DSA:3.90.640.10 (GENE3D); G3DSA:3.30.420.40 (GENE3D); IPR012725 (TIGRFAM); G3DSA:3.30.420.40 (GENE3D); IPR029048 (G3DSA:1.20.1270.GENE3D); mobidb-lite (MOBIDB_LITE); PTHR19375:SF333 (PANTHER); IPR013126 (PANTHER); IPR012725 (HAMAP); cd11733 (CDD); IPR029047 (SUPERFAMILY); SSF53067 (SUPERFAMILY); SSF53067 (SUPERFAMILY)	F:GO:0005524; P:GO:0006457; F:GO:0051082	F:ATP binding; P:protein folding; F:unfolded protein binding
TaHSP70.34	Heat shock 70 kDa protein	620	20	0	91.35	11	F:GO:0005524; C:GO:0005737; F:GO:0031072; P:GO:0034605; P:GO:0034620; P:GO:0042026; F:GO:0042623; F:GO:0044183; F:GO:0051082; P:GO:0051085; F:GO:0051787	F:ATP binding; C:cytoplasm; F:heat shock protein binding; P:cellular response to heat; P:cellular response to unfolded protein; P:protein refolding; F:ATPase activity, coupled; F:protein folding chaperone; F:unfolded protein binding; P:chaperone cofactor-dependent protein refolding; F:misfolded protein binding	EC:3.6.1.3; EC:3.6.1.15	Adenosinetriphosphatase; Nucleoside-triphosphate phosphatase	IPR013126 (PRINTS); G3DSA:3.90.640.10 (GENE3D); G3DSA:3.30.420.40 (GENE3D); IPR029047 (G3DSA:2.60.34.GENE3D); G3DSA:3.30.420.40 (GENE3D); G3DSA:3.30.420.40 (GENE3D); IPR013126 (PFAM); IPR029048 (G3DSA:1.20.1270.GENE3D); G3DSA:3.30.30.30 (GENE3D); mobidb-lite (MOBIDB_LITE); PTHR19375:SF323 (PANTHER); IPR013126 (PANTHER); IPR013126 (PANTHER); cd10233 (CDD); IPR029048 (SUPERFAMILY); IPR029047 (SUPER…	no GO terms	no GO terms
TaHSP70.32.1	Heat shock 70 kDa protein	426	20	0	95.41	12	F:GO:0005524; C:GO:0005739; C:GO:0005774; F:GO:0031072; P:GO:0034605; P:GO:0034620; P:GO:0042026; F:GO:0042623; F:GO:0044183; F:GO:0051082; P:GO:0051085; F:GO:0051787	F:ATP binding; C:mitochondrion; C:vacuolar membrane; F:heat shock protein binding; P:cellular response to heat; P:cellular response to unfolded protein; P:protein refolding; F:ATPase activity, coupled; F:protein folding chaperone; F:unfolded protein binding; P:chaperone cofactor-dependent protein refolding; F:misfolded protein binding	EC:3.6.1.3; EC:3.6.1.15	Adenosinetriphosphatase; Nucleoside-triphosphate phosphatase	IPR013126 (PFAM); G3DSA:3.90.640.10 (GENE3D); IPR029048 (G3DSA:1.20.1270.GENE3D); IPR029047 (G3DSA:2.60.34.GENE3D); G3DSA:3.30.420.40 (GENE3D); G3DSA:3.30.420.40 (GENE3D); mobidb-lite (MOBIDB_LITE); PTHR19375:SF333 (PANTHER); IPR013126 (PANTHER); IPR029047 (SUPERFAMILY); SSF53067 (SUPERFAMILY)	no GO terms	no GO terms
TaHSP70.29.4	Heat shock 70 kDa protein, mitochondrial	644	20	0	96.53	12	F:GO:0005524; C:GO:0005739; C:GO:0005774; F:GO:0031072; P:GO:0034605; P:GO:0034620; P:GO:0042026; F:GO:0042623; F:GO:0044183; F:GO:0051082; P:GO:0051085; F:GO:0051787	F:ATP binding; C:mitochondrion; C:vacuolar membrane; F:heat shock protein binding; P:cellular response to heat; P:cellular response to unfolded protein; P:protein refolding; F:ATPase activity, coupled; F:protein folding chaperone; F:unfolded protein binding; P:chaperone cofactor-dependent protein refolding; F:misfolded protein binding	EC:3.6.1.3; EC:3.6.1.15	Adenosinetriphosphatase; Nucleoside-triphosphate phosphatase	IPR013126 (PRINTS); G3DSA:3.30.420.40 (GENE3D); G3DSA:3.90.640.10 (GENE3D); G3DSA:3.30.420.40 (GENE3D); IPR012725 (TIGRFAM); IPR013126 (PFAM); IPR029047 (G3DSA:2.60.34.GENE3D); mobidb-lite (MOBIDB_LITE); IPR013126 (PANTHER); PTHR19375:SF333 (PANTHER); IPR012725 (HAMAP); cd11733 (CDD); SSF53067 (SUPERFAMILY); SSF53067 (SUPERFAMILY); IPR029047 (SUPERFAMILY)	F:GO:0005524; P:GO:0006457; F:GO:0051082	F:ATP binding; P:protein folding; F:unfolded protein binding
TaHSP70.45.1	heat shock cognate 70 kDa protein 2	669	20	0	98.96	11	F:GO:0005524; C:GO:0005737; F:GO:0031072; P:GO:0034605; P:GO:0034620; P:GO:0042026; F:GO:0042623; F:GO:0044183; F:GO:0051082; P:GO:0051085; F:GO:0051787	F:ATP binding; C:cytoplasm; F:heat shock protein binding; P:cellular response to heat; P:cellular response to unfolded protein; P:protein refolding; F:ATPase activity, coupled; F:protein folding chaperone; F:unfolded protein binding; P:chaperone cofactor-dependent protein refolding; F:misfolded protein binding	EC:3.6.1.3; EC:3.6.1.15	Adenosinetriphosphatase; Nucleoside-triphosphate phosphatase	IPR013126 (PRINTS); IPR029047 (G3DSA:2.60.34.GENE3D); IPR013126 (PFAM); G3DSA:3.90.640.10 (GENE3D); IPR029048 (G3DSA:1.20.1270.GENE3D); G3DSA:3.30.420.40 (GENE3D); G3DSA:3.30.30.30 (GENE3D); G3DSA:3.30.420.40 (GENE3D); mobidb-lite (MOBIDB_LITE); PTHR19375:SF323 (PANTHER); IPR013126 (PANTHER); cd10233 (CDD); IPR029047 (SUPERFAMILY); SSF53067 (SUPERFAMILY); IPR029048 (SUPERFAMILY); SSF53067 (SUPERF…	no GO terms	no GO terms
TaHSP70.24.1	heat shock cognate 70 kDa protein	493	20	0	77.81	11	F:GO:0005524; C:GO:0005737; F:GO:0031072; P:GO:0034605; P:GO:0034620; P:GO:0042026; F:GO:0042623; F:GO:0044183; F:GO:0051082; P:GO:0051085; F:GO:0051787	F:ATP binding; C:cytoplasm; F:heat shock protein binding; P:cellular response to heat; P:cellular response to unfolded protein; P:protein refolding; F:ATPase activity, coupled; F:protein folding chaperone; F:unfolded protein binding; P:chaperone cofactor-dependent protein refolding; F:misfolded protein binding	EC:3.6.1.3; EC:3.6.1.15	Adenosinetriphosphatase; Nucleoside-triphosphate phosphatase	IPR013126 (PRINTS); IPR029047 (G3DSA:2.60.34.GENE3D); G3DSA:3.30.420.40 (GENE3D); G3DSA:3.30.420.40 (GENE3D); IPR013126 (PFAM); G3DSA:3.30.30.30 (GENE3D); G3DSA:3.30.420.40 (GENE3D); PTHR19375:SF311 (PANTHER); IPR013126 (PANTHER); SSF53067 (SUPERFAMILY); IPR029047 (SUPERFAMILY); SSF53067 (SUPERFAMILY)	no GO terms	no GO terms
TaHSP70.53	heat shock cognate 70 kDa protein 2	648	20	0	98.34	11	F:GO:0005524; C:GO:0005737; F:GO:0031072; P:GO:0034605; P:GO:0034620; P:GO:0042026; F:GO:0042623; F:GO:0044183; F:GO:0051082; P:GO:0051085; F:GO:0051787	F:ATP binding; C:cytoplasm; F:heat shock protein binding; P:cellular response to heat; P:cellular response to unfolded protein; P:protein refolding; F:ATPase activity, coupled; F:protein folding chaperone; F:unfolded protein binding; P:chaperone cofactor-dependent protein refolding; F:misfolded protein binding	EC:3.6.1.3; EC:3.6.1.15	Adenosinetriphosphatase; Nucleoside-triphosphate phosphatase	IPR013126 (PRINTS); IPR029047 (G3DSA:2.60.34.GENE3D); G3DSA:3.30.420.40 (GENE3D); G3DSA:3.90.640.10 (GENE3D); G3DSA:3.30.30.30 (GENE3D); IPR013126 (PFAM); G3DSA:3.30.420.40 (GENE3D); IPR029048 (G3DSA:1.20.1270.GENE3D); mobidb-lite (MOBIDB_LITE); PTHR19375:SF323 (PANTHER); IPR013126 (PANTHER); cd10233 (CDD); IPR029047 (SUPERFAMILY); SSF53067 (SUPERFAMILY); SSF53067 (SUPERFAMILY); IPR029048 (SUPERF…	no GO terms	no GO terms
TaHSP70.24.2	heat shock cognate 70 kDa protein	534	20	0	76.33	11	F:GO:0005524; C:GO:0005737; F:GO:0031072; P:GO:0034605; P:GO:0034620; P:GO:0042026; F:GO:0042623; F:GO:0044183; F:GO:0051082; P:GO:0051085; F:GO:0051787	F:ATP binding; C:cytoplasm; F:heat shock protein binding; P:cellular response to heat; P:cellular response to unfolded protein; P:protein refolding; F:ATPase activity, coupled; F:protein folding chaperone; F:unfolded protein binding; P:chaperone cofactor-dependent protein refolding; F:misfolded protein binding	EC:3.6.1.3; EC:3.6.1.15	Adenosinetriphosphatase; Nucleoside-triphosphate phosphatase	IPR013126 (PRINTS); G3DSA:3.30.420.40 (GENE3D); IPR013126 (PFAM); IPR029047 (G3DSA:2.60.34.GENE3D); G3DSA:3.30.30.30 (GENE3D); G3DSA:3.30.420.40 (GENE3D); G3DSA:3.30.420.40 (GENE3D); IPR013126 (PANTHER); PTHR19375:SF311 (PANTHER); IPR013126 (PANTHER); PTHR19375:SF311 (PANTHER); SSF53067 (SUPERFAMILY); IPR029047 (SUPERFAMILY); SSF53067 (SUPERFAMILY)	no GO terms	no GO terms
TaHSP70.56	heat shock cognate 70 kDa protein 2	651	20	0	97.3	11	F:GO:0005524; C:GO:0005737; F:GO:0031072; P:GO:0034605; P:GO:0034620; P:GO:0042026; F:GO:0042623; F:GO:0044183; F:GO:0051082; P:GO:0051085; F:GO:0051787	F:ATP binding; C:cytoplasm; F:heat shock protein binding; P:cellular response to heat; P:cellular response to unfolded protein; P:protein refolding; F:ATPase activity, coupled; F:protein folding chaperone; F:unfolded protein binding; P:chaperone cofactor-dependent protein refolding; F:misfolded protein binding	EC:3.6.1.3; EC:3.6.1.15	Adenosinetriphosphatase; Nucleoside-triphosphate phosphatase	IPR013126 (PRINTS); G3DSA:3.30.420.40 (GENE3D); IPR029047 (G3DSA:2.60.34.GENE3D); IPR029048 (G3DSA:1.20.1270.GENE3D); IPR013126 (PFAM); G3DSA:3.90.640.10 (GENE3D); G3DSA:3.30.420.40 (GENE3D); G3DSA:3.30.30.30 (GENE3D); mobidb-lite (MOBIDB_LITE); IPR013126 (PANTHER); PTHR19375:SF243 (PANTHER); cd10233 (CDD); SSF53067 (SUPERFAMILY); IPR029047 (SUPERFAMILY); IPR029048 (SUPERFAMILY); SSF53067 (SUPERF…	no GO terms	no GO terms
[truncated: 332 more rows]

## Sheet: eggnogg
	Data File 3 | Gene annotation using eggNOGmapper.
Gene Name	Seed ortholog	evalue	score	predicted name	GO terms	tax scope	eggNOG Ogs
[truncated: 979 more rows]
