# Supplementary material for: Genome-wide Identification and Characterization of Heat Shock Protein Family Reveals Role in Development and Stress Conditions in Triticum aestivum L
Source: Sci Rep. 2020 May 12;10:7858. doi: 10.1038/s41598-020-64746-2 (PMC7217896; doi:10.1038/s41598-020-64746-2)
Supplement: Supplementary file 5 — Dataset 4. [file 41598_2020_64746_MOESM5_ESM.xlsx]

## Sheet: Tandem duplicates
	Data File 4	Table showing duplicate pairs
GENE	STRAND			annotation	Gene stable ID	Chromosome/scaffold name	Gene start (bp)	Gene end (bp)	Strand
TaHSP70.1	1			TaSHSP.1	TraesCS1A01G137300	1A	221708758	221709504	1
TaHSP70.2	1			TaSHSP.2	TraesCS1A01G319600	1A	510378415	510380091	1
				TaSHSP.3	TraesCS1A01G437300	1A	586937591	586938559	1
TaHSP70.6	1			TaHSP40.1	TraesCS1A01G042500	1A	23129827	23138674	-1
TaHSP70.7	1			TaHSP40.2	TraesCS1A01G070300	1A	53032551	53037476	-1
				TaHSP40.3	TraesCS1A01G099300	1A	95820672	95825974	1
TaSHSP.7	1			TaHSP40.4	TraesCS1A01G175900	1A	313903961	313912450	-1
TaSHSP.8	1			TaHSP40.5	TraesCS1A01G193300	1A	349997939	350018147	-1
				TaHSP40.6	TraesCS1A01G223900	1A	394319860	394322326	1
TaHSP70.13	1			TaHSP40.7	TraesCS1A01G230000	1A	402806765	402807865	1
TaHSP70.14	1			TaHSP40.8	TraesCS1A01G234900	1A	413782467	413798018	1
				TaHSP40.9	TraesCS1A01G267600	1A	462617164	462619622	-1
TaSHSP.13	1			TaHSP40.10	TraesCS1A01G349900	1A	534931224	534933709	-1
TaSHSP.14	1			TaHSP40.11	TraesCS1A01G366400	1A	545331520	545334637	-1
				TaHSP40.12	TraesCS1A01G393800	1A	560196058	560197540	1
TaHSP70.19	1			TaHSP40.13	TraesCS1A01G395300	1A	560960168	560962700	-1
TaHSP70.20	1			TaHSP40.14	TraesCS1A01G420500	1A	576892491	576897031	1
				TaHSP60.1	TraesCS1A01G145000	1A	251334805	251341487	1
TaSHSP.25	-1			TaHSP60.2	TraesCS1A01G205200	1A	367431672	367438082	-1
TaSHSP.26	-1			TaHSP60.3	TraesCS1A01G213800	1A	377015438	377020178	-1
				TaHSP60.4	TraesCS1A01G361400	1A	542000141	542004852	-1
TaSHSP.30	1			TaHSP70.1	TraesCS1A01G120100	1A	132481070	132485645	1
TaSHSP.32	1			TaHSP70.2	TraesCS1A01G120200	1A	132783907	132791172	1
				TaHSP70.3	TraesCS1A01G133100	1A	185141618	185146174	-1
TaSHSP.36	-1			TaHSP70.4	TraesCS1A01G285000	1A	482335991	482338978	-1
TaSHSP.38	-1			TaHSP70.5	TraesCS1A01G295600	1A	490510109	490524938	-1
				TaHSP100.1	TraesCS1A01G304800	1A	497750128	497753226	1
TaSHSP.39	-1			TaHSP100.2	TraesCS1A01G340100	1A	530257362	530260422	-1
TaSHSP.40	-1			TaSHSP.4	TraesCS1B01G155800	1B	263562792	263563589	1
TaSHSP.41	-1			TaSHSP.5	TraesCS1B01G155900	1B	263571674	263572364	1
TaSHSP.42	-1			TaSHSP.6	TraesCS1B01G331900	1B	557942243	557943641	1
TaSHSP.43	-1			TaSHSP.7	TraesCS1B01G471800	1B	679722858	679723826	1
				TaSHSP.8	TraesCS1B01G471900	1B	679745005	679746210	1
TaSHSP.44	1			TaSHSP.9	TraesCS1B01G473700	1B	681807403	681808454	1
TaSHSP.45	1			TaHSP40.15	TraesCS1B01G054900	1B	36265891	36269469	1
				TaHSP40.16	TraesCS1B01G088700	1B	85438531	85443869	-1
TaHSP70.33	1			TaHSP40.17	TraesCS1B01G125100	1B	151840421	151847662	-1
TaHSP70.34	1			TaHSP40.18	TraesCS1B01G204300	1B	368405270	368413193	1
				TaHSP40.19	TraesCS1B01G208100	1B	376613738	376629601	-1
TaSHSP.48	-1			TaHSP40.20	TraesCS1B01G237200	1B	424082863	424085094	1
TaSHSP.49	-1			TaHSP40.21	TraesCS1B01G244100	1B	433430383	433432538	-1
TaSHSP.50	-1			TaHSP40.22	TraesCS1B01G248800	1B	440266067	440282286	1
TaSHSP.51	-1			TaHSP40.23	TraesCS1B01G278300	1B	486777274	486779538	-1
				TaHSP40.24	TraesCS1B01G364200	1B	593835608	593838097	-1
TaSHSP.56	1			TaHSP40.25	TraesCS1B01G384100	1B	616615974	616619588	-1
TaSHSP.57	1			TaHSP40.26	TraesCS1B01G423600	1B	646189334	646191991	-1
				TaHSP40.27	TraesCS1B01G451500	1B	668936376	668938364	1
TaSHSP.58	-1			TaHSP60.5	TraesCS1B01G162300	1B	280162058	280167311	1
TaSHSP.59	-1			TaHSP60.6	TraesCS1B01G218800	1B	396145230	396159507	-1
				TaHSP60.7	TraesCS1B01G227600	1B	409246223	409250966	-1
TaSHSP.60	1			TaHSP60.8	TraesCS1B01G378000	1B	610171257	610176258	-1
TaSHSP.61	1			TaHSP70.6	TraesCS1B01G139500	1B	183478959	183484632	1
TaSHSP.62	1			TaHSP70.7	TraesCS1B01G139600	1B	183870265	183878456	1
TaSHSP.63	1			TaHSP70.8	TraesCS1B01G151300	1B	236957822	236963066	-1
				TaHSP70.9	TraesCS1B01G163400	1B	285327633	285344040	-1
TaHSP40.98	1			TaHSP70.10	TraesCS1B01G206700	1B	374010651	374014200	-1
TaHSP40.99	1			TaHSP70.11	TraesCS1B01G294300	1B	512172902	512175830	-1
				TaHSP70.12	TraesCS1B01G333200	1B	559585967	559586569	1
TaSHSP.65	-1			TaHSP100.3	TraesCS1B01G315600	1B	540136943	540139657	1
TaSHSP.66	-1			TaHSP100.4	TraesCS1B01G352400	1B	583207824	583210883	-1
				TaSHSP.10	TraesCS1D01G138200	1D	189662472	189663225	1
TaSHSP.67	1			TaSHSP.11	TraesCS1D01G138300	1D	189707444	189708220	1
TaSHSP.68	1			TaSHSP.12	TraesCS1D01G319400	1D	413577655	413578979	1
				TaSHSP.13	TraesCS1D01G445000	1D	487910449	487911363	1
TaSHSP.69	-1			TaSHSP.14	TraesCS1D01G445100	1D	487949061	487950359	1
TaSHSP.70	-1			TaSHSP.15	TraesCS1D01G445600	1D	488544526	488545633	-1
				TaHSP40.28	TraesCS1D01G004800	1D	2164687	2167336	1
TaHSP70.40	1			TaHSP40.29	TraesCS1D01G042900	1D	21828335	21837385	-1
TaHSP70.41	1			TaHSP40.30	TraesCS1D01G072800	1D	53257538	53262862	-1
TaHSP70.42	1			TaHSP40.31	TraesCS1D01G107200	1D	100118396	100123264	1
				TaHSP40.32	TraesCS1D01G162900	1D	233789072	233796930	1
TaHSP100.26	1			TaHSP40.33	TraesCS1D01G197000	1D	277347482	277363573	-1
TaHSP100.27	1			TaHSP40.34	TraesCS1D01G225500	1D	314012635	314015018	1
				TaHSP40.35	TraesCS1D01G232000	1D	320395150	320396250	-1
TaSHSP.75	-1			TaHSP40.36	TraesCS1D01G237300	1D	326466707	326482043	1
TaSHSP.76	-1			TaHSP40.37	TraesCS1D01G267500	1D	363508724	363511222	-1
				TaHSP40.38	TraesCS1D01G352600	1D	438226821	438229259	-1
TaHSP100.29	1			TaHSP40.39	TraesCS1D01G372000	1D	450107406	450110904	-1
TaHSP100.30	1			TaHSP40.40	TraesCS1D01G403500	1D	467935742	467938371	-1
				TaHSP40.41	TraesCS1D01G428400	1D	480574975	480577725	1
TaHSP70.47	-1			TaHSP60.9	TraesCS1D01G144000	1D	199594780	199600260	1
TaHSP70.48	-1			TaHSP60.10	TraesCS1D01G208500	1D	294464398	294469962	-1
TaHSP70.49	-1			TaHSP60.11	TraesCS1D01G216600	1D	302378108	302382896	-1
				TaHSP60.12	TraesCS1D01G365800	1D	446273997	446278995	-1
TaSHSP.78	1			TaHSP70.13	TraesCS1D01G121000	1D	120533623	120538939	1
TaSHSP.79	1			TaHSP70.14	TraesCS1D01G121200	1D	121136443	121142918	1
				TaHSP70.15	TraesCS1D01G131800	1D	155728817	155734791	1
TaSHSP.80	-1			TaHSP70.16	TraesCS1D01G284000	1D	382234639	382237640	-1
TaSHSP.81	-1			TaHSP70.17	TraesCS1D01G452500	1D	493951919	493953699	-1
				TaHSP100.5	TraesCS1D01G342100	1D	431826446	431829513	-1
TaHSP40.125	1			TaSHSP.16	TraesCS2A01G240000	2A	334590779	334598238	-1
TaHSP40.126	1			TaSHSP.17	TraesCS2A01G312900	2A	537456162	537456821	1
				TaHSP40.42	TraesCS2A01G084900	2A	38965042	38968335	1
TaSHSP.83	-1			TaHSP40.43	TraesCS2A01G160100	2A	111410524	111413036	-1
TaSHSP.85	-1			TaHSP40.44	TraesCS2A01G267300	2A	425890807	425908426	-1
				TaHSP40.45	TraesCS2A01G272700	2A	446519290	446527460	1
TaSHSP.86	-1			TaHSP40.46	TraesCS2A01G284200	2A	476225806	476228007	1
TaSHSP.87	-1			TaHSP40.47	TraesCS2A01G498100	2A	728599336	728606129	1
				TaHSP40.48	TraesCS2A01G556100	2A	760550208	760551758	-1
TaHSP70.55	-1			TaHSP60.13	TraesCS2A01G189500	2A	155940188	155949179	-1
TaHSP70.56	-1			TaHSP60.14	TraesCS2A01G311700	2A	535414369	535419606	-1
				TaHSP60.15	TraesCS2A01G559200	2A	762283999	762291602	1
TaSHSP.91	1			TaHSP70.18	TraesCS2A01G107900	2A	59986621	59990590	-1
TaSHSP.92	1			TaHSP70.19	TraesCS2A01G506900	2A	734585213	734587873	1
TaSHSP.94	1			TaHSP70.20	TraesCS2A01G507000	2A	734593704	734596758	1
				TaHSP70.21	TraesCS2A01G585600	2A	776216323	776218529	-1
TaSHSP.95	-1			TaHSP90.1	TraesCS2A01G033700	2A	15001869	15004471	-1
TaSHSP.96	-1			TaHSP100.6	TraesCS2A01G287300	2A	489961926	489969143	-1
				TaHSP100.7	TraesCS2A01G291100	2A	501842796	501847464	1
TaHSP70.65	-1			TaSHSP.18	TraesCS2B01G247300	2B	253715409	253715993	-1
TaHSP70.66	-1			TaSHSP.19	TraesCS2B01G260300	2B	326675543	326681124	1
				TaSHSP.20	TraesCS2B01G329900	2B	474543406	474544122	1
TaHSP40.158	1			TaSHSP.21	TraesCS2B01G531300	2B	726684952	726686605	-1
TaHSP40.159	1			TaHSP40.49	TraesCS2B01G099600	2B	58975929	58979222	1
				TaHSP40.50	TraesCS2B01G186400	2B	161406533	161408712	-1
TaHSP100.43	-1			TaHSP40.51	TraesCS2B01G275400	2B	379949596	379976775	-1
TaHSP100.44	-1			TaHSP40.52	TraesCS2B01G290900	2B	404106413	404113670	1
TaHSP100.45	-1			TaHSP40.53	TraesCS2B01G301100	2B	423835412	423837613	1
				TaHSP40.54	TraesCS2B01G526300	2B	720575168	720581871	1
TaHSP40.164	1			TaHSP40.55	TraesCS2B01G586400	2B	773088682	773090201	-1
TaHSP40.165	1			TaHSP60.16	TraesCS2B01G217700	2B	206368652	206376196	1
TaHSP40.166	1			TaHSP60.17	TraesCS2B01G328500	2B	470913043	470916944	-1
				TaHSP60.18	TraesCS2B01G621000	2B	795065566	795071322	-1
TaHSP40.176	1			TaHSP70.22	TraesCS2B01G125400	2B	93704869	93707052	-1
TaHSP40.177	1			TaHSP70.23	TraesCS2B01G374700	2B	534839209	534842847	1
				TaHSP70.24	TraesCS2B01G535000	2B	731250064	731252586	1
TaHSP100.52	-1			TaHSP90.2	TraesCS2B01G047400	2B	23580771	23583241	-1
TaHSP100.53	-1			TaHSP100.8	TraesCS2B01G158300	2B	132277795	132280398	1
TaHSP100.55	-1			TaHSP100.9	TraesCS2B01G304200	2B	432135135	432141917	-1
				TaHSP100.10	TraesCS2B01G307500	2B	440210046	440214763	1
TaHSP40.185	1			TaSHSP.22	TraesCS2D01G227800	2D	196436424	196436987	-1
TaHSP40.186	1			TaSHSP.23	TraesCS2D01G245500	2D	280649210	280656061	-1
				TaSHSP.24	TraesCS2D01G311400	2D	400297804	400298463	1
TaHSP70.84	-1			TaHSP40.56	TraesCS2D01G082800	2D	35778681	35784944	1
TaHSP70.85	-1			TaHSP40.57	TraesCS2D01G167500	2D	111320563	111323258	-1
TaHSP70.86	-1			TaHSP40.58	TraesCS2D01G256800	2D	312014038	312021360	1
				TaHSP40.59	TraesCS2D01G272000	2D	336469127	336476499	1
TaHSP60.60	-1			TaHSP40.60	TraesCS2D01G283100	2D	355986206	355988407	1
TaHSP60.61	-1			TaHSP40.61	TraesCS2D01G498200	2D	593728318	593734952	1
				TaHSP40.62	TraesCS2D01G557300	2D	630347395	630348943	-1
TaHSP70.91	1			TaHSP60.19	TraesCS2D01G049500	2D	18230525	18234268	1
TaHSP70.92	1			TaHSP60.20	TraesCS2D01G198300	2D	146300832	146308440	1
				TaHSP60.21	TraesCS2D01G310000	2D	398311795	398315682	-1
TaSHSP.118	1			TaHSP60.22	TraesCS2D01G571300	2D	637652667	637658388	-1
TaSHSP.119	1			TaHSP70.25	TraesCS2D01G108000	2D	60026816	60029500	-1
				TaHSP70.26	TraesCS2D01G575200	2D	639425710	639431590	1
TaHSP70.99	-1			TaHSP70.27	TraesCS2D01G600900	2D	651417290	651419296	1
TaHSP70.100	-1			TaHSP90.3	TraesCS2D01G033200	2D	12882738	12885228	-1
				TaHSP100.11	TraesCS2D01G285800	2D	363975853	363982320	-1
TaHSP100.63	1			TaHSP100.12	TraesCS2D01G289100	2D	371153556	371158181	1
TaHSP100.64	1			TaSHSP.25	TraesCS3A01G033900	3A	19313937	19314392	-1
TaHSP100.65	1			TaSHSP.26	TraesCS3A01G034000	3A	19328373	19328828	-1
				TaSHSP.27	TraesCS3A01G034500	3A	19466930	19467666	1
TaHSP40.216	1			TaSHSP.28	TraesCS3A01G035400	3A	19559672	19560169	1
TaHSP40.217	1			TaSHSP.29	TraesCS3A01G035500	3A	19608837	19609463	-1
				TaSHSP.30	TraesCS3A01G112900	3A	80225823	80226317	1
TaSHSP.125	1			TaSHSP.31	TraesCS3A01G113000	3A	80288788	80289478	-1
TaSHSP.126	1			TaSHSP.32	TraesCS3A01G113100	3A	80413047	80413827	1
				TaSHSP.33	TraesCS3A01G210500	3A	376782274	376783426	-1
TaSHSP.127	-1			TaHSP40.63	TraesCS3A01G083700	3A	53832244	53833900	-1
TaSHSP.128	-1			TaHSP40.64	TraesCS3A01G161200	3A	162756053	162759732	1
				TaHSP40.65	TraesCS3A01G187500	3A	224363565	224373888	1
TaHSP40.227	1			TaHSP40.66	TraesCS3A01G190100	3A	235371252	235377207	1
TaHSP40.228	1			TaHSP40.67	TraesCS3A01G201300	3A	335994723	335996104	-1
TaHSP40.229	1			TaHSP40.68	TraesCS3A01G202200	3A	341470009	341487829	-1
TaHSP40.230	1			TaHSP40.69	TraesCS3A01G213800	3A	387296319	387299390	1
TaHSP40.231	1			TaHSP40.70	TraesCS3A01G216800	3A	395757730	395761295	1
TaHSP40.232	1			TaHSP40.71	TraesCS3A01G254700	3A	476565436	476569022	-1
				TaHSP40.72	TraesCS3A01G282100	3A	510689267	510691405	-1
TaSHSP.136	1			TaHSP40.73	TraesCS3A01G386400	3A	635727259	635729347	1
TaSHSP.137	1			TaHSP40.74	TraesCS3A01G435100	3A	677871579	677874948	1
TaSHSP.141	1			TaHSP40.75	TraesCS3A01G520100	3A	737315938	737317144	1
				TaHSP40.76	TraesCS3A01G536400	3A	747626048	747628466	-1
TaSHSP.138	-1			TaHSP40.77	TraesCS3A01G537600	3A	749276798	749281074	1
TaSHSP.139	-1			TaHSP60.23	TraesCS3A01G385500	3A	635095302	635103267	1
TaSHSP.140	-1			TaHSP70.28	TraesCS3A01G262900	3A	485993307	485995237	1
				TaHSP70.29	TraesCS3A01G305100	3A	541206748	541210785	1
TaSHSP.142	-1			TaHSP100.13	TraesCS3A01G106800	3A	71150223	71152591	-1
TaSHSP.143	-1			TaHSP100.14	TraesCS3A01G124200	3A	100345414	100354641	1
				TaHSP100.15	TraesCS3A01G274400	3A	503751786	503755145	-1
TaHSP100.70	-1			TaSHSP.34	TraesCS3B01G048600	3B	24558810	24559419	1
TaHSP100.71	-1			TaSHSP.35	TraesCS3B01G048700	3B	24749736	24750230	1
				TaSHSP.36	TraesCS3B01G048800	3B	24788213	24789049	-1
TaHSP40.244	1			TaSHSP.37	TraesCS3B01G049800	3B	25056583	25057038	-1
TaHSP40.245	1			TaSHSP.38	TraesCS3B01G049900	3B	25121538	25122317	-1
TaHSP40.246	1			TaSHSP.39	TraesCS3B01G130300	3B	112464964	112465703	-1
TaHSP40.247	1			TaSHSP.40	TraesCS3B01G130400	3B	112496506	112497228	-1
TaHSP40.248	1			TaSHSP.41	TraesCS3B01G130500	3B	112835317	112836128	-1
TaHSP40.249	1			TaSHSP.42	TraesCS3B01G130900	3B	112947708	112948444	-1
TaHSP40.250	1			TaSHSP.43	TraesCS3B01G131000	3B	113298562	113299367	-1
				TaSHSP.44	TraesCS3B01G131100	3B	113483521	113487302	1
TaHSP100.76	-1			TaSHSP.45	TraesCS3B01G131200	3B	113503660	113504398	1
TaHSP100.77	-1			TaSHSP.46	TraesCS3B01G131300	3B	113512069	113512557	-1
				TaHSP40.78	TraesCS3B01G004700	3B	2516396	2520626	1
TaHSP100.74	1			TaHSP40.79	TraesCS3B01G098700	3B	66180508	66182141	-1
TaHSP100.75	1			TaHSP40.80	TraesCS3B01G192300	3B	206187427	206190579	1
				TaHSP40.81	TraesCS3B01G216900	3B	257825394	257840845	1
TaSHSP.148	-1			TaHSP40.82	TraesCS3B01G219000	3B	262843457	262856701	1
TaSHSP.153	-1			TaHSP40.83	TraesCS3B01G225000	3B	308386249	308394348	-1
TaSHSP.154	-1			TaHSP40.84	TraesCS3B01G244000	3B	385463727	385466831	-1
				TaHSP40.85	TraesCS3B01G247200	3B	393227665	393229669	1
TaSHSP.149	1			TaHSP40.86	TraesCS3B01G286700	3B	458400141	458407519	-1
TaSHSP.150	1			TaHSP40.87	TraesCS3B01G315800	3B	507299749	507301835	-1
TaSHSP.151	1			TaHSP40.88	TraesCS3B01G418500	3B	655418482	655420432	1
TaSHSP.152	1			TaHSP40.89	TraesCS3B01G470100	3B	717680396	717682576	1
TaSHSP.155	1			TaHSP40.90	TraesCS3B01G475500	3B	723999834	724002308	-1
				TaHSP40.91	TraesCS3B01G587800	3B	814013180	814015424	1
TaSHSP.156	-1			TaHSP40.92	TraesCS3B01G603100	3B	822824640	822828779	1
TaSHSP.157	-1			TaHSP40.93	TraesCS3B01G607500	3B	826082197	826085201	1
				TaHSP60.24	TraesCS3B01G417700	3B	654474869	654482675	1
TaHSP100.78	1			TaHSP60.25	TraesCS3B01G595300	3B	818290019	818294508	-1
TaHSP100.79	1			TaHSP70.30	TraesCS3B01G296300	3B	474764164	474765802	1
				TaHSP70.31	TraesCS3B01G298400	3B	478556935	478559737	-1
TaHSP70.112	1			TaHSP70.32	TraesCS3B01G331400	3B	536434232	536438140	-1
TaHSP70.113	1			TaHSP70.33	TraesCS3B01G390700	3B	615748962	615751502	1
				TaHSP70.34	TraesCS3B01G390800	3B	615771968	615774961	1
TaSHSP.160	1			TaHSP100.16	TraesCS3B01G308100	3B	495150649	495154022	-1
TaSHSP.161	1			TaSHSP.47	TraesCS3D01G044400	3D	17152634	17153101	1
				TaSHSP.48	TraesCS3D01G045500	3D	17391738	17392193	-1
TaHSP40.264	-1			TaSHSP.49	TraesCS3D01G045600	3D	17406976	17407431	-1
TaHSP40.265	-1			TaSHSP.50	TraesCS3D01G045700	3D	17413454	17413909	-1
				TaSHSP.51	TraesCS3D01G045800	3D	17433235	17433693	-1
TaHSP40.266	1			TaSHSP.52	TraesCS3D01G046300	3D	17556434	17557122	1
TaHSP40.267	1			TaSHSP.53	TraesCS3D01G046600	3D	17580857	17581312	-1
TaHSP40.268	1			TaSHSP.54	TraesCS3D01G046700	3D	17591725	17592180	-1
TaHSP40.269	1			TaSHSP.55	TraesCS3D01G046800	3D	17603177	17603632	1
TaHSP40.270	1			TaSHSP.56	TraesCS3D01G114700	3D	68170275	68170763	1
				TaSHSP.57	TraesCS3D01G114800	3D	68273803	68274291	1
				TaSHSP.58	TraesCS3D01G114900	3D	68325091	68325579	-1
				TaSHSP.59	TraesCS3D01G115000	3D	68335307	68335786	-1
				TaSHSP.60	TraesCS3D01G115100	3D	68389095	68389856	1
				TaSHSP.61	TraesCS3D01G115200	3D	68430483	68431261	1
				TaSHSP.62	TraesCS3D01G115300	3D	68833271	68833753	1
				TaSHSP.63	TraesCS3D01G115400	3D	68842967	68843413	1
				TaSHSP.64	TraesCS3D01G213300	3D	287293162	287294231	-1
				TaHSP40.94	TraesCS3D01G008500	3D	2975749	2980165	-1
				TaHSP40.95	TraesCS3D01G083700	3D	42488908	42490547	-1
				TaHSP40.96	TraesCS3D01G168500	3D	143139018	143142622	1
				TaHSP40.97	TraesCS3D01G191200	3D	179927542	179943039	1
				TaHSP40.98	TraesCS3D01G193500	3D	184365964	184367291	1
				TaHSP40.99	TraesCS3D01G193600	3D	184370113	184378085	1
				TaHSP40.100	TraesCS3D01G201400	3D	239349783	239362145	1
				TaHSP40.101	TraesCS3D01G203800	3D	253617511	253618821	1
				TaHSP40.102	TraesCS3D01G215900	3D	292026871	292029945	-1
				TaHSP40.103	TraesCS3D01G218800	3D	298057872	298059157	1
				TaHSP40.104	TraesCS3D01G255600	3D	357148433	357152909	-1
				TaHSP40.105	TraesCS3D01G282100	3D	390074258	390076405	-1
				TaHSP40.106	TraesCS3D01G308300	3D	422409457	422409870	1
				TaHSP40.107	TraesCS3D01G379400	3D	496402507	496404685	1
				TaHSP40.108	TraesCS3D01G541800	3D	612901757	612903997	-1
				TaHSP40.109	TraesCS3D01G543100	3D	613618087	613622258	1
				TaHSP60.26	TraesCS3D01G378500	3D	495569142	495577038	1
				TaHSP70.35	TraesCS3D01G262800	3D	364660014	364663053	1
				TaHSP70.36	TraesCS3D01G296700	3D	410520057	410523919	-1
				TaHSP70.37	TraesCS3D01G351900	3D	462850049	462852773	1
				TaHSP70.38	TraesCS3D01G352400	3D	463189892	463192601	-1
				TaHSP100.17	TraesCS3D01G090400	3D	45930659	45933462	1
				TaHSP100.18	TraesCS3D01G273600	3D	379536248	379539614	-1
				TaSHSP.65	TraesCS4A01G068200	4A	66608871	66609979	-1
				TaSHSP.66	TraesCS4A01G068300	4A	66801645	66802451	-1
				TaSHSP.67	TraesCS4A01G092100	4A	98785516	98785992	1
				TaSHSP.68	TraesCS4A01G092200	4A	99005047	99005520	1
				TaSHSP.69	TraesCS4A01G092600	4A	99913715	99914182	-1
				TaSHSP.70	TraesCS4A01G092700	4A	100102028	100102737	-1
				TaSHSP.71	TraesCS4A01G092800	4A	100187697	100188640	1
				TaSHSP.72	TraesCS4A01G092900	4A	100550475	100551477	-1
				TaSHSP.73	TraesCS4A01G226700	4A	534811309	534812238	1
				TaSHSP.74	TraesCS4A01G298600	4A	597671700	597672868	1
				TaHSP40.110	TraesCS4A01G064300	4A	60934557	60940092	-1
				TaHSP40.111	TraesCS4A01G069100	4A	67297662	67298375	1
				TaHSP40.112	TraesCS4A01G087200	4A	91736239	91742177	1
				TaHSP40.113	TraesCS4A01G110600	4A	135342841	135346849	1
				TaHSP40.114	TraesCS4A01G116800	4A	141328609	141329628	-1
				TaHSP40.115	TraesCS4A01G203400	4A	494009956	494010940	-1
				TaHSP40.116	TraesCS4A01G353900	4A	628692935	628693912	-1
				TaHSP40.117	TraesCS4A01G361300	4A	634837164	634841936	1
				TaHSP40.118	TraesCS4A01G365000	4A	638220812	638222324	-1
				TaHSP60.27	TraesCS4A01G054800	4A	46046269	46049935	1
				TaHSP60.28	TraesCS4A01G162700	4A	358841558	358873068	1
				TaHSP60.29	TraesCS4A01G164900	4A	384393053	384398650	-1
				TaHSP60.30	TraesCS4A01G315500	4A	605656378	605659792	1
				TaHSP60.31	TraesCS4A01G409100	4A	681716618	681721572	1
				TaHSP60.32	TraesCS4A01G427500	4A	698426815	698432810	1
				TaHSP60.33	TraesCS4A01G452700	4A	717738477	717742320	-1
				TaHSP70.39	TraesCS4A01G066100	4A	63527916	63530782	1
				TaHSP70.40	TraesCS4A01G097900	4A	109423673	109426774	1
				TaHSP70.41	TraesCS4A01G098100	4A	109787647	109791774	1
				TaHSP70.42	TraesCS4A01G098200	4A	109843147	109845712	1
				TaHSP70.43	TraesCS4A01G098600	4A	110636564	110639356	-1
				TaHSP70.44	TraesCS4A01G175100	4A	446468938	446471841	1
				TaHSP100.19	TraesCS4A01G226000	4A	534167672	534170275	1
				TaHSP100.20	TraesCS4A01G232800	4A	542033451	542038903	-1
				TaHSP100.21	TraesCS4A01G267200	4A	579526333	579529059	-1
				TaHSP100.22	TraesCS4A01G324100	4A	611932162	611935806	-1
				TaHSP100.23	TraesCS4A01G436600	4A	706497080	706499477	-1
				TaHSP100.24	TraesCS4A01G436900	4A	706706670	706709376	1
				TaHSP100.25	TraesCS4A01G437000	4A	706834705	706838859	-1
				TaHSP100.26	TraesCS4A01G443200	4A	711778749	711781475	1
				TaHSP100.27	TraesCS4A01G443300	4A	711839832	711842701	1
				TaSHSP.75	TraesCS4B01G014800	4B	10593441	10594239	-1
				TaSHSP.76	TraesCS4B01G014900	4B	10608366	10609461	-1
				TaSHSP.77	TraesCS4B01G089800	4B	91184265	91184876	-1
				TaSHSP.78	TraesCS4B01G211600	4B	449928126	449929253	1
				TaSHSP.79	TraesCS4B01G211700	4B	450105729	450106103	1
				TaSHSP.80	TraesCS4B01G212200	4B	450482702	450483365	-1
				TaSHSP.81	TraesCS4B01G212300	4B	450685882	450686349	-1
				TaSHSP.82	TraesCS4B01G225400	4B	471956428	471957605	-1
				TaSHSP.83	TraesCS4B01G273000	4B	550522897	550523811	-1
				TaSHSP.84	TraesCS4B01G273100	4B	550591722	550592479	-1
				TaSHSP.85	TraesCS4B01G273200	4B	550676275	550677281	-1
				TaHSP40.119	TraesCS4B01G101500	4B	107235860	107238550	1
				TaHSP40.120	TraesCS4B01G107300	4B	117057603	117058549	-1
				TaHSP40.121	TraesCS4B01G175400	4B	385548575	385549336	1
				TaHSP40.122	TraesCS4B01G187600	4B	408603970	408604962	1
				TaHSP40.123	TraesCS4B01G193500	4B	416442275	416445916	-1
				TaHSP40.124	TraesCS4B01G217200	4B	457796708	457804229	-1
				TaHSP40.125	TraesCS4B01G226200	4B	472640782	472641321	1
				TaHSP40.126	TraesCS4B01G226300	4B	472672064	472672558	1
				TaHSP40.127	TraesCS4B01G241700	4B	500263102	500269073	-1
				TaHSP40.128	TraesCS4B01G319100	4B	609496367	609498836	1
				TaHSP40.129	TraesCS4B01G334200	4B	625224011	625225561	-1
				TaHSP60.34	TraesCS4B01G152100	4B	249050749	249094825	1
				TaHSP60.35	TraesCS4B01G165400	4B	348944845	348950310	1
				TaHSP60.36	TraesCS4B01G250200	4B	516859600	516862723	-1
				TaHSP60.37	TraesCS4B01G266200	4B	537818046	537824231	1
				TaHSP60.38	TraesCS4B01G307700	4B	597970171	597974800	-1
				TaHSP70.45	TraesCS4B01G142400	4B	188191145	188197382	-1
				TaHSP70.46	TraesCS4B01G205700	4B	437949085	437951192	1
				TaHSP70.47	TraesCS4B01G206300	4B	438379429	438382283	-1
				TaHSP70.48	TraesCS4B01G206400	4B	438603337	438607095	-1
				TaHSP70.49	TraesCS4B01G206700	4B	439320303	439322375	-1
				TaHSP70.50	TraesCS4B01G243400	4B	504934572	504936314	1
				TaHSP70.51	TraesCS4B01G342600	4B	636609607	636611148	-1
				TaHSP70.52	TraesCS4B01G397600	4B	671739110	671743251	-1
				TaHSP100.28	TraesCS4B01G046000	4B	32970460	32973159	1
				TaHSP100.29	TraesCS4B01G082900	4B	81993504	81996505	1
				TaHSP100.30	TraesCS4B01G083000	4B	82003881	82008964	1
				TaHSP100.31	TraesCS4B01G090300	4B	92533538	92536179	-1
				TaHSP100.32	TraesCS4B01G380800	4B	660723123	660728928	1
				TaHSP100.33	TraesCS4B01G393100	4B	667726285	667729362	1
				TaSHSP.86	TraesCS4D01G013000	4D	6038161	6039256	-1
				TaSHSP.87	TraesCS4D01G013100	4D	6042735	6043783	-1
				TaSHSP.88	TraesCS4D01G086200	4D	61605144	61605755	1
				TaSHSP.89	TraesCS4D01G145500	4D	134549769	134550477	-1
				TaSHSP.90	TraesCS4D01G145600	4D	134563191	134563966	1
				TaSHSP.91	TraesCS4D01G212200	4D	365187811	365188977	1
				TaSHSP.92	TraesCS4D01G212300	4D	365217434	365218278	1
				TaSHSP.93	TraesCS4D01G212400	4D	365399007	365399483	-1
				TaSHSP.94	TraesCS4D01G212500	4D	365506981	365507656	1
				TaSHSP.95	TraesCS4D01G213100	4D	365864520	365864993	-1
				TaSHSP.96	TraesCS4D01G213300	4D	366219086	366219790	-1
				TaSHSP.97	TraesCS4D01G226000	4D	384975222	384976356	-1
				TaSHSP.98	TraesCS4D01G272100	4D	442437654	442443741	-1
				TaHSP40.130	TraesCS4D01G104200	4D	82730685	82731515	-1
				TaHSP40.131	TraesCS4D01G156000	4D	209209026	209210624	1
				TaHSP40.132	TraesCS4D01G177300	4D	308754410	308755192	1
				TaHSP40.133	TraesCS4D01G189000	4D	328806284	328807306	1
				TaHSP40.134	TraesCS4D01G194500	4D	337262172	337266011	-1
				TaHSP40.135	TraesCS4D01G217500	4D	372524555	372530921	-1
				TaHSP40.136	TraesCS4D01G226900	4D	386121856	386122507	1
				TaHSP40.137	TraesCS4D01G241300	4D	403405457	403414531	-1
				TaHSP40.138	TraesCS4D01G315600	4D	481166912	481170417	1
				TaHSP40.139	TraesCS4D01G334100	4D	491503832	491508201	-1
				TaHSP60.39	TraesCS4D01G157300	4D	214745855	214752847	1
				TaHSP60.40	TraesCS4D01G160300	4D	235485956	235517005	-1
				TaHSP60.41	TraesCS4D01G250100	4D	419106030	419109161	-1
				TaHSP60.42	TraesCS4D01G305900	4D	474432318	474437231	-1
				TaHSP70.53	TraesCS4D01G140800	4D	124259745	124263243	-1
				TaHSP70.54	TraesCS4D01G206600	4D	354136050	354138155	1
				TaHSP70.55	TraesCS4D01G207100	4D	354888095	354890700	-1
				TaHSP70.56	TraesCS4D01G207500	4D	355858489	355860561	-1
				TaHSP70.57	TraesCS4D01G243000	4D	405764819	405767712	1
				TaHSP70.58	TraesCS4D01G338300	4D	496137767	496139415	-1
				TaHSP70.59	TraesCS4D01G338600	4D	496631025	496632691	1
				TaHSP100.34	TraesCS4D01G046000	4D	21691863	21697126	-1
				TaHSP100.35	TraesCS4D01G047000	4D	22572423	22575220	1
				TaHSP100.36	TraesCS4D01G081100	4D	55047122	55052157	1
				TaSHSP.99	TraesCS5A01G206800	5A	417312921	417313712	-1
				TaSHSP.100	TraesCS5A01G206900	5A	417330925	417331838	-1
				TaSHSP.101	TraesCS5A01G257700	5A	472702964	472703806	-1
				TaHSP40.140	TraesCS5A01G045300	5A	41302789	41307166	1
				TaHSP40.141	TraesCS5A01G061200	5A	64762097	64763139	1
				TaHSP40.142	TraesCS5A01G106000	5A	172461290	172467542	1
				TaHSP40.143	TraesCS5A01G115000	5A	230067733	230072663	1
				TaHSP40.144	TraesCS5A01G117600	5A	239396502	239410240	1
				TaHSP40.145	TraesCS5A01G190500	5A	395000985	395001446	-1
				TaHSP40.146	TraesCS5A01G190700	5A	395062613	395063110	-1
				TaHSP40.147	TraesCS5A01G271700	5A	481909297	481913925	-1
				TaHSP40.148	TraesCS5A01G372900	5A	570937891	570941358	-1
				TaHSP40.149	TraesCS5A01G399900	5A	593119799	593124948	1
				TaHSP40.150	TraesCS5A01G426100	5A	611339340	611341842	1
				TaHSP40.151	TraesCS5A01G483600	5A	654611827	654613207	1
				TaHSP40.152	TraesCS5A01G493100	5A	662339879	662342164	-1
				TaHSP60.43	TraesCS5A01G204600	5A	414160998	414167403	1
				TaHSP60.44	TraesCS5A01G342600	5A	547646865	547652386	-1
				TaHSP60.45	TraesCS5A01G366800	5A	566701292	566705468	1
				TaHSP70.60	TraesCS5A01G078000	5A	95565480	95569011	1
				TaHSP70.61	TraesCS5A01G106200	5A	174261739	174269598	1
				TaHSP70.62	TraesCS5A01G268100	5A	478896750	478899729	-1
				TaHSP70.63	TraesCS5A01G298700	5A	505625923	505628048	-1
				TaHSP70.64	TraesCS5A01G479300	5A	652357716	652362145	1
				TaHSP70.65	TraesCS5A01G511700	5A	675629995	675631621	-1
				TaHSP70.66	TraesCS5A01G511800	5A	675670709	675672105	-1
				TaHSP90.4	TraesCS5A01G101900	5A	151252518	151258773	-1
				TaHSP90.5	TraesCS5A01G251000	5A	466613864	466618092	-1
				TaHSP90.6	TraesCS5A01G260600	5A	474541564	474544822	-1
				TaHSP100.37	TraesCS5A01G062800	5A	67520617	67523183	-1
				TaHSP100.38	TraesCS5A01G118900	5A	245952693	245974167	-1
				TaHSP100.39	TraesCS5A01G321300	5A	534117152	534121689	-1
				TaHSP100.40	TraesCS5A01G547300	5A	701070086	701075789	1
				TaSHSP.102	TraesCS5B01G022700	5B	21152281	21153837	1
				TaSHSP.103	TraesCS5B01G205200	5B	373525446	373526697	-1
				TaSHSP.104	TraesCS5B01G205300	5B	373529403	373530092	-1
				TaSHSP.105	TraesCS5B01G245700	5B	426651504	426651968	-1
				TaSHSP.106	TraesCS5B01G257000	5B	439650507	439651562	-1
				TaHSP40.153	TraesCS5B01G049500	5B	55179505	55184613	1
				TaHSP40.154	TraesCS5B01G070900	5B	82212499	82213539	-1
				TaHSP40.155	TraesCS5B01G114500	5B	185721139	185727437	-1
				TaHSP40.156	TraesCS5B01G115900	5B	196466045	196471228	1
				TaHSP40.157	TraesCS5B01G117900	5B	208424750	208445663	1
				TaHSP40.158	TraesCS5B01G192500	5B	347677510	347677998	1
				TaHSP40.159	TraesCS5B01G192700	5B	347928168	347928629	1
				TaHSP40.160	TraesCS5B01G272000	5B	457342576	457346959	-1
				TaHSP40.161	TraesCS5B01G374900	5B	552294095	552297203	-1
				TaHSP40.162	TraesCS5B01G404700	5B	580671723	580674555	1
				TaHSP40.163	TraesCS5B01G428000	5B	603954037	603956423	1
				TaHSP40.164	TraesCS5B01G496700	5B	663800669	663801582	1
				TaHSP40.165	TraesCS5B01G496800	5B	663922814	663923738	1
				TaHSP40.166	TraesCS5B01G496900	5B	664016369	664017746	1
				TaHSP40.167	TraesCS5B01G508500	5B	673679922	673681823	1
				TaHSP40.168	TraesCS5B01G511600	5B	676926581	676931407	-1
				TaHSP40.169	TraesCS5B01G518600	5B	681662058	681663366	-1
				TaHSP40.170	TraesCS5B01G519100	5B	681922246	681923650	1
				TaHSP60.46	TraesCS5B01G203700	5B	371187057	371194281	-1
				TaHSP60.47	TraesCS5B01G341900	5B	526588963	526593709	-1
				TaHSP60.48	TraesCS5B01G368900	5B	547653176	547657087	1
				TaHSP60.49	TraesCS5B01G563900	5B	709426415	709429855	-1
				TaHSP70.67	TraesCS5B01G065900	5B	74141600	74142949	-1
				TaHSP70.68	TraesCS5B01G087700	5B	112264472	112267973	-1
				TaHSP70.69	TraesCS5B01G111200	5B	165082972	165090998	1
				TaHSP70.70	TraesCS5B01G129700	5B	239425685	239437365	-1
				TaHSP70.71	TraesCS5B01G267900	5B	454291736	454295192	-1
				TaHSP70.72	TraesCS5B01G298000	5B	480301686	480304042	-1
				TaHSP70.73	TraesCS5B01G492500	5B	660365431	660370467	1
				TaHSP90.7	TraesCS5B01G106300	5B	143714281	143720598	1
				TaHSP90.8	TraesCS5B01G249000	5B	431074368	431078699	-1
				TaHSP90.9	TraesCS5B01G258900	5B	441449528	441452792	-1
				TaHSP100.41	TraesCS5B01G112500	5B	176214393	176240089	-1
				TaHSP100.42	TraesCS5B01G321800	5B	506789423	506793932	-1
				TaHSP100.43	TraesCS5B01G422800	5B	598657744	598660432	-1
				TaHSP100.44	TraesCS5B01G422900	5B	598754070	598756663	-1
				TaHSP100.45	TraesCS5B01G423000	5B	599121009	599124951	-1
				TaHSP100.46	TraesCS5B01G537100	5B	693021158	693035056	-1
				TaHSP100.47	TraesCS5B01G554000	5B	704073572	704075802	1
				TaSHSP.107	TraesCS5D01G213000	5D	322179304	322180482	-1
				TaSHSP.108	TraesCS5D01G213100	5D	322183657	322184344	-1
				TaSHSP.109	TraesCS5D01G266000	5D	370310980	370311837	-1
				TaHSP40.171	TraesCS5D01G055400	5D	52054582	52058957	1
				TaHSP40.172	TraesCS5D01G072700	5D	72223648	72224678	1
				TaHSP40.173	TraesCS5D01G116700	5D	137053190	137059026	-1
				TaHSP40.174	TraesCS5D01G125500	5D	192264834	192270039	1
				TaHSP40.175	TraesCS5D01G129700	5D	204275536	204293293	1
				TaHSP40.176	TraesCS5D01G200200	5D	302876582	302877079	1
				TaHSP40.177	TraesCS5D01G200400	5D	302895622	302896083	1
				TaHSP40.178	TraesCS5D01G279400	5D	381410232	381414493	-1
				TaHSP40.179	TraesCS5D01G382400	5D	452217369	452221395	-1
				TaHSP40.180	TraesCS5D01G409800	5D	473341492	473344465	1
				TaHSP40.181	TraesCS5D01G434100	5D	489774687	489777095	1
				TaHSP40.182	TraesCS5D01G497200	5D	527492544	527493895	1
				TaHSP40.183	TraesCS5D01G508400	5D	533630504	533632528	1
				TaHSP40.184	TraesCS5D01G512100	5D	536415252	536420117	-1
				TaHSP40.185	TraesCS5D01G518300	5D	539859487	539861399	1
				TaHSP40.186	TraesCS5D01G518400	5D	539870138	539871936	1
				TaHSP60.50	TraesCS5D01G211500	5D	320308627	320315646	-1
				TaHSP60.51	TraesCS5D01G347400	5D	433022259	433026319	-1
				TaHSP60.52	TraesCS5D01G376000	5D	448449419	448454157	1
				TaHSP60.53	TraesCS5D01G550700	5D	557035477	557038865	1
				TaHSP70.74	TraesCS5D01G070100	5D	67959607	67960941	-1
				TaHSP70.75	TraesCS5D01G093900	5D	103213394	103216909	-1
				TaHSP70.76	TraesCS5D01G117600	5D	142350932	142358091	-1
				TaHSP70.77	TraesCS5D01G276100	5D	378890178	378892892	-1
				TaHSP70.78	TraesCS5D01G305500	5D	400295411	400297237	-1
				TaHSP70.79	TraesCS5D01G492900	5D	525783318	525788300	1
				TaHSP90.10	TraesCS5D01G113700	5D	132411582	132418313	1
				TaHSP90.11	TraesCS5D01G258900	5D	365125649	365129881	-1
				TaHSP90.12	TraesCS5D01G268000	5D	371469178	371472642	-1
				TaHSP100.48	TraesCS5D01G074000	5D	72909509	72912975	-1
				TaHSP100.49	TraesCS5D01G118700	5D	159648454	159658123	1
				TaHSP100.50	TraesCS5D01G254700	5D	361173825	361184082	-1
				TaHSP100.51	TraesCS5D01G328100	5D	420711305	420715875	-1
				TaHSP100.52	TraesCS5D01G429400	5D	486896851	486899525	-1
				TaHSP100.53	TraesCS5D01G429500	5D	486907429	486910118	-1
				TaHSP100.54	TraesCS5D01G429600	5D	487004729	487007696	1
				TaHSP100.55	TraesCS5D01G429700	5D	487172095	487175301	-1
				TaSHSP.110	TraesCS6A01G087600	6A	55884553	55885110	-1
				TaSHSP.111	TraesCS6A01G181700	6A	208383858	208384740	1
				TaSHSP.112	TraesCS6A01G279200	6A	506640253	506645358	-1
				TaSHSP.113	TraesCS6A01G316200	6A	552757981	552758757	-1
				TaHSP40.187	TraesCS6A01G087000	6A	55700400	55705336	1
				TaHSP40.188	TraesCS6A01G158600	6A	150222306	150224877	1
				TaHSP40.189	TraesCS6A01G167100	6A	170520394	170523324	-1
				TaHSP40.190	TraesCS6A01G250800	6A	465227251	465230458	1
				TaHSP40.191	TraesCS6A01G264600	6A	488608827	488610826	-1
				TaHSP40.192	TraesCS6A01G310200	6A	546547905	546551664	-1
				TaHSP40.193	TraesCS6A01G314500	6A	551087172	551089378	1
				TaHSP40.194	TraesCS6A01G341900	6A	574489656	574493198	-1
				TaHSP40.195	TraesCS6A01G372700	6A	596422473	596430236	-1
				TaHSP40.196	TraesCS6A01G421300	6A	617759979	617761006	-1
				TaHSP60.54	TraesCS6A01G006400	6A	2398420	2402528	1
				TaHSP60.55	TraesCS6A01G028100	6A	14373422	14377113	-1
				TaHSP60.56	TraesCS6A01G131400	6A	103953871	103958758	1
				TaHSP60.57	TraesCS6A01G399300	6A	609252705	609258248	1
				TaHSP70.80	TraesCS6A01G042600	6A	22442891	22446356	-1
				TaHSP70.81	TraesCS6A01G276700	6A	503761514	503767646	1
				TaHSP70.82	TraesCS6A01G337100	6A	571030236	571033767	-1
				TaHSP70.83	TraesCS6A01G342200	6A	574911635	574914703	1
				TaHSP70.84	TraesCS6A01G342400	6A	575052759	575055613	-1
				TaHSP70.85	TraesCS6A01G342500	6A	575138949	575143363	-1
				TaHSP70.86	TraesCS6A01G342600	6A	575199999	575200247	-1
				TaHSP70.87	TraesCS6A01G342900	6A	575464621	575467588	1
				TaHSP100.56	TraesCS6A01G146400	6A	125479812	125485746	1
				TaHSP100.57	TraesCS6A01G195200	6A	278552135	278573826	-1
				TaSHSP.114	TraesCS6B01G110200	6B	92523764	92524324	-1
				TaSHSP.115	TraesCS6B01G210600	6B	278151141	278152007	1
				TaSHSP.116	TraesCS6B01G308000	6B	551974675	551980304	-1
				TaSHSP.117	TraesCS6B01G346700	6B	610808780	610809552	-1
				TaSHSP.118	TraesCS6B01G374100	6B	646946222	646946873	1
				TaSHSP.119	TraesCS6B01G374200	6B	647350572	647387339	1
				TaHSP40.197	TraesCS6B01G114100	6B	96560714	96561649	-1
				TaHSP40.198	TraesCS6B01G115000	6B	98983896	98987304	1
				TaHSP40.199	TraesCS6B01G192700	6B	227070529	227073143	-1
				TaHSP40.200	TraesCS6B01G194500	6B	229278445	229281375	-1
				TaHSP40.201	TraesCS6B01G274600	6B	495808264	495813061	-1
				TaHSP40.202	TraesCS6B01G340100	6B	599442280	599446168	-1
				TaHSP40.203	TraesCS6B01G344500	6B	606962236	606964182	1
				TaHSP40.204	TraesCS6B01G373800	6B	646707090	646710547	-1
				TaHSP40.205	TraesCS6B01G410600	6B	684505008	684512695	-1
				TaHSP60.58	TraesCS6B01G010900	6B	6537247	6541509	1
				TaHSP60.59	TraesCS6B01G011800	6B	6849093	6853009	1
				TaHSP60.60	TraesCS6B01G012000	6B	7099159	7102019	-1
				TaHSP60.61	TraesCS6B01G012100	6B	7151485	7155830	-1
				TaHSP60.62	TraesCS6B01G039300	6B	23639260	23643096	1
				TaHSP60.63	TraesCS6B01G159800	6B	163622256	163627153	1
				TaHSP60.64	TraesCS6B01G391500	6B	665736518	665740464	-1
				TaHSP70.88	TraesCS6B01G058300	6B	38763526	38767358	-1
				TaHSP70.89	TraesCS6B01G304200	6B	545216920	545222581	1
				TaHSP70.90	TraesCS6B01G367800	6B	641409252	641412893	-1
				TaHSP70.91	TraesCS6B01G374400	6B	647588891	647592746	1
				TaHSP70.92	TraesCS6B01G374500	6B	647691225	647694063	1
				TaHSP70.93	TraesCS6B01G374600	6B	647835029	647837347	-1
				TaHSP100.58	TraesCS6B01G174500	6B	189124934	189131078	1
				TaHSP100.59	TraesCS6B01G233800	6B	391071459	391096188	1
				TaHSP100.60	TraesCS6B01G278000	6B	503005024	503008858	1
				TaSHSP.120	TraesCS6D01G169100	6D	155046403	155047239	1
				TaSHSP.121	TraesCS6D01G171600	6D	157980426	157981155	-1
				TaSHSP.122	TraesCS6D01G259600	6D	365843464	365849422	-1
				TaSHSP.123	TraesCS6D01G295500	6D	406334688	406335462	-1
				TaSHSP.124	TraesCS6D01G322300	6D	429383365	429383997	1
				TaHSP40.206	TraesCS6D01G076700	6D	41253013	41254363	1
				TaHSP40.207	TraesCS6D01G153900	6D	128103364	128105904	-1
				TaHSP40.208	TraesCS6D01G155600	6D	131703876	131706806	-1
				TaHSP40.209	TraesCS6D01G232600	6D	326535691	326539009	1
				TaHSP40.210	TraesCS6D01G250300	6D	353636948	353639923	1
				TaHSP40.211	TraesCS6D01G289600	6D	400546008	400550173	-1
				TaHSP40.212	TraesCS6D01G293800	6D	404592365	404594007	1
				TaHSP40.213	TraesCS6D01G322200	6D	429354936	429358797	-1
				TaHSP40.214	TraesCS6D01G356800	6D	450827917	450835836	-1
				TaHSP60.65	TraesCS6D01G008000	6D	3272765	3277194	1
				TaHSP60.66	TraesCS6D01G009100	6D	3587574	3591694	1
				TaHSP60.67	TraesCS6D01G031400	6D	13097024	13101553	-1
				TaHSP60.68	TraesCS6D01G121300	6D	86374703	86379580	1
				TaHSP60.69	TraesCS6D01G383500	6D	462461497	462466675	1
				TaHSP70.94	TraesCS6D01G049100	6D	23832974	23836459	-1
				TaHSP70.95	TraesCS6D01G257000	6D	363054717	363060760	1
				TaHSP70.96	TraesCS6D01G317700	6D	426115212	426118839	-1
				TaHSP70.97	TraesCS6D01G322700	6D	429666518	429675301	1
				TaHSP70.98	TraesCS6D01G322800	6D	429713529	429715979	-1
				TaHSP70.99	TraesCS6D01G339600	6D	438942598	438945861	-1
				TaHSP70.100	TraesCS6D01G339700	6D	438965205	438967159	-1
				TaHSP70.101	TraesCS6D01G339800	6D	438971345	438973994	1
				TaHSP70.102	TraesCS6D01G402500	6D	470902402	470907928	-1
				TaHSP100.61	TraesCS6D01G135600	6D	104056924	104062845	1
				TaHSP100.62	TraesCS6D01G183600	6D	222721172	222735610	1
				TaSHSP.125	TraesCS7A01G177500	7A	130782557	130783322	1
				TaSHSP.126	TraesCS7A01G177600	7A	130891811	130893814	1
				TaSHSP.127	TraesCS7A01G177700	7A	131120613	131121378	-1
				TaSHSP.128	TraesCS7A01G177800	7A	131185243	131187430	-1
				TaSHSP.129	TraesCS7A01G183800	7A	138381662	138382506	-1
				TaSHSP.130	TraesCS7A01G202200	7A	163916538	163916954	-1
				TaSHSP.131	TraesCS7A01G232500	7A	203695218	203697743	1
				TaSHSP.132	TraesCS7A01G236700	7A	210252308	210253445	1
				TaSHSP.133	TraesCS7A01G486100	7A	676359632	676360594	-1
				TaSHSP.134	TraesCS7A01G493600	7A	682174782	682175904	-1
				TaSHSP.135	TraesCS7A01G553500	7A	726422641	726423362	1
				TaHSP40.215	TraesCS7A01G051000	7A	24586486	24591416	1
				TaHSP40.216	TraesCS7A01G159500	7A	115867523	115868629	1
				TaHSP40.217	TraesCS7A01G159600	7A	115903779	115904909	1
				TaHSP40.218	TraesCS7A01G176600	7A	129871254	129880062	-1
				TaHSP40.219	TraesCS7A01G194600	7A	153376502	153381778	-1
				TaHSP40.220	TraesCS7A01G220300	7A	188885856	188886185	1
				TaHSP40.221	TraesCS7A01G235100	7A	206936031	206937345	-1
				TaHSP40.222	TraesCS7A01G250300	7A	232624268	232628619	-1
				TaHSP40.223	TraesCS7A01G271600	7A	284786497	284786922	1
				TaHSP40.224	TraesCS7A01G298000	7A	403170858	403179182	1
				TaHSP40.225	TraesCS7A01G305000	7A	429470588	429472702	1
				TaHSP40.226	TraesCS7A01G506000	7A	693815579	693816052	1
				TaHSP40.227	TraesCS7A01G528700	7A	708913267	708919696	1
				TaHSP40.228	TraesCS7A01G528800	7A	709028593	709029397	1
				TaHSP40.229	TraesCS7A01G528900	7A	709121834	709122517	1
				TaHSP40.230	TraesCS7A01G529000	7A	709129567	709129986	1
				TaHSP40.231	TraesCS7A01G529200	7A	709142035	709142457	1
				TaHSP40.232	TraesCS7A01G529400	7A	709174230	709176590	1
				TaHSP60.70	TraesCS7A01G036200	7A	16297754	16303420	-1
				TaHSP60.71	TraesCS7A01G062100	7A	30810534	30816825	1
				TaHSP60.72	TraesCS7A01G205300	7A	167273269	167280317	-1
				TaHSP60.73	TraesCS7A01G217200	7A	183711694	183717156	-1
				TaHSP60.74	TraesCS7A01G294300	7A	379903731	379926455	1
				TaHSP60.75	TraesCS7A01G325000	7A	472570798	472579698	-1
				TaHSP60.76	TraesCS7A01G346200	7A	509218236	509223407	-1
				TaHSP60.77	TraesCS7A01G358400	7A	529325860	529332077	1
				TaHSP60.78	TraesCS7A01G426400	7A	619308651	619312393	-1
				TaHSP70.103	TraesCS7A01G430600	7A	624965100	624967076	-1
				TaHSP70.104	TraesCS7A01G457100	7A	652690181	652695231	-1
				TaHSP90.13	TraesCS7A01G242200	7A	217555694	217559742	-1
				TaHSP90.14	TraesCS7A01G529900	7A	709405013	709409966	-1
				TaHSP100.63	TraesCS7A01G048300	7A	22626215	22628495	1
				TaHSP100.64	TraesCS7A01G048400	7A	22665981	22668392	1
				TaHSP100.65	TraesCS7A01G048500	7A	22866723	22869105	1
				TaHSP100.66	TraesCS7A01G050300	7A	23386185	23388514	1
				TaHSP100.67	TraesCS7A01G050400	7A	23521109	23523432	-1
				TaHSP100.68	TraesCS7A01G050700	7A	24278354	24280714	1
				TaSHSP.136	TraesCS7B01G082900	7B	93571628	93572377	1
				TaSHSP.137	TraesCS7B01G083100	7B	93864710	93865437	1
				TaSHSP.138	TraesCS7B01G083200	7B	94117277	94118365	-1
				TaSHSP.139	TraesCS7B01G083300	7B	94142467	94143145	-1
				TaSHSP.140	TraesCS7B01G083400	7B	94184821	94186315	-1
				TaSHSP.141	TraesCS7B01G083500	7B	94263847	94264657	1
				TaSHSP.142	TraesCS7B01G088600	7B	103738579	103739147	-1
				TaSHSP.143	TraesCS7B01G088700	7B	103883079	103884047	-1
				TaSHSP.144	TraesCS7B01G109100	7B	125065885	125066301	-1
				TaSHSP.145	TraesCS7B01G347100	7B	603657252	603657740	1
				TaSHSP.146	TraesCS7B01G389600	7B	656286665	656287819	1
				TaSHSP.147	TraesCS7B01G389800	7B	656419867	656420880	1
				TaHSP40.233	TraesCS7B01G064000	7B	69763149	69764237	1
				TaHSP40.234	TraesCS7B01G064100	7B	69786320	69787558	1
				TaHSP40.235	TraesCS7B01G081600	7B	92041279	92049763	-1
				TaHSP40.236	TraesCS7B01G100200	7B	114500400	114505285	-1
				TaHSP40.237	TraesCS7B01G127100	7B	151380442	151381075	-1
				TaHSP40.238	TraesCS7B01G133300	7B	162113428	162114803	-1
				TaHSP40.239	TraesCS7B01G140900	7B	179197294	179201856	1
				TaHSP40.240	TraesCS7B01G170400	7B	242665439	242665864	-1
				TaHSP40.241	TraesCS7B01G188900	7B	321388272	321389934	-1
				TaHSP40.242	TraesCS7B01G205400	7B	375910293	375912694	1
				TaHSP40.243	TraesCS7B01G415000	7B	682885959	682886384	-1
				TaHSP40.244	TraesCS7B01G445500	7B	709258543	709259316	1
				TaHSP40.245	TraesCS7B01G445600	7B	709323276	709323692	1
				TaHSP40.246	TraesCS7B01G445700	7B	709378179	709378598	1
				TaHSP40.247	TraesCS7B01G445800	7B	709395760	709396182	1
				TaHSP40.248	TraesCS7B01G445900	7B	709430148	709430609	1
				TaHSP40.249	TraesCS7B01G446000	7B	709468338	709469074	1
				TaHSP40.250	TraesCS7B01G446100	7B	709496311	709496700	1
				TaHSP40.251	TraesCS7B01G448500	7B	711214880	711215269	-1
				TaHSP40.252	TraesCS7B01G498100	7B	749048205	749052631	1
				TaHSP60.79	TraesCS7B01G068100	7B	73179403	73183352	-1
				TaHSP60.80	TraesCS7B01G112700	7B	129654520	129662393	-1
				TaHSP60.81	TraesCS7B01G124100	7B	145371087	145377589	-1
				TaHSP60.82	TraesCS7B01G184000	7B	293975086	293987832	1
				TaHSP60.83	TraesCS7B01G225600	7B	426113706	426121964	-1
				TaHSP60.84	TraesCS7B01G237000	7B	441501972	441507968	1
				TaHSP60.85	TraesCS7B01G269300	7B	493521198	493527070	-1
				TaHSP70.105	TraesCS7B01G330900	7B	586263663	586265811	-1
				TaHSP70.106	TraesCS7B01G331400	7B	586659634	586661616	1
				TaHSP70.107	TraesCS7B01G359100	7B	620755962	620761362	1
				TaHSP70.108	TraesCS7B01G369100	7B	633216956	633218602	-1
				TaHSP90.15	TraesCS7B01G149200	7B	196904882	196908870	1
				TaHSP90.16	TraesCS7B01G446900	7B	709608585	709613542	-1
				TaHSP100.69	TraesCS7B01G357400	7B	617839397	617851027	1
				TaHSP100.70	TraesCS7B01G357500	7B	618759358	618762416	-1
				TaHSP100.71	TraesCS7B01G357600	7B	618848657	618851767	-1
				TaSHSP.148	TraesCS7D01G178900	7D	131822402	131823146	-1
				TaSHSP.149	TraesCS7D01G179000	7D	132135777	132136539	1
				TaSHSP.150	TraesCS7D01G179100	7D	132157097	132158275	1
				TaSHSP.151	TraesCS7D01G179200	7D	132197407	132198295	1
				TaSHSP.152	TraesCS7D01G179300	7D	132741247	132748907	1
				TaSHSP.153	TraesCS7D01G179400	7D	132763678	132764425	-1
				TaSHSP.154	TraesCS7D01G179500	7D	132829994	132830761	-1
				TaSHSP.155	TraesCS7D01G179600	7D	133193721	133194791	1
				TaSHSP.156	TraesCS7D01G185500	7D	138349316	138349891	-1
				TaSHSP.157	TraesCS7D01G185600	7D	138379025	138379753	-1
				TaSHSP.158	TraesCS7D01G205400	7D	163011724	163012324	-1
				TaSHSP.159	TraesCS7D01G232600	7D	194129502	194130250	1
				TaSHSP.160	TraesCS7D01G472700	7D	585666938	585667945	1
				TaSHSP.161	TraesCS7D01G472900	7D	586029363	586030361	1
				TaSHSP.162	TraesCS7D01G540200	7D	630389568	630390286	1
				TaHSP40.253	TraesCS7D01G045900	7D	23490567	23495321	1
				TaHSP40.254	TraesCS7D01G160400	7D	110791773	110793394	1
				TaHSP40.255	TraesCS7D01G177900	7D	131099567	131108657	-1
				TaHSP40.256	TraesCS7D01G196200	7D	152648058	152652774	-1
				TaHSP40.257	TraesCS7D01G221800	7D	182823759	182824088	-1
				TaHSP40.258	TraesCS7D01G235100	7D	197876381	197877742	-1
				TaHSP40.259	TraesCS7D01G249000	7D	220308263	220312696	-1
				TaHSP40.260	TraesCS7D01G271900	7D	261879558	261879983	1
				TaHSP40.261	TraesCS7D01G293900	7D	365260956	365262609	1
				TaHSP40.262	TraesCS7D01G300500	7D	381342874	381344866	1
				TaHSP40.263	TraesCS7D01G494000	7D	602042815	602043522	1
				TaHSP40.264	TraesCS7D01G495200	7D	602294534	602294995	-1
				TaHSP40.265	TraesCS7D01G495500	7D	602409393	602410256	-1
				TaHSP40.266	TraesCS7D01G516600	7D	616055588	616056259	1
				TaHSP40.267	TraesCS7D01G516700	7D	616068180	616068602	1
				TaHSP40.268	TraesCS7D01G516800	7D	616103088	616103806	1
				TaHSP40.269	TraesCS7D01G516900	7D	616134401	616134820	1
				TaHSP40.270	TraesCS7D01G517000	7D	616174124	616174858	1
				TaHSP60.86	TraesCS7D01G032800	7D	16922485	16927151	-1
				TaHSP60.87	TraesCS7D01G056800	7D	30304323	30310911	1
				TaHSP60.88	TraesCS7D01G164400	7D	113586577	113589707	-1
				TaHSP60.89	TraesCS7D01G208200	7D	165728189	165735316	-1
				TaHSP60.90	TraesCS7D01G218500	7D	179182171	179187881	-1
				TaHSP60.91	TraesCS7D01G289700	7D	334828565	334860979	1
				TaHSP60.92	TraesCS7D01G321500	7D	411609358	411617707	-1
				TaHSP60.93	TraesCS7D01G332900	7D	424091156	424096654	1
				TaHSP60.94	TraesCS7D01G364400	7D	469837801	469843627	-1
				TaHSP70.109	TraesCS7D01G422600	7D	543057663	543059615	-1
				TaHSP70.110	TraesCS7D01G423100	7D	543602276	543604258	1
				TaHSP70.111	TraesCS7D01G445600	7D	566451849	566463156	-1
				TaHSP70.112	TraesCS7D01G455000	7D	573923052	573925490	1
				TaHSP70.113	TraesCS7D01G455300	7D	574063864	574064740	1
				TaHSP90.17	TraesCS7D01G241100	7D	205542410	205546351	-1
				TaHSP90.18	TraesCS7D01G517800	7D	616505544	616510524	-1
				TaHSP100.72	TraesCS7D01G042800	7D	21937426	21939844	-1
				TaHSP100.73	TraesCS7D01G042900	7D	22038922	22041322	1
				TaHSP100.74	TraesCS7D01G045200	7D	22861250	22863111	1
				TaHSP100.75	TraesCS7D01G045500	7D	22943915	22946238	1
				TaHSP100.76	TraesCS7D01G045700	7D	22972571	22974894	-1
				TaHSP100.77	TraesCS7D01G046200	7D	23523645	23525666	-1
				TaHSP100.78	TraesCS7D01G445400	7D	566200281	566203229	1
				TaHSP100.79	TraesCS7D01G445500	7D	566319814	566322651	1
				TaSHSP.163	TraesCSU01G019000	Un	20709453	20710013	1
				TaSHSP.164	TraesCSU01G047300	Un	37338311	37338931	-1
				TaSHSP.165	TraesCSU01G164000	Un	237379278	237380002	-1
				TaSHSP.166	TraesCSU01G175200	Un	263451484	263451939	1
				TaSHSP.167	TraesCSU01G179100	Un	269771043	269772322	-1
				TaSHSP.168	TraesCSU01G179200	Un	269779416	269780695	-1
				TaSHSP.169	TraesCSU01G194600	Un	291905673	291906521	-1
				TaHSP40.271	TraesCSU01G019500	Un	20928343	20932386	-1
				TaHSP40.272	TraesCSU01G039400	Un	32078333	32082507	-1
				TaHSP40.273	TraesCSU01G059600	Un	46263818	46265185	1
				TaHSP60.95	TraesCSU01G009200	Un	12590494	12594190	1
				TaHSP70.114	TraesCSU01G116400	Un	100323369	100327948	1
				TaHSP100.80	TraesCSU01G064000	Un	50546462	50554834	-1
				TaHSP100.81	TraesCSU01G102300	Un	89915331	89917646	-1
				TaHSP100.82	TraesCSU01G102400	Un	89979662	89981977	1
				TaHSP100.83	TraesCSU01G131300	Un	110792543	110798430	1
				TaHSP100.84	TraesCSU01G211500	Un	313744543	313747619	-1

## Sheet: identical duplicates
TaHSP100.11	TaHSP100.6
TaHSP100.6	TaHSP100.11				No. of identical duplicates in each family
TaHSP100.6	TaHSP100.9				TaSHSP	7
TaHSP100.82	TaHSP100.81				TaHSP40	8
TaHSP100.9	TaHSP100.6				TaHSP60	5
TaHSP40.112	TaHSP40.135				TaHSP70	7
TaHSP40.135	TaHSP40.112				TaHSP90	1
TaHSP40.148	TaHSP40.161				TaHSP100	5
TaHSP40.161	TaHSP40.148
TaHSP40.163	TaHSP40.181
TaHSP40.190	TaHSP40.209
TaHSP40.190	TaHSP40.201
TaHSP40.63	TaHSP40.95
TaHSP60.71	TaHSP60.87
TaHSP60.77	TaHSP60.85
TaHSP60.78	TaHSP60.88
TaHSP60.85	TaHSP60.77
TaHSP60.88	TaHSP60.78
TaHSP70.64	TaHSP70.79
TaHSP70.73	TaHSP70.79
TaHSP70.82	TaHSP70.90
TaHSP70.82	TaHSP70.96
TaHSP70.88	TaHSP70.94
TaHSP70.90	TaHSP70.82
TaHSP70.96	TaHSP70.90
TaHSP90.12	TaHSP90.9
TaSHSP.125	TaSHSP.127
TaSHSP.139	TaSHSP.140
TaSHSP.164	TaSHSP.165
TaSHSP.167	TaSHSP.168
TaSHSP.53	TaSHSP.52
TaSHSP.54	TaSHSP.55
TaSHSP.60	TaSHSP.61

## Sheet: potential pseudogenes
TaSHSP.1
TaSHSP.2
TaSHSP.3
TaSHSP.4
TaSHSP.5
TaSHSP.6
TaSHSP.7
TaSHSP.8
TaSHSP.9
TaSHSP.10
TaSHSP.11
TaSHSP.12
TaSHSP.13
TaSHSP.14
TaSHSP.15
TaSHSP.17
TaSHSP.18
TaSHSP.20
TaSHSP.22
TaSHSP.24
TaSHSP.25
TaSHSP.26
TaSHSP.27
TaSHSP.28
TaSHSP.29
TaSHSP.31
TaSHSP.33
TaSHSP.34
TaSHSP.35
TaSHSP.36
TaSHSP.37
TaSHSP.38
TaSHSP.40
TaSHSP.41
TaSHSP.42
TaSHSP.44
TaSHSP.46
TaSHSP.47
TaSHSP.48
TaSHSP.49
TaSHSP.50
TaSHSP.51
TaSHSP.52
TaSHSP.53
TaSHSP.55
TaSHSP.57
TaSHSP.59
TaSHSP.60
TaSHSP.61
TaSHSP.62
TaSHSP.63
TaSHSP.64
TaSHSP.65
TaSHSP.66
TaSHSP.69
TaSHSP.70
TaSHSP.71
TaSHSP.73
TaSHSP.74
TaSHSP.76
TaSHSP.77
TaSHSP.82
TaHSP40.125
TaSHSP.83
TaSHSP.84
TaSHSP.85
TaSHSP.86
TaSHSP.87
TaSHSP.88
TaSHSP.89
TaSHSP.94
TaSHSP.97
TaSHSP.98
TaSHSP.99
TaSHSP.100
TaSHSP.102
TaSHSP.103
TaSHSP.104
TaSHSP.105
TaSHSP.106
TaSHSP.107
TaSHSP.108
TaSHSP.109
TaHSP40.186
TaSHSP.110
TaSHSP.111
TaSHSP.114
TaSHSP.115
TaSHSP.119
TaSHSP.120
TaSHSP.121
TaSHSP.124
TaSHSP.126
TaSHSP.128
TaSHSP.129
TaSHSP.130
TaSHSP.131
TaSHSP.133
TaSHSP.134
TaSHSP.135
TaSHSP.139
TaSHSP.142
TaSHSP.143
TaSHSP.144
TaSHSP.145
TaSHSP.146
TaSHSP.147
TaSHSP.148
TaSHSP.156
TaSHSP.157
TaSHSP.158
TaSHSP.160
TaSHSP.161
TaSHSP.162
TaSHSP.163
TaSHSP.164
TaSHSP.165
TaSHSP.166
TaSHSP.167
TaSHSP.168
TaSHSP.169
