# Supplementary material for: Genome-wide Identification and Characterization of Heat Shock Protein Family Reveals Role in Development and Stress Conditions in Triticum aestivum L
Source: Sci Rep. 2020 May 12;10:7858. doi: 10.1038/s41598-020-64746-2 (PMC7217896; doi:10.1038/s41598-020-64746-2)
Supplement: Supplementary file 6 — Dataset 5. [file 41598_2020_64746_MOESM6_ESM.xlsx]

## Sheet: shsp
	Data File 5	Cis-regulatory elements present in the Ta HSp gene promoter region
CARE sequence	Count	CARE name
AAAG	1221	DOFCOREZM						Category	cumulative count
CAAT	818	CAATBOX1						Seed Specific	124
GTGA	726	GTGANTG10						Guard cell expression	214
TGAC	697	WRKY71OS						Polyadenylation	290
GATA	589	GATABOX						Root expression	395
AGAAA	561	POLLEN1LELAT52						Nodulin	640
GTAC	543	CURECORECR						Pollen expression	1287
ACGT	513	ACGTATERD1						Light Response	1466
ATATT	395	ROOTMOTIFTAPOX1						TF binding	2635
CAACA	305	RAV1AAT						Stress Response	3061
GAAAAA	285	GT1GMSCAM4
TTGAC	228	WBOXATNPR1
TGTCA	219	BIHD1OS
CGACG	217	CGACGOSAMY3
TAAAG	214	TAAAGSTKST1
CTCTT	213	NODCON2GM
CTCTT	213	NODCON2GM
CCAAT	205	CCAATBOX1
GCCAC	197	SORLIP1AT
TTATTT	193	TATABOX5
GATAA	184	IBOXCORE
GAGAC	180	SURECOREATSULTR11
GGGCC	173	SORLIP2AT
AATAAA	165	POLASIG1
TGACT	161	WBOXHVISO1
TGACG	156	ASF1MOTIFCAMV
ACGTG	155	ABRELATERD1
CCGAC	153	LTRECOREATCOR15
GGATA	139	MYBST1
AACCAA	130	REALPHALGLHCB21
AATAAT	125	POLASIG3
CATGCA	124	RYREPEATBNNAPA
AACGG	117	MYBCOREATCYCB1
AAAGAT	107	NODCON1GM
AAAGAT	107	NODCON1GM
AGCAGC	102	ANAERO2CONSENSUS
CATGTG	100	MYCATERD1

## Sheet: hsp40
CARE sequence	Count	CARE name
AAAG	1606	DOFCOREZM						Category	cumulative count
CAAT	1332	CAATBOX1						Plastid Specific	101
TGAC	1069	WRKY71OS						Histone specific	137
GATA	1057	GATABOX						Seed Specific	204
GTGA	1057	GTGANTG10						Hormone Response	229
ACGT	874	ACGTATERD1						Guard cell expression	277
GTAC	804	CURECORECR						Polyadenylation	348
AGAAA	732	POLLEN1LELAT52						Root expression	542
ATATT	542	ROOTMOTIFTAPOX1						Nodulin	1088
CAACA	501	RAV1AAT						Pollen expression	1789
GCCAC	464	SORLIP1AT						Light Response	2895
TGTCA	414	BIHD1OS						TF binding	4181
CGACG	406	CGACGOSAMY3						Stress Response	5257
CTCTT	401	NODCON2GM
CTCTT	401	NODCON2GM
GAAAAA	351	GT1GMSCAM4
GGGCC	343	SORLIP2AT
CCGAC	342	LTRECOREATCOR15
CCAAT	340	CCAATBOX1
GATAA	338	IBOXCORE
TTGAC	327	WBOXATNPR1
ACGTG	306	ABRELATERD1
TAAAG	277	TAAAGSTKST1
GAGAC	265	SURECOREATSULTR11
GCCGCC	247	GCCCORE
AACGG	244	MYBCOREATCYCB1
TTATTT	242	TATABOX5
TGACG	236	ASF1MOTIFCAMV
TGACT	224	WBOXHVISO1
GGATA	214	MYBST1
AATAAA	210	POLASIG1
CATGCA	204	RYREPEATBNNAPA
CCTTTT	173	PYRIMIDINEBOXOSRAMY1A
AAAGAT	143	NODCON1GM
AAAGAT	143	NODCON1GM
CACATG	138	MYCATRD22
AATAAT	138	POLASIG3
CCGTCG	137	HEXAMERATH4
CATATG	128	CATATGGMSAUR
AACCAA	124	REALPHALGLHCB21
AGCAGC	123	ANAERO2CONSENSUS
CCGTCC	122	PALBOXAPC
CATGTG	118	MYCATERD1
AAACAAA	116	ANAERO1CONSENSUS
ACTTTG	105	TBOXATGAPB
ATAGAA	101	BOXIINTPATPB
CAACTC	101	CAREOSREP1
TATTCT	100	-10PEHVPSBD

## Sheet: hsp60
CARE sequence	Count	CARE name
AAAG	573	DOFCOREZM							Category	cumulative count
CAAT	475	CAATBOX1							Guard cell expression	69
GTGA	396	GTGANTG10							Polyadenylation	156
TGAC	358	WRKY71OS							Root expression	209
GATA	286	GATABOX							Nodulin	300
GTAC	276	CURECORECR							Pollen expression	638
ACGT	263	ACGTATERD1							Light Response	842
AGAAA	242	POLLEN1LELAT52							TF binding	1489
ATATT	209	ROOTMOTIFTAPOX1							Stress Response	1591
CAACA	183	RAV1AAT
GCCAC	156	SORLIP1AT
CTCTT	150	NODCON2GM
CTCTT	150	NODCON2GM
GGGCC	136	SORLIP2AT
TGTCA	125	BIHD1OS
CCAAT	124	CCAATBOX1
CCGAC	115	LTRECOREATCOR15
CGACG	113	CGACGOSAMY3
GAAAAA	112	GT1GMSCAM4
GCCGCC	104	GCCCORE
GAGAC	102	SURECOREATSULTR11
GATAA	101	IBOXCORE
TTATTT	95	TATABOX5
AATAAA	93	POLASIG1
TTGAC	93	WBOXATNPR1
ACGTG	91	ABRELATERD1
TGACG	89	ASF1MOTIFCAMV
AACGG	85	MYBCOREATCYCB1
CCTTTT	76	PYRIMIDINEBOXOSRAMY1A
TGACT	73	WBOXHVISO1
TAAAG	69	TAAAGSTKST1
GGATA	68	MYBST1
AACCAA	68	REALPHALGLHCB21
AATAAT	63	POLASIG3
CACATG	57	MYCATRD22

## Sheet: hsp70
CARE sequence	Count	CARE name
AAAG	714	DOFCOREZM							Category	cumulative count
CAAT	571	CAATBOX1							Hormone Response	53
GTGA	485	GTGANTG10							Histone specific	56
TGAC	476	WRKY71OS							Seed Specific	66
GTAC	348	CURECORECR							Guard cell expression	103
GATA	343	GATABOX							Polyadenylation	209
AGAAA	320	POLLEN1LELAT52							Root expression	215
ACGT	319	ACGTATERD1							Nodulin	488
ATATT	215	ROOTMOTIFTAPOX1							Light Response	623
CAACA	210	RAV1AAT							Pollen expression	805
GAAAAA	199	GT1GMSCAM4							TF binding	1855
GCCAC	196	SORLIP1AT							Stress Response	2102
CTCTT	184	NODCON2GM
CTCTT	184	NODCON2GM
CCAAT	164	CCAATBOX1
GGGCC	158	SORLIP2AT
AATAAA	136	POLASIG1
TGTCA	135	BIHD1OS
CGACG	133	CGACGOSAMY3
TTGAC	132	WBOXATNPR1
TGACG	118	ASF1MOTIFCAMV
CCGAC	118	LTRECOREATCOR15
AACGG	117	MYBCOREATCYCB1
GCCGCC	116	GCCCORE
GAGAC	116	SURECOREATSULTR11
GATAA	111	IBOXCORE
TGACT	105	WBOXHVISO1
TAAAG	103	TAAAGSTKST1
ACGTG	101	ABRELATERD1
TTATTT	98	TATABOX5
GGATA	84	MYBST1
CCTTTT	78	PYRIMIDINEBOXOSRAMY1A
AATAAT	73	POLASIG3
CATGCA	66	RYREPEATBNNAPA
CATGTG	61	MYCATERD1
AAAGAT	60	NODCON1GM
AAAGAT	60	NODCON1GM
AACCAA	60	REALPHALGLHCB21
CACATG	58	MYCATRD22
CCGTCG	56	HEXAMERATH4
AGCAGC	55	ANAERO2CONSENSUS
CATATG	53	CATATGGMSAUR

## Sheet: hsp90
CARE sequence	Count	CARE name
AAAG	92	DOFCOREZM							Category	cumulative count
CAAT	81	CAATBOX1							Histone specific	10
TGAC	76	WRKY71OS							Hormone Response	10
GTGA	72	GTGANTG10							Guard cell expression	18
ACGT	54	ACGTATERD1							Seed Specific	28
GTAC	50	CURECORECR							Polyadenylation	31
AGAAA	43	POLLEN1LELAT52							Root expression	32
GATA	42	GATABOX							Nodulin	70
CAACA	35	RAV1AAT							Pollen expression	115
GCCAC	34	SORLIP1AT							Light Response	124
CGACG	33	CGACGOSAMY3							TF binding	274
ATATT	32	ROOTMOTIFTAPOX1							Stress Response	307
TGTCA	28	BIHD1OS
TTATTT	26	TATABOX5
CTCTT	25	NODCON2GM
CTCTT	25	NODCON2GM
CCGAC	23	LTRECOREATCOR15
AACGG	22	MYBCOREATCYCB1
GGGCC	22	SORLIP2AT
CCAAT	21	CCAATBOX1
TTGAC	21	WBOXATNPR1
GAAAAA	19	GT1GMSCAM4
GAGAC	19	SURECOREATSULTR11
TAAAG	18	TAAAGSTKST1
ACGTG	17	ABRELATERD1
AATAAT	17	POLASIG3
AACCCA	16	SEF3MOTIFGM
TGACG	14	ASF1MOTIFCAMV
AATAAA	14	POLASIG1
CACCTG	13	RAV1BAT
AACGTT	12	ACGTTBOX
CATGCA	12	RYREPEATBNNAPA
AGCAGC	11	ANAERO2CONSENSUS
TGACT	11	WBOXHVISO1
CCGTCG	10	HEXAMERATH4
CACATG	10	MYCATRD22
AAAGAT	10	NODCON1GM
ACTTTA	10	NTBBF1ARROLB
AAAGAT	10	NODCON1GM

## Sheet: hsp100
CARE sequence	Count	CARE name
AAAG	505	DOFCOREZM							Category	cumulative count
CAAT	405	CAATBOX1							Seed Specific	62
GTGA	351	GTGANTG10							Guard cell expression	95
GATA	296	GATABOX							Polyadenylation	132
TGAC	285	WRKY71OS							Root expression	196
GTAC	272	CURECORECR							Nodulin	250
ACGT	249	ACGTATERD1							Pollen expression	591
AGAAA	240	POLLEN1LELAT52							Light Response	617
ATATT	196	ROOTMOTIFTAPOX1							TF binding	1134
CAACA	128	RAV1AAT							Stress Response	1474
CTCTT	125	NODCON2GM
CTCTT	125	NODCON2GM
GAAAAA	117	GT1GMSCAM4
CGACG	115	CGACGOSAMY3
CCAAT	102	CCAATBOX1
TGTCA	98	BIHD1OS
GGGCC	97	SORLIP2AT
GCCAC	95	SORLIP1AT
TAAAG	95	TAAAGSTKST1
TTGAC	89	WBOXATNPR1
AACGG	85	MYBCOREATCYCB1
CCGAC	84	LTRECOREATCOR15
AATAAA	79	POLASIG1
GGATA	77	MYBST1
GCCGCC	76	GCCCORE
ACGTG	75	ABRELATERD1
GAGAC	75	SURECOREATSULTR11
GATAA	73	IBOXCORE
TGACT	70	WBOXHVISO1
CATGCA	62	RYREPEATBNNAPA
TTATTT	56	TATABOX5
TGACG	54	ASF1MOTIFCAMV
AATAAT	53	POLASIG3
AGCAGC	52	ANAERO2CONSENSUS

## Sheet: CARE annotation
motif name	function	category
DOFCOREZM	Dof protein binding site, know in endosperm as well	TF binding
GTGANTG10	pollen gene g10	Pollen expression
WRKY71OS	Binding site of rice WRKY71, Pathogenesis-Related Class10 (PR-10) genes	TF binding
GATABOX	high level, light regulated, and tissue specific expression, Conserved in the promoter of all LHCII type I Cab genes	Light Response
POLLEN1LELAT52	pollen specific activation	Pollen expression
CURECORECR	copper-response element	Stress Response
ACGTATERD1	early responsive to dehydration	Stress Response
ROOTMOTIFTAPOX1	root; rolD;	Root expression
RAV1AAT	RAV1 binding site,regulates the expression of ABI3, ABI4, and ABI5 during seed germination	TF binding
GT1GMSCAM4	pathogen- and salt-induced response	Stress Response
WBOXATNPR1	NPR1; WRKY; WRKY18; disease resistance; SA; W box	Stress Response
BIHD1OS	disease resistance response	Stress Response
CGACGOSAMY3	sugar starvation	Stress Response
TAAAGSTKST1	guard cell-specific gene expression	Guard cell expression
NODCON2GM	One of two putative nodulin consensus sequences	Nodulin
CCAATBOX1	HSE (Heat shock element); CCAAT box	Stress Response
SORLIP1AT	Light-Induced Promoters	Light Response
TATABOX5	nonphotosynthetic light-regulated gene for chloroplast glutamine synthetases	Light Response
IBOXCORE	light-regulated genes	Light Response
SURECOREATSULTR11	Core of sulfur-responsive element (SURE)	Stress Response
SORLIP2AT	Light-Induced Promoters	Light Response
POLASIG1	alpha-amylase genes in Oryza sativa	Polyadenylation
WBOXHVISO1	sugar-responsive elements	Stress Response
ASF1MOTIFCAMV	Hormone, stress or light response by TFs	TF binding
ABRELATERD1	early responsive to dehydration	Stress Response
LTRECOREATCOR15	cold or drought response	Stress Response
MYBST1	MYB binding site	TF binding
REALPHALGLHCB21	Required for phytochrome regulation	Light Response
POLASIG3	polyadenylation signal	Polyadenylation
RYREPEATBNNAPA	seed specific expression	Seed Specific
MYBCOREATCYCB1	Myb core	TF binding
NODCON1GM	nodulin consensus sequences	Nodulin
ANAERO2CONSENSUS	anaerobically induced genes	Stress Response
MYCATERD1	arly responsive to dehydration	Stress Response
GCCCORE	jasmonate and stress response	Stress Response
PYRIMIDINEBOXOSRAMY1A	sugar response element, tf binding	TF binding
MYCATRD22	drought- and abscisic,, by tf binding	TF binding
HEXAMERATH4	histone gene expression	Histone specific
CATATGGMSAUR	auxin response	Hormone Response
PALBOXAPC	light responsiveness	Light Response
ANAERO1CONSENSUS	anaerobically induced genes	Stress Response
TBOXATGAPB	light responsiveness	Light Response
BOXIINTPATPB	plastid gene expression	Plastid Specific
CAREOSREP1	gibberlin response	Hormone Response
-10PEHVPSBD	light response, plastid expression	Light Response
SEF3MOTIFGM	beta-conglycinin genes, seed	Seed Specific
RAV1BAT	RAV1 binding site	TF binding
ACGTTBOX	bzip binding	TF binding
NTBBF1ARROLB	auxin response	Hormone Response
