# Supplementary material for: Genome-wide Identification and Characterization of Heat Shock Protein Family Reveals Role in Development and Stress Conditions in Triticum aestivum L
Source: Sci Rep. 2020 May 12;10:7858. doi: 10.1038/s41598-020-64746-2 (PMC7217896; doi:10.1038/s41598-020-64746-2)
Supplement: Supplementary file 7 — Dataset 6. [file 41598_2020_64746_MOESM7_ESM.xlsx]

## Sheet: Sheet1
Data File 6 | Isoelectric point and molecular weight prediction of TaHSP proteins using isoelectric point calculator. http://isoelectric.ovh.org/calculate.php
Average molecular weight and Isoelectric point of HSP sub-families
		avg mw	avg pi
	TaHSP40	49.9736	7.85645
	TaHSP60	101.086	5.77052
	TaHSP70	67.4903	5.54647
	TaHSP90	80.2566	4.86678
	TaHSP100	81.6242	6.88528
	small HSP	23.8958	6.69052
TaHSP40	MW	IP		TaHSP60	MW	IP		TaHSP70	MW	IP		TaHSP90	MW	IP		TaHSP100	MW	IP		TasHSP	MW	IP
TaHSP40.4	60012	7.361		TaHSP60.12	61175.3	6.531		TaHSP70.3.1	71987.2	4.836		TaHSP90.9.3	74834.9	4.78		TaHSP100.10	102495	7.99		TaSHSP.73.2	24201.6	8.279
TaHSP40.5	281326	5.85		TaHSP60.9.1	61122.4	5.462		TaHSP70.5.1	73108.8	5.182		TaHSP90.3.2	81445.2	4.75		TaHSP100.9	101536	5.963		TaSHSP.50	16866.1	5.459
TaHSP40.1	132100	7.723		TaHSP60.2	59386.4	5.674		TaHSP70.14.1	92707.2	4.887		TaHSP90.3.1	81266	4.766		TaHSP100.1	73957.2	6.27		TaSHSP.54	16867.1	6.3
TaHSP40.6	32954	9.623		TaHSP60.8	61612.7	6.532		TaHSP70.14.3	93376	4.917		TaHSP90.6.2	73147.6	4.683		TaHSP100.2	101055	5.819		TaSHSP.38	16895.1	5.804
TaHSP40.7	42703.1	9.283		TaHSP60.9.2	59504.6	5.124		TaHSP70.8	73257.7	4.867		TaHSP90.10.1	107259	6.65		TaHSP100.13	69158.9	7.563		TaSHSP.24	23997.3	5.635
TaHSP40.20.1	29546.1	10.008		TaHSP60.3	43811.7	5.809		TaHSP70.9.1	63719.7	5.532		TaHSP90.8.2	88301.7	4.723		TaHSP100.15	100810	5.979		TaSHSP.2	20562	4.686
TaHSP40.13	39361.6	8.907		TaHSP60.6	51083.1	6.081		TaHSP70.2.3	89562.8	4.959		TaHSP90.4.2	91607.5	4.991		TaHSP100.18.2	99303.7	6.314		TaSHSP.91	17694.9	5.424
TaHSP40.2	36276.2	8.698		TaHSP60.10	54394.8	5.812		TaHSP70.7.2	92766	4.847		TaHSP90.6.1	72415.1	4.651		TaHSP100.11	101522	5.963		TaSHSP.72	17507.7	5.413
TaHSP40.14	74691	8.292		TaHSP60.11	58938.8	5.301		TaHSP70.2.1	93214.8	4.938		TaHSP90.6.3	80433.3	4.772		TaHSP100.6.1	78187.3	5.093		TaSHSP.83	23921.7	5.548
TaHSP40.12	33712.4	4.793		TaHSP60.5	61063.3	5.274		TaHSP70.14.2	89723.9	4.937		TaHSP90.4.1	91479.4	4.991		TaHSP100.3	80164.5	7.439		TaSHSP.87	35657.6	9.254
TaHSP40.8.1	158421	6.252		TaHSP60.7	58876.7	5.3		TaHSP70.5.2	51728.1	6.058		TaHSP90.5	88346.7	4.73		TaHSP100.22	69650	6.687		TaSHSP.4	23251.2	8.923
TaHSP40.19	281302	5.85		TaHSP60.4	61285.4	6.61		TaHSP70.6.2	84413.6	4.932		TaHSP90.6.4	54672	4.998		TaHSP100.18.1	100897	5.98		TaSHSP.73.1	26995.6	9.514
TaHSP40.9	36207.4	9.87		TaHSP60.1	61105.4	5.274		TaHSP70.1.2	62711.5	5.513		TaHSP90.9.1	76169.3	4.803		TaHSP100.14	63507.8	6.452		TaSHSP.14	41875.7	10.027
TaHSP40.3	39297.6	6.32		TaHSP60.17.1	50710.7	5.804		TaHSP70.12	21932.1	6.541		TaHSP90.7	92498.6	5.021		TaHSP100.16	101004	5.982		TaSHSP.75	25136.5	7.953
TaHSP40.10.2	39166	7.598		TaHSP60.17.4	46077.5	7.799		TaHSP70.2.4	90595.7	4.978		TaHSP90.1	81131	4.75		TaHSP100.8	76462.1	8.356		TaSHSP.19.1	55814.3	4.426
TaHSP40.18	59963	7.35		TaHSP60.13.5	177795	6.334		TaHSP70.1.4	92656.8	4.864		TaHSP90.9.2	80460.3	4.772		TaHSP100.20	102741	6.295		TaSHSP.48	16868.1	5.804
TaHSP40.11	35911	6.777		TaHSP60.13.2	178542	6.345		TaHSP70.2.2	58610.1	5.917		TaHSP90.8.1	62190.2	4.638		TaHSP100.25	65733.8	7.369		TaSHSP.23.1	56567.8	4.304
TaHSP40.15	131946	7.548		TaHSP60.13.4	178220	6.296		TaHSP70.9.2	72800.1	5.917		TaHSP90.2	81290	4.763		TaHSP100.24	68458.9	7.612		TaSHSP.92	17467.6	5.768
TaHSP40.10.1	39036.9	7.757		TaHSP60.17.2	54376.8	5.316		TaHSP70.3.2	73212.6	4.871		TaHSP90.8.3	68212.6	5.251		TaHSP100.12	102528	7.996		TaSHSP.35	17665.9	4.55
TaHSP40.22.2	158439	6.393		TaHSP60.13.3	176059	6.307		TaHSP70.1.3	84853.1	4.887		TaHSP90.9.4	54699	4.998		TaHSP100.21	73747.9	9.155		TaSHSP.42	17478.3	5.429
TaHSP40.20.2	32993	9.796		TaHSP60.14.1	70274.4	7.257		TaHSP70.11	71016.6	4.949		TaHSP90.15.1	80455.4	4.793		TaHSP100.19	83376.9	8.525		TaSHSP.70	17263.5	6.281
TaHSP40.21	42686.1	9.262		TaHSP60.15.2	166871	5.74		TaHSP70.10	27620.6	5.584		TaHSP90.14.2	89426.9	4.894		TaHSP100.6.2	99012.4	6.047		TaSHSP.7	34151.8	9.445
TaHSP40.8.2	120112	5.115		TaHSP60.14.2	54334.7	5.227		TaHSP70.4.2	71044.6	4.952		TaHSP90.15.2	74345.5	4.865		TaHSP100.23	72606.5	6.851		TaSHSP.16	59830.5	4.333
TaHSP40.17	39399.7	6.25		TaHSP60.15.1	166871	5.74		TaHSP70.15	72978.3	4.871		TaHSP90.10.2	89605.2	4.936		TaHSP100.5	101108	5.886		TaSHSP.49	16845.1	7.407
TaHSP40.16	36996	8.719		TaHSP60.16	178143	6.295		TaHSP70.7.1	93434.8	4.875		TaHSP90.14.1	92657.3	4.701		TaHSP100.17	64613	6.783		TaSHSP.19.2	59507.2	4.377
TaHSP40.22.1	109177	6.09		TaHSP60.17.3	63791	6.719		TaHSP70.13	92629.9	4.907		TaHSP90.11.1	62204.2	4.641		TaHSP100.7	102580	8.095		TaSHSP.23.2	59656.3	4.368
TaHSP40.41	75862.1	8.135		TaHSP60.13.1	176705	6.373		TaHSP70.4.1	67234.3	4.858		TaHSP90.13	80452.3	4.791		TaHSP100.4	101036	5.884		TaSHSP.28	17661.8	4.554
TaHSP40.38.1	38984	7.559		TaHSP60.14.3	63417.5	6.497		TaHSP70.6.1	92233.3	4.93		TaHSP90.16.2	91176.7	4.723		TaHSP100.48	75661.3	7.434		TaSHSP.34	16598.7	5.023
TaHSP40.36.2	119981	5.196		TaHSP60.18	167211	5.629		TaHSP70.1.1	61733.3	5.429		TaHSP90.11.2	88360.8	4.759		TaHSP100.39.1	100656	6.704		TaSHSP.77	21955.9	6.033
TaHSP40.36.1	158282	6.326		TaHSP60.23.3	178097	5.083		TaHSP70.19	56655.1	7.836		TaHSP90.16.3	92356	4.683		TaHSP100.39.2	100141	6.571		TaSHSP.5	21761.5	6.394
TaHSP40.39	37785.9	6.181		TaHSP60.21.4	45308.6	7.058		TaHSP70.22	72760.7	4.641		TaHSP90.17	80437.3	4.793		TaHSP100.42	100611	6.456		TaSHSP.63	16239.6	5.145
TaHSP40.35	42732.2	9.414		TaHSP60.21.2	54271.7	5.227		TaHSP70.29.1	50829	8.797		TaHSP90.12.3	54699	4.998		TaHSP100.29	83051.2	6.144		TaSHSP.13	32727.1	9.456
TaHSP40.32	59952.9	6.679		TaHSP60.23.2	174608	4.954		TaHSP70.47	70903.7	8.768		TaHSP90.16.1	82272.6	4.685		TaHSP100.33	99786.8	6.182		TaSHSP.82	26874.5	8.022
TaHSP40.46.1	79003.1	8.224		TaHSP60.26.9	116575	6.162		TaHSP70.58	49508.7	6.533		TaHSP90.12.2	72393	4.75		TaHSP100.28.1	72939	8.617		TaSHSP.25	16880.2	7.408
TaHSP40.38.2	39113.1	7.378		TaHSP60.26.5	178516	5.103		TaHSP70.32.4	73299	5.564		TaHSP90.12.1	80460.3	4.772		TaHSP100.35	73517.9	8.495		TaSHSP.21	19535.5	9.336
TaHSP40.23.1	36323.7	10.049		TaHSP60.26.2	175867	5.082		TaHSP70.34	67392.6	4.785		TaHSP90.18	96076.5	4.939		TaHSP100.46	75022.5	7.516		TaSHSP.39	17629.4	5.711
TaHSP40.33	281370	5.801		TaHSP60.26.3	178202	5.083		TaHSP70.32.1	45528.5	4.807			80256.6	4.86678		TaHSP100.45	75071.8	7.151		TaSHSP.11	25007.2	7.248
TaHSP40.42	115644	6.236		TaHSP60.23.9	116377	6.116		TaHSP70.29.4	69068.1	5.96						TaHSP100.36	102712	6.413		TaSHSP.31	17767.6	7.941
TaHSP40.28	50424.8	6.086		TaHSP60.24.1	178872	5.253		TaHSP70.45.1	73628.4	5.04						TaHSP100.34.1	73015.1	8.236		TaSHSP.26	16964.3	7.408
TaHSP40.25	37770.8	6.181		TaHSP60.23.1	180709	5.015		TaHSP70.24.1	53970.7	5.484						TaHSP100.43	72973.5	8.56		TaSHSP.40	17550.4	5.886
TaHSP40.40	38542.8	8.906		TaHSP60.23.5	174465	5.041		TaHSP70.53	71113.6	4.878						TaHSP100.28.2	69952.7	8.841		TaSHSP.20	25443.9	9.711
TaHSP40.22.3	158510	6.45		TaHSP60.23.8	128126	6.53		TaHSP70.24.2	58931.3	5.548						TaHSP100.32	108671	6.682		TaSHSP.94	17334.5	5.432
TaHSP40.24.2	39038.8	6.571		TaHSP60.26.7	176946	5.026		TaHSP70.56	71308.6	4.908						TaHSP100.40	108625	6.681		TaSHSP.58	17780.6	5.908
TaHSP40.26	39724	8.906		TaHSP60.24.7	116312	6.157		TaHSP70.43.2	71847.2	4.984						TaHSP100.41	101858	6.478		TaSHSP.90	17792.5	5.908
TaHSP40.24.1	38909.7	6.865		TaHSP60.24.6	160413	5.137		TaHSP70.16.2	71030.6	4.952						TaHSP100.38	101928	6.586		TaSHSP.78	17295.5	5.78
TaHSP40.22.4	120078	5.279		TaHSP60.24.3	174347	5.112		TaHSP70.42	59519.5	7.28						TaHSP100.30	103044	6.328		TaSHSP.10	22578.5	9.171
TaHSP40.34	32916.9	9.756		TaHSP60.26.4	174570	5.041		TaHSP70.41	64692.7	7.601						TaHSP100.37	75818.4	6.744		TaSHSP.93	17467.7	6.29
TaHSP40.23.2	35783	10.107		TaHSP60.22	166518	5.735		TaHSP70.40.2	71819.4	5.025						TaHSP100.31	83706	8.055		TaSHSP.3	34452	9.813
TaHSP40.44	28672.1	9.326		TaHSP60.21.3	62990	6.317		TaHSP70.17	56534.4	4.768						TaHSP100.27	70510.1	6.649		TaSHSP.32	17305.1	5.878
TaHSP40.31	39387.7	6.321		TaHSP60.25	14562.9	9.974		TaHSP70.54	71823.2	4.988						TaHSP100.26	70436.9	6.629		TaSHSP.88	21926	6.444
TaHSP40.27	74718	8.296		TaHSP60.27	57282	5.671		TaHSP70.52.2	49799.2	7.269						TaHSP100.34.2	70028.7	8.48		TaSHSP.43	17335.2	5.407
TaHSP40.29	131837	7.594		TaHSP60.26.1	180816	5.015		TaHSP70.30	55085.9	6.117						TaHSP100.47	62804.4	7.161		TaSHSP.44	18480.4	7.952
TaHSP40.43	31493.7	9.296		TaHSP60.20.2	182689	6.233		TaHSP70.50	62664.2	5.564						TaHSP100.44	67448	6.749		TaSHSP.52	16807	5.459
TaHSP40.30	36797.7	8.719		TaHSP60.20.1	179524	6.205		TaHSP70.44	61319.8	5.383						TaHSP100.81	68483.1	6.917		TaSHSP.64	26344.6	6.424
TaHSP40.45	76519.8	5.62		TaHSP60.26.8	160593	5.078		TaHSP70.16.1	67220.3	4.858						TaHSP100.56	110016	5.958		TaSHSP.27	16836	5.459
TaHSP40.37	36841.2	10.048		TaHSP60.19	61368	4.942		TaHSP70.20.1	44667.2	10.262						TaHSP100.50.1	7737.73	4.424		TaSHSP.56	17672.4	6.894
TaHSP40.47	66115.5	8.951		TaHSP60.21.1	50577.5	5.646		TaHSP70.32.2	69479.7	6.652						TaHSP100.83	108377	6.681		TaSHSP.65	26576.1	8.035
TaHSP40.87.1	38203.1	7.705		TaHSP60.24.4	177387	5.2		TaHSP70.57	62624	5.138						TaHSP100.60	88594.2	7.566		TaSHSP.33	27985.3	6.186
TaHSP40.59.3	71707	5.484		TaHSP60.23.7	160533	5.057		TaHSP70.23	71137.6	4.887						TaHSP100.53	72882.3	8.717		TaSHSP.68	16862.8	5.434
TaHSP40.52.1	75778.9	5.695		TaHSP60.20.3	167407	6.237		TaHSP70.31.1	70309.5	6.541						TaHSP100.52	72721.2	8.41		TaSHSP.71	17468.8	8.735
TaHSP40.76	82961.5	7.791		TaHSP60.24.2	175645	5.157		TaHSP70.52.1	72506.2	5.311						TaHSP100.79	38792.5	7.669		TaSHSP.23.3	55963.4	4.416
TaHSP40.84.3	112460	7.821		TaHSP60.23.4	177477	5.121		TaHSP70.45.2	71114.6	4.848						TaHSP100.71.1	73298.3	6.868		TaSHSP.67	17559.6	5.779
TaHSP40.71.1	37731.9	7.817		TaHSP60.24.5	180808	5.007		TaHSP70.27	71907.1	4.865						TaHSP100.51	100861	6.57		TaSHSP.57	17700.4	5.908
TaHSP40.67	42851.1	8.646		TaHSP60.26.6	181159	4.919		TaHSP70.29.3	73283.9	5.565						TaHSP100.75	68598.2	6.976		TaSHSP.61	17323.1	5.429
TaHSP40.51	28530.8	9.234		TaHSP60.23.6	178411	5.103		TaHSP70.36.2	66004.6	5.447						TaHSP100.62.2	101526	5.776		TaSHSP.86	25539	8.918
TaHSP40.89	82014.2	8.694		TaHSP60.60	44202.3	4.652		TaHSP70.26	72120.6	5.033						TaHSP100.58	110127	5.96		TaSHSP.1	22848.9	9.171
TaHSP40.88	35655.9	8.95		TaHSP60.56.2	57714.8	5.875		TaHSP70.46	71888.3	4.991						TaHSP100.77	58191.5	7.427		TaSHSP.8	27360.4	9.878
TaHSP40.65.3	123747	7.304		TaHSP60.32.2	58389.2	6.116		TaHSP70.40.1	71278.6	4.908						TaHSP100.73	70479.9	6.066		TaSHSP.9	30561.6	9.733
TaHSP40.68.2	35883.6	5.326		TaHSP60.40.1	205974	5.904		TaHSP70.37	71084.8	4.946						TaHSP100.82	68483.1	6.917		TaSHSP.95	17530.6	5.786
TaHSP40.81.2	118085	7.534		TaHSP60.64	56849.7	8.226		TaHSP70.25	70897.9	5.045						TaHSP100.62.1	91040.1	5.344		TaSHSP.41	17594.3	5.192
TaHSP40.84.2	111865	7.75		TaHSP60.40.3	133004	6.163		TaHSP70.28	67279.1	6.414						TaHSP100.66	68416.9	6.687		TaSHSP.55	16867.1	6.3
TaHSP40.92.2	35399.1	6.33		TaHSP60.70.1	63944.4	5.378		TaHSP70.38.2	70667.4	4.983						TaHSP100.72	70406.9	6.232		TaSHSP.15	31452.7	9.652
TaHSP40.84.4	114354	8.02		TaHSP60.70.2	66458.4	5.583		TaHSP70.49	71287.6	4.946						TaHSP100.57	101520	5.926		TaSHSP.59	17423.3	5.886
TaHSP40.81.3	119297	7.459		TaHSP60.62.1	61317.6	6.979		TaHSP70.29.2	69464.7	6.655						TaHSP100.63	65932	7.618		TaSHSP.62	17568.4	5.901
TaHSP40.94.1	34794.1	8.62		TaHSP60.57	59013	6.094		TaHSP70.51	45922.8	7.881						TaHSP100.74	57395.9	6.08		TaSHSP.6	20532	4.686
TaHSP40.50	31560.8	9.285		TaHSP60.65	61051.2	5.967		TaHSP70.43.1	73190.9	5.117						TaHSP100.59	101501	5.824		TaSHSP.60	17323.1	5.429
TaHSP40.74	89274.9	8.08		TaHSP60.71.1	59284.2	5.861		TaHSP70.48	64832.9	7.818						TaHSP100.61	110000	6.044		TaSHSP.37	16950.2	5.804
TaHSP40.85.2	20926.3	6.097		TaHSP60.49.1	55302.2	4.709		TaHSP70.20.2	52786.7	5.943						TaHSP100.67	68426.9	6.718		TaSHSP.22	17164.4	6.515
TaHSP40.69.2	107796	8.283		TaHSP60.58	56587.9	5.826		TaHSP70.39	62951.4	5.027						TaHSP100.55	74680.5	7.563		TaSHSP.46	17670.4	5.908
TaHSP40.68.1	45627.2	5.825		TaHSP60.29.2	58478.2	5.246		TaHSP70.38.1	66833	4.846						TaHSP100.65	69300.8	6.267		TaSHSP.85	23800.5	5.954
TaHSP40.85.1	21154.5	5.868		TaHSP60.30.1	60952.7	5.191		TaHSP70.31.2	62777	6.617						TaHSP100.80	70343.9	6.452		TaSHSP.89	17621.4	5.888
TaHSP40.66.2	20168.4	10.18		TaHSP60.74	199281	5.531		TaHSP70.36.1	73331	5.565						TaHSP100.49	102003	6.586		TaSHSP.51	16860	6.493
TaHSP40.60.2	82224.9	7.812		TaHSP60.30.2	61485.2	5.133		TaHSP70.18	47430.9	5.259						TaHSP100.68	72488.4	6.704		TaSHSP.69	17392.6	5.422
TaHSP40.49.1	115725	6.533		TaHSP60.31	61128.4	5.337		TaHSP70.35	67348.3	6.768						TaHSP100.70	71430.3	6.838		TaSHSP.45	17730.5	5.45
TaHSP40.52.2	76506.8	5.622		TaHSP60.46	162493	6.698		TaHSP70.32.3	65972.6	5.445						TaHSP100.71.2	73710.9	6.868		TaSHSP.30	17926.7	5.439
TaHSP40.75	29391.8	5.527		TaHSP60.49.2	61759.6	5.137		TaHSP70.59	50361.6	6.361						TaHSP100.76	68698.3	6.761		TaSHSP.29	22700.8	5.31
TaHSP40.77	51918	6.278		TaHSP60.63	60021.6	6.224		TaHSP70.33	71155.8	4.907						TaHSP100.54	74746.5	8.246		TaSHSP.76	35828.8	9.444
TaHSP40.71.2	37861	7.187		TaHSP60.52	63060.5	5.783		TaHSP70.55	53042.1	6.218						TaHSP100.50.2	46411.7	8.153		TaSHSP.79	13407	10.744
TaHSP40.65.5	117215	7.325		TaHSP60.72	178352	5.903		TaHSP70.21	71867.9	4.883						TaHSP100.64	70448.9	6.277		TaSHSP.74	39606.2	9.687
TaHSP40.70	21157.5	5.405		TaHSP60.67	63845.4	6.471		TaHSP70.107	81093.8	5.361						TaHSP100.69	72362.4	6.131		TaSHSP.47	16690.9	5.024
TaHSP40.57	30899.9	8.913		TaHSP60.35	58001.6	5.251		TaHSP70.109	71635.2	5.163						TaHSP100.78	61405.8	7.777		TaSHSP.80	17479.7	6.489
TaHSP40.93	83005.8	8.192		TaHSP60.28	205658	5.807		TaHSP70.95.1	97049.6	5.459						TaHSP100.84	70343.9	6.558		TaSHSP.53	16807	5.459
TaHSP40.56	122466	6.075		TaHSP60.61.3	63819.2	5.646		TaHSP70.69.2	54018.7	4.463							81624.2	6.88528		TaSHSP.12	20585	4.795
TaHSP40.87.2	36648.3	7.136		TaHSP60.43	177232	6.81		TaHSP70.62	72753.4	5.71										TaSHSP.81	17376.6	5.779
TaHSP40.48	52496	8.379		TaHSP60.42	70094.9	6.305		TaHSP70.103	72261.7	4.956										TaSHSP.66	26447.9	6.454
TaHSP40.66.1	19120.1	9.931		TaHSP60.62.2	63929.5	6.083		TaHSP70.101.2	85276.4	5.646										TaSHSP.36	17640.8	4.521
TaHSP40.83.1	42493.7	8.465		TaHSP60.36	54475.9	5.759		TaHSP70.73.2	67242.4	4.868										TaSHSP.17	23940.1	5.407
TaHSP40.62.2	52444	8.375		TaHSP60.50	175966	7.125		TaHSP70.92	50575.7	6.069										TaSHSP.18	18092.4	7.367
TaHSP40.59.1	75650.7	5.618		TaHSP60.54	63636.8	5.495		TaHSP70.87	54269	5.352										TaSHSP.84	23953.7	5.879
TaHSP40.46.2	82152.8	7.812		TaHSP60.47	58010.9	5.477		TaHSP70.96	71123.6	4.884										TaSHSP.120	27413.8	6.717
TaHSP40.69.3	113140	8.085		TaHSP60.55	64018.7	7.408		TaHSP70.81	97623.3	5.358										TaSHSP.111	28853.6	7.086
TaHSP40.65.4	116004	7.417		TaHSP60.56.1	60032.5	6.158		TaHSP70.99	104300	5.723										TaSHSP.98	24104.9	5.086
TaHSP40.83.2	48293.5	8.308		TaHSP60.38.2	60656.8	5.253		TaHSP70.101.1	88640.2	7.595										TaSHSP.104	21567.6	8.183
TaHSP40.64	37820.1	9.04		TaHSP60.48	63029.9	5.648		TaHSP70.74	48308.2	5.354										TaSHSP.161	35717.5	9.483
TaHSP40.62.1	51612.1	8.741		TaHSP60.34.2	205703	5.831		TaHSP70.85	59779.1	5.494										TaSHSP.146	41176.6	9.309
TaHSP40.82	20267.5	10.377		TaHSP60.32.1	59284.2	5.861		TaHSP70.89	97521	5.358										TaSHSP.110	19963.6	6.73
TaHSP40.78	34848.1	8.753		TaHSP60.45	63299.4	5.882		TaHSP70.79.2	71194.8	4.897										TaSHSP.121	17582.9	4.937
TaHSP40.49.2	122199	6.553		TaHSP60.68	59993.5	6.224		TaHSP70.67	48906.9	5.656										TaSHSP.101	27633	7.983
TaHSP40.92.1	51545.6	6.329		TaHSP60.71.2	58389.2	6.116		TaHSP70.68.1	69101.2	4.912										TaSHSP.160	35940.7	9.327
TaHSP40.58	28661.8	9.341		TaHSP60.41	54490.9	5.866		TaHSP70.111	81037.7	5.215										TaSHSP.123.1	23521.6	7.199
TaHSP40.60.1	79075.2	8.224		TaHSP60.33.2	62335.7	5.764		TaHSP70.83	58298.5	5.942										TaSHSP.102	56274.1	10.062
TaHSP40.54.2	66071.5	9.078		TaHSP60.29.1	57977.6	5.177		TaHSP70.76	73571.2	4.806										TaSHSP.131	22656.8	5.189
TaHSP40.79	21076.4	10.228		TaHSP60.39	57719.3	5.235		TaHSP70.91	60367.9	6.519										TaSHSP.157	15250	6.931
TaHSP40.86	37790.8	6.402		TaHSP60.34.1	127710	5.898		TaHSP70.75	71107.6	4.884										TaSHSP.108	21655.9	8.279
TaHSP40.73	35314.6	9.094		TaHSP60.53.1	61761.6	5.137		TaHSP70.61.2	73572.2	4.81										TaSHSP.148	13775	8.877
TaHSP40.65.2	80990.1	7.415		TaHSP60.33.3	59287.1	5.622		TaHSP70.104.1	81382.1	5.21										TaSHSP.138.2	24122.5	5.677
TaHSP40.72	38179.9	7.601		TaHSP60.38.1	61185.4	5.342		TaHSP70.78	66682	5.583										TaSHSP.138.1	23330.5	5.41
TaHSP40.91	35907.5	5.741		TaHSP60.51	57693.5	5.672		TaHSP70.68.3	52069	4.792										TaSHSP.134	34086.6	8.876
TaHSP40.59.2	76378.6	5.548		TaHSP60.37	45047.8	4.821		TaHSP70.94	73185.9	4.935										TaSHSP.107.2	23939.2	9.478
TaHSP40.53	79089.2	8.224		TaHSP60.40.2	136289	6.146		TaHSP70.64	71194.8	4.897										TaSHSP.97	26499.2	9.672
TaHSP40.63	21340.8	10.224		TaHSP60.69	59038.1	6.21		TaHSP70.73.1	71136.7	4.932										TaSHSP.115	28662.4	8.012
TaHSP40.55	51555	8.724		TaHSP60.59	63106.3	5.761		TaHSP70.98	56161.5	5.041										TaSHSP.122	51346.4	4.57
TaHSP40.80	37714.8	8.914		TaHSP60.73	59382.4	5.816		TaHSP70.112	49277.5	7.002										TaSHSP.162	22246	5.481
TaHSP40.90	84521.3	5.405		TaHSP60.66	63664.9	5.502		TaHSP70.70.1	65731.2	5.861										TaSHSP.126	23407.5	5.204
TaHSP40.61	66067.5	8.813		TaHSP60.44	57664.5	5.672		TaHSP70.97	48680.4	5.025										TaSHSP.99	24367.8	9.311
TaHSP40.81.1	83106.5	7.597		TaHSP60.61.2	62876.9	5.498		TaHSP70.72	73501.1	4.876										TaSHSP.165	16862.1	6.303
TaHSP40.65.1	70476.8	7.715		TaHSP60.53.2	54873.7	4.742		TaHSP70.90	71123.6	4.884										TaSHSP.105	17340.6	5.093
TaHSP40.54.1	65812.2	9.064		TaHSP60.33.1	60034.8	5.208		TaHSP70.102	57280.5	5.281										TaSHSP.159	22957.1	5.356
TaHSP40.84.1	109010	8.282		TaHSP60.61.1	59441.9	6.131		TaHSP70.82.1	63919.5	4.863										TaSHSP.106	27351.6	5.996
TaHSP40.69.1	108037	8.545		TaHSP60.86.2	66621.4	5.395		TaHSP70.110	72619.1	4.934										TaSHSP.164	23281.6	9.405
TaHSP40.167	30395.2	10.203		TaHSP60.83.2	179361	5.5		TaHSP70.60	71078.6	4.884										TaSHSP.123.2	23465.5	6.018
TaHSP40.102.1	113317	7.831		TaHSP60.92.2	179267	5.517		TaHSP70.100	66554.7	5.958										TaSHSP.150	23604	6.231
TaHSP40.123.2	62712.2	9.223		TaHSP60.94.2	58942	5.314		TaHSP70.104.2	71553.3	5.602										TaSHSP.135	22317.1	6.34
TaHSP40.133.2	19087.1	5.305		TaHSP60.84.1	61709.3	5.772		TaHSP70.93	56289.5	5.473										TaSHSP.124	19101.6	6.931
TaHSP40.168	79352	9.139		TaHSP60.81.1	59382.3	5.713		TaHSP70.82.4	71123.6	4.884										TaSHSP.133	34623.1	7.95
TaHSP40.117	79511.2	9.139		TaHSP60.90.2	62147.4	5.855		TaHSP70.82.2	67199.1	4.788										TaSHSP.117.2	23454.5	5.565
TaHSP40.156	51806.7	9.912		TaHSP60.78	57466.5	6.564		TaHSP70.79.3	67300.4	4.835										TaSHSP.130	15119.3	8.531
TaHSP40.145	17045.2	10.662		TaHSP60.85.2	58842.9	5.312		TaHSP70.69.1	73514.1	4.841										TaSHSP.127	23636.7	5.069
TaHSP40.105.1	36669.2	7.169		TaHSP60.76	60980.5	5.958		TaHSP70.66	39641.3	8.854										TaSHSP.119	19142.9	9.725
TaHSP40.124.1	29308.3	9.626		TaHSP60.90.1	59352.3	5.712		TaHSP70.88	73185.9	4.935										TaSHSP.117.1	23510.6	6.018
TaHSP40.131	42442.4	5.956		TaHSP60.83.1	179489	5.5		TaHSP70.77	72741.4	5.842										TaSHSP.151	22950.1	5.408
TaHSP40.126	17456.7	10.016		TaHSP60.89	178078	5.934		TaHSP70.95.2	84083.4	5.857										TaSHSP.109	27522.8	5.997
TaHSP40.157	45602.9	7.888		TaHSP60.75.1	179536	5.571		TaHSP70.79.1	59729.7	4.999										TaSHSP.141	25439.6	5.52
TaHSP40.109	51344.5	6.471		TaHSP60.80.2	178027	5.883		TaHSP70.61.1	69534.5	4.805										TaSHSP.143	17874.9	5.185
TaHSP40.100.2	45606.2	5.661		TaHSP60.79	57450.5	6.564		TaHSP70.71	86150.4	8.245										TaSHSP.116	51478.4	4.539
TaHSP40.190	47047.1	6.62		TaHSP60.77	58842.9	5.312		TaHSP70.82.3	67327.3	4.82										TaSHSP.139	14799	5.734
TaHSP40.200	108654	5.991		TaHSP60.85.1	52414.5	5.194		TaHSP70.70.2	68739.6	5.752										TaSHSP.168	31185.3	9.548
TaHSP40.173	67900.8	5.206		TaHSP60.75.2	179408	5.571		TaHSP70.113.2	27833.2	7.885										TaSHSP.129	17625.5	5.153
TaHSP40.94.2	31573.4	7.544		TaHSP60.93.2	61011.5	5.815		TaHSP70.80	73199.9	4.935										TaSHSP.136	22112.3	5.674
TaHSP40.144	45544.2	8.144		TaHSP60.86.1	67472.6	5.678		TaHSP70.84	53937.7	5.336										TaSHSP.140.1	23181.4	4.934
TaHSP40.127	58423.9	8.997		TaHSP60.82.1	199542	5.67		TaHSP70.65	49511.7	6.547										TaSHSP.153	22913	6.187
TaHSP40.103	21199.5	5.401		TaHSP60.84.2	60992.5	5.958		TaHSP70.105	73133.6	4.948										TaSHSP.103-2	24730.4	9.343
TaHSP40.105.2	38224	7.601		TaHSP60.94.1	56660.3	5.391		TaHSP70.106	72496.1	4.927										TaSHSP.125	23636.7	5.069
TaHSP40.122.2	19237.3	6.157		TaHSP60.87	59284.2	5.861		TaHSP70.68.4	71079.5	4.884										TaSHSP.144	15001.1	7.381
TaHSP40.137.4	51709.4	8.444		TaHSP60.81.2	58487.3	5.937		TaHSP70.113.1	24880.8	8.432										TaSHSP.158	15077.2	8.713
TaHSP40.110.2	59298.7	8.535		TaHSP60.93.1	61728.3	5.65		TaHSP70.108	47682.7	7.661										TaSHSP.103.1	24019.4	9.024
TaHSP40.203.2	15286	4.574		TaHSP60.88	57466.5	6.564		TaHSP70.68.2	67183.1	4.788										TaSHSP.147	35824.4	6.764
TaHSP40.96	37644.8	9.032		TaHSP60.80.1	175118	6.013		TaHSP70.86	8724.79	4.805										TaSHSP.163	20100.8	6.794
TaHSP40.191	14343	5.399		TaHSP60.85.3	56561.2	5.389		TaHSP70.63	72484.1	4.944										TaSHSP.118	19008.5	6.631
TaHSP40.169	34843.2	6.373		TaHSP60.92.1	179395	5.517		TaHSP70.114	72061.6	5.234										TaSHSP.156	17976	5.374
TaHSP40.201	47047.1	6.62		TaHSP60.91	199461	5.657			67490.3	5.54647										TaSHSP.96	17556.7	5.434
TaHSP40.112	29279.3	9.534		TaHSP60.82.2	200004	5.643														TaSHSP.155	25366.6	7.944
TaHSP40.166	28511.4	5.256		TaHSP60.90.3	58457.3	5.934														TaSHSP.112	51191.3	4.619
TaHSP40.130	27692.2	6.631		TaHSP60.95	61367	4.942														TaSHSP.149	23388.7	5.762
TaHSP40.188	32495.5	6.943			101086	5.77052														TaSHSP.145	17751.5	5.458
TaHSP40.152	84693.2	8.467																		TaSHSP.107.1	29289.3	9.023
TaHSP40.154	16614.3	4.777																		TaSHSP.167	31185.3	9.548
TaHSP40.110.1	39783.8	7.74																		TaSHSP.113	23447.5	8.443
TaHSP40.151	28596.5	5.437																		TaSHSP.114	20042.7	6.794
TaHSP40.175	45464.2	8.143																		TaSHSP.100	21305.3	8.476
TaHSP40.149	57074.8	6.704																		TaSHSP.137	23456.8	5.44
TaHSP40.138	84688.4	8.23																		TaSHSP.140.2	20987.2	9.797
TaHSP40.129	27567	9.028																		TaSHSP.142	18019.1	5.391
TaHSP40.136	17963.2	10.386																		TaSHSP.154	23562.8	5.193
TaHSP40.137.2	59119.7	8.5																		TaSHSP.152	23068.3	5.425
TaHSP40.141	16466.2	5.039																		TaSHSP.132	23234.4	5.206
TaHSP40.146	17993.1	10.311																		TaSHSP.128	25183.3	4.761
TaHSP40.163.1	46836.8	5.546																		TaSHSP.166	16905.1	5.804
TaHSP40.205	52237.2	9.089																		TaSHSP.169	16823.1	6.621
TaHSP40.211	49627.7	7.835																			23895.8	6.69052
TaHSP40.198.2	34737.4	9.002
TaHSP40.106	14507.4	10.39
TaHSP40.194	28511.4	5.344
TaHSP40.206	23538	10.474
TaHSP40.128	79512.3	8.905
TaHSP40.172	16443.1	4.79
TaHSP40.158	17885.9	10.03
TaHSP40.137.1	39709.9	7.849
TaHSP40.195	51789.8	9.089
TaHSP40.100.1	35940.7	5.214
TaHSP40.104	37805.9	6.78
TaHSP40.183.1	39423.3	10.825
TaHSP40.177	17075.2	10.662
TaHSP40.187.2	34952.7	9.002
TaHSP40.183.2	34518	10.49
TaHSP40.147.2	43843.9	6.746
TaHSP40.204.1	28263.1	5.358
TaHSP40.208	108465	6.136
TaHSP40.116	34593.8	6.497
TaHSP40.134.2	62716.2	9.328
TaHSP40.174	57532.2	9.964
TaHSP40.202	49629.7	8.183
TaHSP40.182	28786.7	5.648
TaHSP40.107	35741.1	9.085
TaHSP40.113	62871.4	9.421
TaHSP40.97.1	82915.2	7.713
TaHSP40.171	61271.8	7.978
TaHSP40.155	68127.1	5.302
TaHSP40.124.2	28483.3	9.377
TaHSP40.134.1	62943.4	9.328
TaHSP40.120.1	24635.6	5.869
TaHSP40.153	61261.9	7.978
TaHSP40.97.3	119123	7.569
TaHSP40.99	20281.5	10.447
TaHSP40.204.2	23992.4	4.547
TaHSP40.123.1	62484.9	9.223
TaHSP40.165	20488.4	9.035
TaHSP40.114	19334.4	5.798
TaHSP40.137.3	58947.5	8.611
TaHSP40.118	30347	10.218
TaHSP40.196	23525.9	10.061
TaHSP40.119	101089	6.136
TaHSP40.176	18031.1	9.563
TaHSP40.185	35902.7	10.535
TaHSP40.209	47047.1	6.62
TaHSP40.111	17765	10.386
TaHSP40.108	83327.8	7.653
TaHSP40.115	27655.1	6.05
TaHSP40.181	46836.8	5.546
TaHSP40.135.1	29279.3	9.534
TaHSP40.97.2	117912	7.641
TaHSP40.184	79490.1	9.139
TaHSP40.135.2	28454.3	9.129
TaHSP40.164	20177	8.611
TaHSP40.150	46863.8	5.546
TaHSP40.198.1	37727.6	9.1
TaHSP40.161	46343.4	6.112
TaHSP40.140	61248.9	7.98
TaHSP40.197	20363.2	10.669
TaHSP40.125	19310.8	8.354
TaHSP40.159	17064.2	10.51
TaHSP40.207	30495.5	8.884
TaHSP40.186	32192.4	10.158
TaHSP40.160	44010	6.686
TaHSP40.120.2	31922.9	6.729
TaHSP40.102.2	108229	8.234
TaHSP40.142	67867.7	5.167
TaHSP40.163.2	42118.6	5.057
TaHSP40.139.2	12742.3	6.139
TaHSP40.98	21050.2	7.63
TaHSP40.189	108535	6.113
TaHSP40.178	43982	6.468
TaHSP40.133.1	19215.3	5.809
TaHSP40.122.1	19365.5	6.873
TaHSP40.95	21841.3	10.224
TaHSP40.97.4	118995	7.495
TaHSP40.147.1	47554.3	8.032
TaHSP40.192	49725.9	8.114
TaHSP40.210	14370.1	5.399
TaHSP40.148	46343.4	6.112
TaHSP40.121	16831.1	10.699
TaHSP40.180	57123.7	6.711
TaHSP40.199	32550.5	7.54
TaHSP40.193	15471.2	4.559
TaHSP40.162	57144.9	6.792
TaHSP40.101	48595.9	8.298
TaHSP40.139.1	13666.1	6.003
TaHSP40.203.1	15357.1	4.574
TaHSP40.179	46329.4	6.112
TaHSP40.187.1	37942.9	9.1
TaHSP40.170	38051	10.762
TaHSP40.143	44762.7	9.51
TaHSP40.132	17321.6	10.936
TaHSP40.235.1	53153.2	8.735
TaHSP40.253.2	43087	7.767
TaHSP40.229	14928	10.523
TaHSP40.241.2	38360.2	9.042
TaHSP40.228	14475.4	9.702
TaHSP40.238	33449.4	7.289
TaHSP40.258	33413.2	7.098
TaHSP40.271.2	34750.5	9.222
TaHSP40.221	33476.3	7.095
TaHSP40.219	49543.8	7.903
TaHSP40.251	13899.6	9.692
TaHSP40.235.2	53384.5	8.836
TaHSP40.212.1	15485.2	4.66
TaHSP40.259.1	39290.7	5.085
TaHSP40.242.1	42541.1	5.633
TaHSP40.240	15239.2	9.583
TaHSP40.224	38409.3	9.034
TaHSP40.237	10810.3	9.363
TaHSP40.226	17687.6	6.134
TaHSP40.272	34843.1	8.62
TaHSP40.235.4	50645	8.742
TaHSP40.264	17471.5	9.864
TaHSP40.214	51701.7	9.089
TaHSP40.266	14697.7	10.514
TaHSP40.223	15167.1	9.583
TaHSP40.239	43661.5	5.048
TaHSP40.212.2	15414.2	4.66
TaHSP40.236	49391.6	7.909
TaHSP40.265	32317.4	9.939
TaHSP40.225.1	50743.8	7.606
TaHSP40.220	11692.4	10.121
TaHSP40.256	49477.7	7.909
TaHSP40.244	14876.8	10.106
TaHSP40.217	25686.4	7.97
TaHSP40.254	25974.8	6.106
TaHSP40.230	14850.9	10.514
TaHSP40.227	14767.8	10.523
TaHSP40.246	14802.9	10.813
TaHSP40.233	22613.2	4.926
TaHSP40.234	23292	7.216
TaHSP40.225.2	42541	5.355
TaHSP40.260	15274.3	9.584
TaHSP40.262.2	41465.8	5.487
TaHSP40.262.1	42597.1	5.636
TaHSP40.215	47394.7	8.872
TaHSP40.259.2	43643.5	5.037
TaHSP40.250	13656.4	9.692
TaHSP40.235.3	50413.7	8.623
TaHSP40.216	22935.4	4.896
TaHSP40.213.1	28271.1	5.179
TaHSP40.248	16261.6	12.159
TaHSP40.270	15081.1	10.632
TaHSP40.271.1	37740.7	9.287
TaHSP40.231	14840.8	10.112
TaHSP40.232	13931.8	10.809
TaHSP40.218.1	52731.8	8.919
TaHSP40.263	17581.5	6.376
TaHSP40.245	14774.7	10.112
TaHSP40.213.2	28530.4	5.179
TaHSP40.257	11689.4	9.363
TaHSP40.267	14946	11.381
TaHSP40.268	14806.7	10.112
TaHSP40.241.1	38101.9	9.042
TaHSP40.252	46998.2	7.796
TaHSP40.222	43657.5	5.042
TaHSP40.255.1	52971.9	8.624
TaHSP40.253.1	42918.5	5.929
TaHSP40.249	13742.7	10.531
TaHSP40.269	14700.7	9.619
TaHSP40.247	14847.8	11.249
TaHSP40.255.2	50258.5	8.503
TaHSP40.242.2	37030.2	8.626
TaHSP40.243	16231	7.156
TaHSP40.218.2	50034.3	8.839
TaHSP40.261	38330.1	9.034
TaHSP40.273	35533.2	6.395
	49973.6	7.85645

## Sheet: Sheet2
HSP names	molecular_weight (kDa)	Isoelectric point
TaHSP40.204.2	23992.4	4.547
TaHSP40.193	15471.2	4.559
TaHSP40.203.2	15286	4.574
TaHSP40.203.1	15357.1	4.574
TaHSP40.212.1	15485.2	4.66
TaHSP40.212.2	15414.2	4.66
TaHSP40.154	16614.3	4.777
TaHSP40.172	16443.1	4.79
TaHSP40.12	33712.4	4.793
TaHSP40.216	22935.4	4.896
TaHSP40.233	22613.2	4.926
TaHSP40.259.2	43643.5	5.037
TaHSP40.141	16466.2	5.039
TaHSP40.222	43657.5	5.042
TaHSP40.239	43661.5	5.048
TaHSP40.163.2	42118.6	5.057
TaHSP40.259.1	39290.7	5.085
TaHSP40.8.2	120112	5.115
TaHSP40.142	67867.7	5.167
TaHSP40.213.1	28271.1	5.179
TaHSP40.213.2	28530.4	5.179
TaHSP40.36.2	119981	5.196
TaHSP40.173	67900.8	5.206
TaHSP40.100.1	35940.7	5.214
TaHSP40.166	28511.4	5.256
TaHSP40.22.4	120078	5.279
TaHSP40.155	68127.1	5.302
TaHSP40.133.2	19087.1	5.305
TaHSP40.68.2	35883.6	5.326
TaHSP40.194	28511.4	5.344
TaHSP40.225.2	42541	5.355
TaHSP40.204.1	28263.1	5.358
TaHSP40.191	14343	5.399
TaHSP40.210	14370.1	5.399
TaHSP40.103	21199.5	5.401
TaHSP40.70	21157.5	5.405
TaHSP40.90	84521.3	5.405
TaHSP40.151	28596.5	5.437
TaHSP40.59.3	71707	5.484
TaHSP40.262.2	41465.8	5.487
TaHSP40.75	29391.8	5.527
TaHSP40.163.1	46836.8	5.546
TaHSP40.181	46836.8	5.546
TaHSP40.150	46863.8	5.546
TaHSP40.59.2	76378.6	5.548
TaHSP40.59.1	75650.7	5.618
TaHSP40.45	76519.8	5.62
TaHSP40.52.2	76506.8	5.622
TaHSP40.242.1	42541.1	5.633
TaHSP40.262.1	42597.1	5.636
TaHSP40.182	28786.7	5.648
TaHSP40.100.2	45606.2	5.661
TaHSP40.52.1	75778.9	5.695
TaHSP40.91	35907.5	5.741
TaHSP40.114	19334.4	5.798
TaHSP40.33	281370	5.801
TaHSP40.133.1	19215.3	5.809
TaHSP40.68.1	45627.2	5.825
TaHSP40.5	281326	5.85
TaHSP40.19	281302	5.85
TaHSP40.85.1	21154.5	5.868
TaHSP40.120.1	24635.6	5.869
TaHSP40.253.1	42918.5	5.929
TaHSP40.131	42442.4	5.956
TaHSP40.200	108654	5.991
TaHSP40.139.1	13666.1	6.003
TaHSP40.115	27655.1	6.05
TaHSP40.56	122466	6.075
TaHSP40.28	50424.8	6.086
TaHSP40.22.1	109177	6.09
TaHSP40.85.2	20926.3	6.097
TaHSP40.254	25974.8	6.106
TaHSP40.161	46343.4	6.112
TaHSP40.148	46343.4	6.112
TaHSP40.179	46329.4	6.112
TaHSP40.189	108535	6.113
TaHSP40.226	17687.6	6.134
TaHSP40.208	108465	6.136
TaHSP40.119	101089	6.136
TaHSP40.139.2	12742.3	6.139
TaHSP40.122.2	19237.3	6.157
TaHSP40.39	37785.9	6.181
TaHSP40.25	37770.8	6.181
TaHSP40.42	115644	6.236
TaHSP40.17	39399.7	6.25
TaHSP40.8.1	158421	6.252
TaHSP40.77	51918	6.278
TaHSP40.3	39297.6	6.32
TaHSP40.31	39387.7	6.321
TaHSP40.36.1	158282	6.326
TaHSP40.92.1	51545.6	6.329
TaHSP40.92.2	35399.1	6.33
TaHSP40.169	34843.2	6.373
TaHSP40.263	17581.5	6.376
TaHSP40.22.2	158439	6.393
TaHSP40.273	35533.2	6.395
TaHSP40.86	37790.8	6.402
TaHSP40.22.3	158510	6.45
TaHSP40.178	43982	6.468
TaHSP40.109	51344.5	6.471
TaHSP40.116	34593.8	6.497
TaHSP40.49.1	115725	6.533
TaHSP40.49.2	122199	6.553
TaHSP40.24.2	39038.8	6.571
TaHSP40.190	47047.1	6.62
TaHSP40.201	47047.1	6.62
TaHSP40.209	47047.1	6.62
TaHSP40.130	27692.2	6.631
TaHSP40.32	59952.9	6.679
TaHSP40.160	44010	6.686
TaHSP40.149	57074.8	6.704
TaHSP40.180	57123.7	6.711
TaHSP40.120.2	31922.9	6.729
TaHSP40.147.2	43843.9	6.746
TaHSP40.11	35911	6.777
TaHSP40.104	37805.9	6.78
TaHSP40.162	57144.9	6.792
TaHSP40.24.1	38909.7	6.865
TaHSP40.122.1	19365.5	6.873
TaHSP40.188	32495.5	6.943
TaHSP40.221	33476.3	7.095
TaHSP40.258	33413.2	7.098
TaHSP40.87.2	36648.3	7.136
TaHSP40.243	16231	7.156
TaHSP40.105.1	36669.2	7.169
TaHSP40.71.2	37861	7.187
TaHSP40.234	23292	7.216
TaHSP40.238	33449.4	7.289
TaHSP40.65.3	123747	7.304
TaHSP40.65.5	117215	7.325
TaHSP40.18	59963	7.35
TaHSP40.4	60012	7.361
TaHSP40.38.2	39113.1	7.378
TaHSP40.65.2	80990.1	7.415
TaHSP40.65.4	116004	7.417
TaHSP40.81.3	119297	7.459
TaHSP40.97.4	118995	7.495
TaHSP40.81.2	118085	7.534
TaHSP40.199	32550.5	7.54
TaHSP40.94.2	31573.4	7.544
TaHSP40.15	131946	7.548
TaHSP40.38.1	38984	7.559
TaHSP40.97.3	119123	7.569
TaHSP40.29	131837	7.594
TaHSP40.81.1	83106.5	7.597
TaHSP40.10.2	39166	7.598
TaHSP40.72	38179.9	7.601
TaHSP40.105.2	38224	7.601
TaHSP40.225.1	50743.8	7.606
TaHSP40.98	21050.2	7.63
TaHSP40.97.2	117912	7.641
TaHSP40.108	83327.8	7.653
TaHSP40.87.1	38203.1	7.705
TaHSP40.97.1	82915.2	7.713
TaHSP40.65.1	70476.8	7.715
TaHSP40.1	132100	7.723
TaHSP40.110.1	39783.8	7.74
TaHSP40.84.2	111865	7.75
TaHSP40.10.1	39036.9	7.757
TaHSP40.253.2	43087	7.767
TaHSP40.76	82961.5	7.791
TaHSP40.252	46998.2	7.796
TaHSP40.60.2	82224.9	7.812
TaHSP40.46.2	82152.8	7.812
TaHSP40.71.1	37731.9	7.817
TaHSP40.84.3	112460	7.821
TaHSP40.102.1	113317	7.831
TaHSP40.211	49627.7	7.835
TaHSP40.137.1	39709.9	7.849
TaHSP40.157	45602.9	7.888
TaHSP40.219	49543.8	7.903
TaHSP40.236	49391.6	7.909
TaHSP40.256	49477.7	7.909
TaHSP40.217	25686.4	7.97
TaHSP40.171	61271.8	7.978
TaHSP40.153	61261.9	7.978
TaHSP40.140	61248.9	7.98
TaHSP40.84.4	114354	8.02
TaHSP40.147.1	47554.3	8.032
TaHSP40.74	89274.9	8.08
TaHSP40.69.3	113140	8.085
TaHSP40.192	49725.9	8.114
TaHSP40.41	75862.1	8.135
TaHSP40.175	45464.2	8.143
TaHSP40.144	45544.2	8.144
TaHSP40.202	49629.7	8.183
TaHSP40.93	83005.8	8.192
TaHSP40.46.1	79003.1	8.224
TaHSP40.60.1	79075.2	8.224
TaHSP40.53	79089.2	8.224
TaHSP40.138	84688.4	8.23
TaHSP40.102.2	108229	8.234
TaHSP40.84.1	109010	8.282
TaHSP40.69.2	107796	8.283
TaHSP40.14	74691	8.292
TaHSP40.27	74718	8.296
TaHSP40.101	48595.9	8.298
TaHSP40.83.2	48293.5	8.308
TaHSP40.125	19310.8	8.354
TaHSP40.62.2	52444	8.375
TaHSP40.48	52496	8.379
TaHSP40.137.4	51709.4	8.444
TaHSP40.83.1	42493.7	8.465
TaHSP40.152	84693.2	8.467
TaHSP40.137.2	59119.7	8.5
TaHSP40.255.2	50258.5	8.503
TaHSP40.110.2	59298.7	8.535
TaHSP40.69.1	108037	8.545
TaHSP40.137.3	58947.5	8.611
TaHSP40.164	20177	8.611
TaHSP40.94.1	34794.1	8.62
TaHSP40.272	34843.1	8.62
TaHSP40.235.3	50413.7	8.623
TaHSP40.255.1	52971.9	8.624
TaHSP40.242.2	37030.2	8.626
TaHSP40.67	42851.1	8.646
TaHSP40.89	82014.2	8.694
TaHSP40.2	36276.2	8.698
TaHSP40.16	36996	8.719
TaHSP40.30	36797.7	8.719
TaHSP40.55	51555	8.724
TaHSP40.235.1	53153.2	8.735
TaHSP40.62.1	51612.1	8.741
TaHSP40.235.4	50645	8.742
TaHSP40.78	34848.1	8.753
TaHSP40.61	66067.5	8.813
TaHSP40.235.2	53384.5	8.836
TaHSP40.218.2	50034.3	8.839
TaHSP40.215	47394.7	8.872
TaHSP40.207	30495.5	8.884
TaHSP40.128	79512.3	8.905
TaHSP40.40	38542.8	8.906
TaHSP40.26	39724	8.906
TaHSP40.13	39361.6	8.907
TaHSP40.57	30899.9	8.913
TaHSP40.80	37714.8	8.914
TaHSP40.218.1	52731.8	8.919
TaHSP40.88	35655.9	8.95
TaHSP40.47	66115.5	8.951
TaHSP40.127	58423.9	8.997
TaHSP40.198.2	34737.4	9.002
TaHSP40.187.2	34952.7	9.002
TaHSP40.129	27567	9.028
TaHSP40.96	37644.8	9.032
TaHSP40.224	38409.3	9.034
TaHSP40.261	38330.1	9.034
TaHSP40.165	20488.4	9.035
TaHSP40.64	37820.1	9.04
TaHSP40.241.2	38360.2	9.042
TaHSP40.241.1	38101.9	9.042
TaHSP40.54.1	65812.2	9.064
TaHSP40.54.2	66071.5	9.078
TaHSP40.107	35741.1	9.085
TaHSP40.205	52237.2	9.089
TaHSP40.195	51789.8	9.089
TaHSP40.214	51701.7	9.089
TaHSP40.73	35314.6	9.094
TaHSP40.198.1	37727.6	9.1
TaHSP40.187.1	37942.9	9.1
TaHSP40.135.2	28454.3	9.129
TaHSP40.168	79352	9.139
TaHSP40.117	79511.2	9.139
TaHSP40.184	79490.1	9.139
TaHSP40.271.2	34750.5	9.222
TaHSP40.123.2	62712.2	9.223
TaHSP40.123.1	62484.9	9.223
TaHSP40.51	28530.8	9.234
TaHSP40.21	42686.1	9.262
TaHSP40.7	42703.1	9.283
TaHSP40.50	31560.8	9.285
TaHSP40.271.1	37740.7	9.287
TaHSP40.43	31493.7	9.296
TaHSP40.44	28672.1	9.326
TaHSP40.134.2	62716.2	9.328
TaHSP40.134.1	62943.4	9.328
TaHSP40.58	28661.8	9.341
TaHSP40.237	10810.3	9.363
TaHSP40.257	11689.4	9.363
TaHSP40.124.2	28483.3	9.377
TaHSP40.35	42732.2	9.414
TaHSP40.113	62871.4	9.421
TaHSP40.143	44762.7	9.51
TaHSP40.112	29279.3	9.534
TaHSP40.135.1	29279.3	9.534
TaHSP40.176	18031.1	9.563
TaHSP40.240	15239.2	9.583
TaHSP40.223	15167.1	9.583
TaHSP40.260	15274.3	9.584
TaHSP40.269	14700.7	9.619
TaHSP40.6	32954	9.623
TaHSP40.124.1	29308.3	9.626
TaHSP40.251	13899.6	9.692
TaHSP40.250	13656.4	9.692
TaHSP40.228	14475.4	9.702
TaHSP40.34	32916.9	9.756
TaHSP40.20.2	32993	9.796
TaHSP40.264	17471.5	9.864
TaHSP40.9	36207.4	9.87
TaHSP40.156	51806.7	9.912
TaHSP40.66.1	19120.1	9.931
TaHSP40.265	32317.4	9.939
TaHSP40.174	57532.2	9.964
TaHSP40.20.1	29546.1	10.008
TaHSP40.126	17456.7	10.016
TaHSP40.158	17885.9	10.03
TaHSP40.37	36841.2	10.048
TaHSP40.23.1	36323.7	10.049
TaHSP40.196	23525.9	10.061
TaHSP40.244	14876.8	10.106
TaHSP40.23.2	35783	10.107
TaHSP40.231	14840.8	10.112
TaHSP40.245	14774.7	10.112
TaHSP40.268	14806.7	10.112
TaHSP40.220	11692.4	10.121
TaHSP40.186	32192.4	10.158
TaHSP40.66.2	20168.4	10.18
TaHSP40.167	30395.2	10.203
TaHSP40.118	30347	10.218
TaHSP40.63	21340.8	10.224
TaHSP40.95	21841.3	10.224
TaHSP40.79	21076.4	10.228
TaHSP40.146	17993.1	10.311
TaHSP40.82	20267.5	10.377
TaHSP40.136	17963.2	10.386
TaHSP40.111	17765	10.386
TaHSP40.106	14507.4	10.39
TaHSP40.99	20281.5	10.447
TaHSP40.206	23538	10.474
TaHSP40.183.2	34518	10.49
TaHSP40.159	17064.2	10.51
TaHSP40.266	14697.7	10.514
TaHSP40.230	14850.9	10.514
TaHSP40.229	14928	10.523
TaHSP40.227	14767.8	10.523
TaHSP40.249	13742.7	10.531
TaHSP40.185	35902.7	10.535
TaHSP40.270	15081.1	10.632
TaHSP40.145	17045.2	10.662
TaHSP40.177	17075.2	10.662
TaHSP40.197	20363.2	10.669
TaHSP40.121	16831.1	10.699
TaHSP40.170	38051	10.762
TaHSP40.232	13931.8	10.809
TaHSP40.246	14802.9	10.813
TaHSP40.183.1	39423.3	10.825
TaHSP40.132	17321.6	10.936
TaHSP40.247	14847.8	11.249
TaHSP40.267	14946	11.381
TaHSP40.248	16261.6	12.159
	49973.6	7.85645

## Sheet: Sheet3
header	molecular.weight	average.pI
TaHSP60.60	44202.3	4.652
TaHSP60.49.1	55302.2	4.709
TaHSP60.53.2	54873.7	4.742
TaHSP60.37	45047.8	4.821
TaHSP60.26.6	181159	4.919
TaHSP60.19	61368	4.942
TaHSP60.95	61367	4.942
TaHSP60.23.2	174608	4.954
TaHSP60.24.5	180808	5.007
TaHSP60.23.1	180709	5.015
TaHSP60.26.1	180816	5.015
TaHSP60.26.7	176946	5.026
TaHSP60.23.5	174465	5.041
TaHSP60.26.4	174570	5.041
TaHSP60.23.7	160533	5.057
TaHSP60.26.8	160593	5.078
TaHSP60.26.2	175867	5.082
TaHSP60.23.3	178097	5.083
TaHSP60.26.3	178202	5.083
TaHSP60.26.5	178516	5.103
TaHSP60.23.6	178411	5.103
TaHSP60.24.3	174347	5.112
TaHSP60.23.4	177477	5.121
TaHSP60.9.2	59504.6	5.124
TaHSP60.30.2	61485.2	5.133
TaHSP60.24.6	160413	5.137
TaHSP60.49.2	61759.6	5.137
TaHSP60.53.1	61761.6	5.137
TaHSP60.24.2	175645	5.157
TaHSP60.29.1	57977.6	5.177
TaHSP60.30.1	60952.7	5.191
TaHSP60.85.1	52414.5	5.194
TaHSP60.24.4	177387	5.2
TaHSP60.33.1	60034.8	5.208
TaHSP60.14.2	54334.7	5.227
TaHSP60.21.2	54271.7	5.227
TaHSP60.39	57719.3	5.235
TaHSP60.29.2	58478.2	5.246
TaHSP60.35	58001.6	5.251
TaHSP60.24.1	178872	5.253
TaHSP60.38.2	60656.8	5.253
TaHSP60.5	61063.3	5.274
TaHSP60.1	61105.4	5.274
TaHSP60.7	58876.7	5.3
TaHSP60.11	58938.8	5.301
TaHSP60.85.2	58842.9	5.312
TaHSP60.77	58842.9	5.312
TaHSP60.94.2	58942	5.314
TaHSP60.17.2	54376.8	5.316
TaHSP60.31	61128.4	5.337
TaHSP60.38.1	61185.4	5.342
TaHSP60.70.1	63944.4	5.378
TaHSP60.85.3	56561.2	5.389
TaHSP60.94.1	56660.3	5.391
TaHSP60.86.2	66621.4	5.395
TaHSP60.9.1	61122.4	5.462
TaHSP60.47	58010.9	5.477
TaHSP60.54	63636.8	5.495
TaHSP60.61.2	62876.9	5.498
TaHSP60.83.2	179361	5.5
TaHSP60.83.1	179489	5.5
TaHSP60.66	63664.9	5.502
TaHSP60.92.2	179267	5.517
TaHSP60.92.1	179395	5.517
TaHSP60.74	199281	5.531
TaHSP60.75.1	179536	5.571
TaHSP60.75.2	179408	5.571
TaHSP60.70.2	66458.4	5.583
TaHSP60.33.3	59287.1	5.622
TaHSP60.18	167211	5.629
TaHSP60.82.2	200004	5.643
TaHSP60.21.1	50577.5	5.646
TaHSP60.61.3	63819.2	5.646
TaHSP60.48	63029.9	5.648
TaHSP60.93.1	61728.3	5.65
TaHSP60.91	199461	5.657
TaHSP60.82.1	199542	5.67
TaHSP60.27	57282	5.671
TaHSP60.51	57693.5	5.672
TaHSP60.44	57664.5	5.672
TaHSP60.2	59386.4	5.674
TaHSP60.86.1	67472.6	5.678
TaHSP60.90.1	59352.3	5.712
TaHSP60.81.1	59382.3	5.713
TaHSP60.22	166518	5.735
TaHSP60.15.2	166871	5.74
TaHSP60.15.1	166871	5.74
TaHSP60.36	54475.9	5.759
TaHSP60.59	63106.3	5.761
TaHSP60.33.2	62335.7	5.764
TaHSP60.84.1	61709.3	5.772
TaHSP60.52	63060.5	5.783
TaHSP60.17.1	50710.7	5.804
TaHSP60.28	205658	5.807
TaHSP60.3	43811.7	5.809
TaHSP60.10	54394.8	5.812
TaHSP60.93.2	61011.5	5.815
TaHSP60.73	59382.4	5.816
TaHSP60.58	56587.9	5.826
TaHSP60.34.2	205703	5.831
TaHSP60.90.2	62147.4	5.855
TaHSP60.71.1	59284.2	5.861
TaHSP60.32.1	59284.2	5.861
TaHSP60.87	59284.2	5.861
TaHSP60.41	54490.9	5.866
TaHSP60.56.2	57714.8	5.875
TaHSP60.45	63299.4	5.882
TaHSP60.80.2	178027	5.883
TaHSP60.34.1	127710	5.898
TaHSP60.72	178352	5.903
TaHSP60.40.1	205974	5.904
TaHSP60.89	178078	5.934
TaHSP60.90.3	58457.3	5.934
TaHSP60.81.2	58487.3	5.937
TaHSP60.76	60980.5	5.958
TaHSP60.84.2	60992.5	5.958
TaHSP60.65	61051.2	5.967
TaHSP60.80.1	175118	6.013
TaHSP60.6	51083.1	6.081
TaHSP60.62.2	63929.5	6.083
TaHSP60.57	59013	6.094
TaHSP60.23.9	116377	6.116
TaHSP60.32.2	58389.2	6.116
TaHSP60.71.2	58389.2	6.116
TaHSP60.61.1	59441.9	6.131
TaHSP60.40.2	136289	6.146
TaHSP60.24.7	116312	6.157
TaHSP60.56.1	60032.5	6.158
TaHSP60.26.9	116575	6.162
TaHSP60.40.3	133004	6.163
TaHSP60.20.1	179524	6.205
TaHSP60.69	59038.1	6.21
TaHSP60.63	60021.6	6.224
TaHSP60.68	59993.5	6.224
TaHSP60.20.2	182689	6.233
TaHSP60.20.3	167407	6.237
TaHSP60.16	178143	6.295
TaHSP60.13.4	178220	6.296
TaHSP60.42	70094.9	6.305
TaHSP60.13.3	176059	6.307
TaHSP60.21.3	62990	6.317
TaHSP60.13.5	177795	6.334
TaHSP60.13.2	178542	6.345
TaHSP60.13.1	176705	6.373
TaHSP60.67	63845.4	6.471
TaHSP60.14.3	63417.5	6.497
TaHSP60.23.8	128126	6.53
TaHSP60.12	61175.3	6.531
TaHSP60.8	61612.7	6.532
TaHSP60.78	57466.5	6.564
TaHSP60.79	57450.5	6.564
TaHSP60.88	57466.5	6.564
TaHSP60.4	61285.4	6.61
TaHSP60.46	162493	6.698
TaHSP60.17.3	63791	6.719
TaHSP60.43	177232	6.81
TaHSP60.62.1	61317.6	6.979
TaHSP60.21.4	45308.6	7.058
TaHSP60.50	175966	7.125
TaHSP60.14.1	70274.4	7.257
TaHSP60.55	64018.7	7.408
TaHSP60.17.4	46077.5	7.799
TaHSP60.64	56849.7	8.226
TaHSP60.25	14562.9	9.974
	101086	5.77052

## Sheet: Sheet4
header	molecular.weight	average.pI
TaHSP70.69.2	54018.7	4.463
TaHSP70.22	72760.7	4.641
TaHSP70.17	56534.4	4.768
TaHSP70.34	67392.6	4.785
TaHSP70.82.2	67199.1	4.788
TaHSP70.68.2	67183.1	4.788
TaHSP70.68.3	52069	4.792
TaHSP70.61.1	69534.5	4.805
TaHSP70.86	8724.79	4.805
TaHSP70.76	73571.2	4.806
TaHSP70.32.1	45528.5	4.807
TaHSP70.61.2	73572.2	4.81
TaHSP70.82.3	67327.3	4.82
TaHSP70.79.3	67300.4	4.835
TaHSP70.3.1	71987.2	4.836
TaHSP70.69.1	73514.1	4.841
TaHSP70.38.1	66833	4.846
TaHSP70.7.2	92766	4.847
TaHSP70.45.2	71114.6	4.848
TaHSP70.4.1	67234.3	4.858
TaHSP70.16.1	67220.3	4.858
TaHSP70.82.1	63919.5	4.863
TaHSP70.1.4	92656.8	4.864
TaHSP70.27	71907.1	4.865
TaHSP70.8	73257.7	4.867
TaHSP70.73.2	67242.4	4.868
TaHSP70.3.2	73212.6	4.871
TaHSP70.15	72978.3	4.871
TaHSP70.7.1	93434.8	4.875
TaHSP70.72	73501.1	4.876
TaHSP70.53	71113.6	4.878
TaHSP70.21	71867.9	4.883
TaHSP70.96	71123.6	4.884
TaHSP70.75	71107.6	4.884
TaHSP70.90	71123.6	4.884
TaHSP70.60	71078.6	4.884
TaHSP70.82.4	71123.6	4.884
TaHSP70.68.4	71079.5	4.884
TaHSP70.14.1	92707.2	4.887
TaHSP70.1.3	84853.1	4.887
TaHSP70.23	71137.6	4.887
TaHSP70.79.2	71194.8	4.897
TaHSP70.64	71194.8	4.897
TaHSP70.13	92629.9	4.907
TaHSP70.33	71155.8	4.907
TaHSP70.56	71308.6	4.908
TaHSP70.40.1	71278.6	4.908
TaHSP70.68.1	69101.2	4.912
TaHSP70.14.3	93376	4.917
TaHSP70.106	72496.1	4.927
TaHSP70.6.1	92233.3	4.93
TaHSP70.6.2	84413.6	4.932
TaHSP70.73.1	71136.7	4.932
TaHSP70.110	72619.1	4.934
TaHSP70.94	73185.9	4.935
TaHSP70.88	73185.9	4.935
TaHSP70.80	73199.9	4.935
TaHSP70.14.2	89723.9	4.937
TaHSP70.2.1	93214.8	4.938
TaHSP70.63	72484.1	4.944
TaHSP70.37	71084.8	4.946
TaHSP70.49	71287.6	4.946
TaHSP70.105	73133.6	4.948
TaHSP70.11	71016.6	4.949
TaHSP70.4.2	71044.6	4.952
TaHSP70.16.2	71030.6	4.952
TaHSP70.103	72261.7	4.956
TaHSP70.2.3	89562.8	4.959
TaHSP70.2.4	90595.7	4.978
TaHSP70.38.2	70667.4	4.983
TaHSP70.43.2	71847.2	4.984
TaHSP70.54	71823.2	4.988
TaHSP70.46	71888.3	4.991
TaHSP70.79.1	59729.7	4.999
TaHSP70.40.2	71819.4	5.025
TaHSP70.97	48680.4	5.025
TaHSP70.39	62951.4	5.027
TaHSP70.26	72120.6	5.033
TaHSP70.45.1	73628.4	5.04
TaHSP70.98	56161.5	5.041
TaHSP70.25	70897.9	5.045
TaHSP70.43.1	73190.9	5.117
TaHSP70.57	62624	5.138
TaHSP70.109	71635.2	5.163
TaHSP70.5.1	73108.8	5.182
TaHSP70.104.1	81382.1	5.21
TaHSP70.111	81037.7	5.215
TaHSP70.114	72061.6	5.234
TaHSP70.18	47430.9	5.259
TaHSP70.102	57280.5	5.281
TaHSP70.52.1	72506.2	5.311
TaHSP70.84	53937.7	5.336
TaHSP70.87	54269	5.352
TaHSP70.74	48308.2	5.354
TaHSP70.81	97623.3	5.358
TaHSP70.89	97521	5.358
TaHSP70.107	81093.8	5.361
TaHSP70.44	61319.8	5.383
TaHSP70.1.1	61733.3	5.429
TaHSP70.32.3	65972.6	5.445
TaHSP70.36.2	66004.6	5.447
TaHSP70.95.1	97049.6	5.459
TaHSP70.93	56289.5	5.473
TaHSP70.24.1	53970.7	5.484
TaHSP70.85	59779.1	5.494
TaHSP70.1.2	62711.5	5.513
TaHSP70.9.1	63719.7	5.532
TaHSP70.24.2	58931.3	5.548
TaHSP70.32.4	73299	5.564
TaHSP70.50	62664.2	5.564
TaHSP70.29.3	73283.9	5.565
TaHSP70.36.1	73331	5.565
TaHSP70.78	66682	5.583
TaHSP70.10	27620.6	5.584
TaHSP70.104.2	71553.3	5.602
TaHSP70.101.2	85276.4	5.646
TaHSP70.67	48906.9	5.656
TaHSP70.62	72753.4	5.71
TaHSP70.99	104300	5.723
TaHSP70.70.2	68739.6	5.752
TaHSP70.77	72741.4	5.842
TaHSP70.95.2	84083.4	5.857
TaHSP70.70.1	65731.2	5.861
TaHSP70.2.2	58610.1	5.917
TaHSP70.9.2	72800.1	5.917
TaHSP70.83	58298.5	5.942
TaHSP70.20.2	52786.7	5.943
TaHSP70.100	66554.7	5.958
TaHSP70.29.4	69068.1	5.96
TaHSP70.5.2	51728.1	6.058
TaHSP70.92	50575.7	6.069
TaHSP70.30	55085.9	6.117
TaHSP70.55	53042.1	6.218
TaHSP70.59	50361.6	6.361
TaHSP70.28	67279.1	6.414
TaHSP70.91	60367.9	6.519
TaHSP70.58	49508.7	6.533
TaHSP70.12	21932.1	6.541
TaHSP70.31.1	70309.5	6.541
TaHSP70.65	49511.7	6.547
TaHSP70.31.2	62777	6.617
TaHSP70.32.2	69479.7	6.652
TaHSP70.29.2	69464.7	6.655
TaHSP70.35	67348.3	6.768
TaHSP70.112	49277.5	7.002
TaHSP70.52.2	49799.2	7.269
TaHSP70.42	59519.5	7.28
TaHSP70.101.1	88640.2	7.595
TaHSP70.41	64692.7	7.601
TaHSP70.108	47682.7	7.661
TaHSP70.48	64832.9	7.818
TaHSP70.19	56655.1	7.836
TaHSP70.51	45922.8	7.881
TaHSP70.113.2	27833.2	7.885
TaHSP70.71	86150.4	8.245
TaHSP70.113.1	24880.8	8.432
TaHSP70.47	70903.7	8.768
TaHSP70.29.1	50829	8.797
TaHSP70.66	39641.3	8.854
TaHSP70.20.1	44667.2	10.262
	67490.3	5.54647

## Sheet: Sheet5
header	molecular.weight	average.pI
TaHSP90.8.1	62190.2	4.638
TaHSP90.11.1	62204.2	4.641
TaHSP90.6.1	72415.1	4.651
TaHSP90.6.2	73147.6	4.683
TaHSP90.16.3	92356	4.683
TaHSP90.16.1	82272.6	4.685
TaHSP90.14.1	92657.3	4.701
TaHSP90.8.2	88301.7	4.723
TaHSP90.16.2	91176.7	4.723
TaHSP90.5	88346.7	4.73
TaHSP90.3.2	81445.2	4.75
TaHSP90.1	81131	4.75
TaHSP90.12.2	72393	4.75
TaHSP90.11.2	88360.8	4.759
TaHSP90.2	81290	4.763
TaHSP90.3.1	81266	4.766
TaHSP90.6.3	80433.3	4.772
TaHSP90.9.2	80460.3	4.772
TaHSP90.12.1	80460.3	4.772
TaHSP90.9.3	74834.9	4.78
TaHSP90.13	80452.3	4.791
TaHSP90.15.1	80455.4	4.793
TaHSP90.17	80437.3	4.793
TaHSP90.9.1	76169.3	4.803
TaHSP90.15.2	74345.5	4.865
TaHSP90.14.2	89426.9	4.894
TaHSP90.10.2	89605.2	4.936
TaHSP90.18	96076.5	4.939
TaHSP90.4.2	91607.5	4.991
TaHSP90.4.1	91479.4	4.991
TaHSP90.6.4	54672	4.998
TaHSP90.9.4	54699	4.998
TaHSP90.12.3	54699	4.998
TaHSP90.7	92498.6	5.021
TaHSP90.8.3	68212.6	5.251
TaHSP90.10.1	107259	6.65
	80256.6	4.86678

## Sheet: Sheet6
header	molecular.weight	average.pI
TaHSP100.50.1	7737.73	4.424
TaHSP100.6.1	78187.3	5.093
TaHSP100.62.1	91040.1	5.344
TaHSP100.62.2	101526	5.776
TaHSP100.2	101055	5.819
TaHSP100.59	101501	5.824
TaHSP100.4	101036	5.884
TaHSP100.5	101108	5.886
TaHSP100.57	101520	5.926
TaHSP100.56	110016	5.958
TaHSP100.58	110127	5.96
TaHSP100.9	101536	5.963
TaHSP100.11	101522	5.963
TaHSP100.15	100810	5.979
TaHSP100.18.1	100897	5.98
TaHSP100.16	101004	5.982
TaHSP100.61	110000	6.044
TaHSP100.6.2	99012.4	6.047
TaHSP100.73	70479.9	6.066
TaHSP100.74	57395.9	6.08
TaHSP100.69	72362.4	6.131
TaHSP100.29	83051.2	6.144
TaHSP100.33	99786.8	6.182
TaHSP100.72	70406.9	6.232
TaHSP100.65	69300.8	6.267
TaHSP100.1	73957.2	6.27
TaHSP100.64	70448.9	6.277
TaHSP100.20	102741	6.295
TaHSP100.18.2	99303.7	6.314
TaHSP100.30	103044	6.328
TaHSP100.36	102712	6.413
TaHSP100.14	63507.8	6.452
TaHSP100.80	70343.9	6.452
TaHSP100.42	100611	6.456
TaHSP100.41	101858	6.478
TaHSP100.84	70343.9	6.558
TaHSP100.51	100861	6.57
TaHSP100.39.2	100141	6.571
TaHSP100.38	101928	6.586
TaHSP100.49	102003	6.586
TaHSP100.26	70436.9	6.629
TaHSP100.27	70510.1	6.649
TaHSP100.40	108625	6.681
TaHSP100.83	108377	6.681
TaHSP100.32	108671	6.682
TaHSP100.22	69650	6.687
TaHSP100.66	68416.9	6.687
TaHSP100.39.1	100656	6.704
TaHSP100.68	72488.4	6.704
TaHSP100.67	68426.9	6.718
TaHSP100.37	75818.4	6.744
TaHSP100.44	67448	6.749
TaHSP100.76	68698.3	6.761
TaHSP100.17	64613	6.783
TaHSP100.70	71430.3	6.838
TaHSP100.23	72606.5	6.851
TaHSP100.71.1	73298.3	6.868
TaHSP100.71.2	73710.9	6.868
TaHSP100.81	68483.1	6.917
TaHSP100.82	68483.1	6.917
TaHSP100.75	68598.2	6.976
TaHSP100.45	75071.8	7.151
TaHSP100.47	62804.4	7.161
TaHSP100.25	65733.8	7.369
TaHSP100.77	58191.5	7.427
TaHSP100.48	75661.3	7.434
TaHSP100.3	80164.5	7.439
TaHSP100.46	75022.5	7.516
TaHSP100.13	69158.9	7.563
TaHSP100.55	74680.5	7.563
TaHSP100.60	88594.2	7.566
TaHSP100.24	68458.9	7.612
TaHSP100.63	65932	7.618
TaHSP100.79	38792.5	7.669
TaHSP100.78	61405.8	7.777
TaHSP100.10	102495	7.99
TaHSP100.12	102528	7.996
TaHSP100.31	83706	8.055
TaHSP100.7	102580	8.095
TaHSP100.50.2	46411.7	8.153
TaHSP100.34.1	73015.1	8.236
TaHSP100.54	74746.5	8.246
TaHSP100.8	76462.1	8.356
TaHSP100.52	72721.2	8.41
TaHSP100.34.2	70028.7	8.48
TaHSP100.35	73517.9	8.495
TaHSP100.19	83376.9	8.525
TaHSP100.43	72973.5	8.56
TaHSP100.28.1	72939	8.617
TaHSP100.53	72882.3	8.717
TaHSP100.28.2	69952.7	8.841
TaHSP100.21	73747.9	9.155
	81624.2	6.88528

## Sheet: Sheet7
header	molecular.weight	average.pI
TaSHSP.23.1	56567.8	4.304
TaSHSP.16	59830.5	4.333
TaSHSP.23.2	59656.3	4.368
TaSHSP.19.2	59507.2	4.377
TaSHSP.23.3	55963.4	4.416
TaSHSP.19.1	55814.3	4.426
TaSHSP.36	17640.8	4.521
TaSHSP.116	51478.4	4.539
TaSHSP.35	17665.9	4.55
TaSHSP.28	17661.8	4.554
TaSHSP.122	51346.4	4.57
TaSHSP.112	51191.3	4.619
TaSHSP.2	20562	4.686
TaSHSP.6	20532	4.686
TaSHSP.128	25183.3	4.761
TaSHSP.12	20585	4.795
TaSHSP.140.1	23181.4	4.934
TaSHSP.121	17582.9	4.937
TaSHSP.34	16598.7	5.023
TaSHSP.47	16690.9	5.024
TaSHSP.127	23636.7	5.069
TaSHSP.125	23636.7	5.069
TaSHSP.98	24104.9	5.086
TaSHSP.105	17340.6	5.093
TaSHSP.63	16239.6	5.145
TaSHSP.129	17625.5	5.153
TaSHSP.143	17874.9	5.185
TaSHSP.131	22656.8	5.189
TaSHSP.41	17594.3	5.192
TaSHSP.154	23562.8	5.193
TaSHSP.126	23407.5	5.204
TaSHSP.132	23234.4	5.206
TaSHSP.29	22700.8	5.31
TaSHSP.159	22957.1	5.356
TaSHSP.156	17976	5.374
TaSHSP.142	18019.1	5.391
TaSHSP.43	17335.2	5.407
TaSHSP.17	23940.1	5.407
TaSHSP.151	22950.1	5.408
TaSHSP.138.1	23330.5	5.41
TaSHSP.72	17507.7	5.413
TaSHSP.69	17392.6	5.422
TaSHSP.91	17694.9	5.424
TaSHSP.152	23068.3	5.425
TaSHSP.42	17478.3	5.429
TaSHSP.61	17323.1	5.429
TaSHSP.60	17323.1	5.429
TaSHSP.94	17334.5	5.432
TaSHSP.68	16862.8	5.434
TaSHSP.96	17556.7	5.434
TaSHSP.30	17926.7	5.439
TaSHSP.137	23456.8	5.44
TaSHSP.45	17730.5	5.45
TaSHSP.145	17751.5	5.458
TaSHSP.50	16866.1	5.459
TaSHSP.52	16807	5.459
TaSHSP.27	16836	5.459
TaSHSP.53	16807	5.459
TaSHSP.162	22246	5.481
TaSHSP.141	25439.6	5.52
TaSHSP.83	23921.7	5.548
TaSHSP.117.2	23454.5	5.565
TaSHSP.24	23997.3	5.635
TaSHSP.136	22112.3	5.674
TaSHSP.138.2	24122.5	5.677
TaSHSP.39	17629.4	5.711
TaSHSP.139	14799	5.734
TaSHSP.149	23388.7	5.762
TaSHSP.92	17467.6	5.768
TaSHSP.67	17559.6	5.779
TaSHSP.81	17376.6	5.779
TaSHSP.78	17295.5	5.78
TaSHSP.95	17530.6	5.786
TaSHSP.38	16895.1	5.804
TaSHSP.48	16868.1	5.804
TaSHSP.37	16950.2	5.804
TaSHSP.166	16905.1	5.804
TaSHSP.32	17305.1	5.878
TaSHSP.84	23953.7	5.879
TaSHSP.40	17550.4	5.886
TaSHSP.59	17423.3	5.886
TaSHSP.89	17621.4	5.888
TaSHSP.62	17568.4	5.901
TaSHSP.58	17780.6	5.908
TaSHSP.90	17792.5	5.908
TaSHSP.57	17700.4	5.908
TaSHSP.46	17670.4	5.908
TaSHSP.85	23800.5	5.954
TaSHSP.106	27351.6	5.996
TaSHSP.109	27522.8	5.997
TaSHSP.123.2	23465.5	6.018
TaSHSP.117.1	23510.6	6.018
TaSHSP.77	21955.9	6.033
TaSHSP.33	27985.3	6.186
TaSHSP.153	22913	6.187
TaSHSP.150	23604	6.231
TaSHSP.70	17263.5	6.281
TaSHSP.93	17467.7	6.29
TaSHSP.54	16867.1	6.3
TaSHSP.55	16867.1	6.3
TaSHSP.165	16862.1	6.303
TaSHSP.135	22317.1	6.34
TaSHSP.5	21761.5	6.394
TaSHSP.64	26344.6	6.424
TaSHSP.88	21926	6.444
TaSHSP.66	26447.9	6.454
TaSHSP.80	17479.7	6.489
TaSHSP.51	16860	6.493
TaSHSP.22	17164.4	6.515
TaSHSP.169	16823.1	6.621
TaSHSP.118	19008.5	6.631
TaSHSP.120	27413.8	6.717
TaSHSP.110	19963.6	6.73
TaSHSP.147	35824.4	6.764
TaSHSP.163	20100.8	6.794
TaSHSP.114	20042.7	6.794
TaSHSP.56	17672.4	6.894
TaSHSP.157	15250	6.931
TaSHSP.124	19101.6	6.931
TaSHSP.111	28853.6	7.086
TaSHSP.123.1	23521.6	7.199
TaSHSP.11	25007.2	7.248
TaSHSP.18	18092.4	7.367
TaSHSP.144	15001.1	7.381
TaSHSP.49	16845.1	7.407
TaSHSP.25	16880.2	7.408
TaSHSP.26	16964.3	7.408
TaSHSP.31	17767.6	7.941
TaSHSP.155	25366.6	7.944
TaSHSP.133	34623.1	7.95
TaSHSP.44	18480.4	7.952
TaSHSP.75	25136.5	7.953
TaSHSP.101	27633	7.983
TaSHSP.115	28662.4	8.012
TaSHSP.82	26874.5	8.022
TaSHSP.65	26576.1	8.035
TaSHSP.104	21567.6	8.183
TaSHSP.73.2	24201.6	8.279
TaSHSP.108	21655.9	8.279
TaSHSP.113	23447.5	8.443
TaSHSP.100	21305.3	8.476
TaSHSP.130	15119.3	8.531
TaSHSP.158	15077.2	8.713
TaSHSP.71	17468.8	8.735
TaSHSP.134	34086.6	8.876
TaSHSP.148	13775	8.877
TaSHSP.86	25539	8.918
TaSHSP.4	23251.2	8.923
TaSHSP.107.1	29289.3	9.023
TaSHSP.103.1	24019.4	9.024
TaSHSP.10	22578.5	9.171
TaSHSP.1	22848.9	9.171
TaSHSP.87	35657.6	9.254
TaSHSP.146	41176.6	9.309
TaSHSP.99	24367.8	9.311
TaSHSP.160	35940.7	9.327
TaSHSP.21	19535.5	9.336
TaSHSP.103-2	24730.4	9.343
TaSHSP.164	23281.6	9.405
TaSHSP.76	35828.8	9.444
TaSHSP.7	34151.8	9.445
TaSHSP.13	32727.1	9.456
TaSHSP.107.2	23939.2	9.478
TaSHSP.161	35717.5	9.483
TaSHSP.73.1	26995.6	9.514
TaSHSP.168	31185.3	9.548
TaSHSP.167	31185.3	9.548
TaSHSP.15	31452.7	9.652
TaSHSP.97	26499.2	9.672
TaSHSP.74	39606.2	9.687
TaSHSP.20	25443.9	9.711
TaSHSP.119	19142.9	9.725
TaSHSP.9	30561.6	9.733
TaSHSP.140.2	20987.2	9.797
TaSHSP.3	34452	9.813
TaSHSP.8	27360.4	9.878
TaSHSP.14	41875.7	10.027
TaSHSP.102	56274.1	10.062
TaSHSP.79	13407	10.744
	23895.8	6.69052
