# Supplementary material for: Genome-wide Identification and Characterization of Heat Shock Protein Family Reveals Role in Development and Stress Conditions in Triticum aestivum L
Source: Sci Rep. 2020 May 12;10:7858. doi: 10.1038/s41598-020-64746-2 (PMC7217896; doi:10.1038/s41598-020-64746-2)
Supplement: Supplementary file 8 — Dataset 7. [file 41598_2020_64746_MOESM8_ESM.xlsx]

## Sheet: TaHSP40
	Data File 7: Orthologous with O.sativa, H. vulgure, S. bicolor, Z. mays, A.thaliana
Query	Orthologus	% identity	E-value	Bit-score
TaHSP40_100_1	HSPIR|HSP40_ARTH114|HSP40_1942|Arabidopsis	85.13	5e-156	541
TaHSP40_179	HSPIR|HSP40_ARTH39|HSP40_1867|Arabidopsis	89.89	5e-45	172
TaHSP40_161	HSPIR|HSP40_ARTH39|HSP40_1867|Arabidopsis	88.76	7e-45	172
TaHSP40_148	HSPIR|HSP40_ARTH39|HSP40_1867|Arabidopsis	88.76	7e-45	172
TaHSP40_163_1	HSPIR|HSP40_ARTH39|HSP40_1867|Arabidopsis	87.64	7e-44	169
TaHSP40_181	HSPIR|HSP40_ARTH39|HSP40_1867|Arabidopsis	87.64	7e-44	169
TaHSP40_150	HSPIR|HSP40_ARTH39|HSP40_1867|Arabidopsis	86.52	2e-43	167
		87.7629
TaHSP40_150	HSPIR|HSP40_ORSA11|HSP40_2107|Oryza	90.05	0	776
TaHSP40_163_1	HSPIR|HSP40_ORSA11|HSP40_2107|Oryza	89.81	0	775
TaHSP40_181	HSPIR|HSP40_ORSA11|HSP40_2107|Oryza	89.81	0	775
TaHSP40_179	HSPIR|HSP40_ORSA11|HSP40_2107|Oryza	86.22	0	745
TaHSP40_161	HSPIR|HSP40_ORSA11|HSP40_2107|Oryza	85.99	0	744
TaHSP40_148	HSPIR|HSP40_ORSA11|HSP40_2107|Oryza	85.99	0	744
TaHSP40_179	HSPIR|HSP40_ORSA12|HSP40_2108|Oryza	92.18	0	793
TaHSP40_161	HSPIR|HSP40_ORSA12|HSP40_2108|Oryza	91.94	0	792
TaHSP40_148	HSPIR|HSP40_ORSA12|HSP40_2108|Oryza	91.94	0	792
TaHSP40_40	HSPIR|HSP40_ORSA15|HSP40_2111|Oryza	86.38	0	624
TaHSP40_31	HSPIR|HSP40_ORSA18|HSP40_2114|Oryza	89.46	0	640
TaHSP40_3	HSPIR|HSP40_ORSA18|HSP40_2114|Oryza	89.17	0	639
TaHSP40_17	HSPIR|HSP40_ORSA18|HSP40_2114|Oryza	88.89	0	637
TaHSP40_241_2	HSPIR|HSP40_ORSA20|HSP40_2116|Oryza	88.41	2e-177	612
TaHSP40_241_1	HSPIR|HSP40_ORSA20|HSP40_2116|Oryza	88.12	2e-175	605
TaHSP40_261	HSPIR|HSP40_ORSA20|HSP40_2116|Oryza	87.83	8e-177	610
TaHSP40_224	HSPIR|HSP40_ORSA20|HSP40_2116|Oryza	86.38	5e-174	601
TaHSP40_46_2	HSPIR|HSP40_ORSA23|HSP40_2119|Oryza	85.89	0	1280
TaHSP40_60_2	HSPIR|HSP40_ORSA23|HSP40_2119|Oryza	85.75	0	1278
TaHSP40_46_2	HSPIR|HSP40_ORSA24|HSP40_2120|Oryza	86.05	0	1269
TaHSP40_60_2	HSPIR|HSP40_ORSA24|HSP40_2120|Oryza	85.91	0	1267
TaHSP40_14	HSPIR|HSP40_ORSA28|HSP40_2124|Oryza	87.98	2e-104	370
TaHSP40_27	HSPIR|HSP40_ORSA28|HSP40_2124|Oryza	87.98	2e-104	370
TaHSP40_41	HSPIR|HSP40_ORSA28|HSP40_2124|Oryza	87.02	9e-103	365
TaHSP40_143	HSPIR|HSP40_ORSA3|HSP40_2099|Oryza	93.3	0	752
TaHSP40_156	HSPIR|HSP40_ORSA3|HSP40_2099|Oryza	86.35	0	754
TaHSP40_174	HSPIR|HSP40_ORSA3|HSP40_2099|Oryza	86.13	0	753
TaHSP40_256	HSPIR|HSP40_ORSA31|HSP40_2127|Oryza	85.39	0	740
TaHSP40_100_1	HSPIR|HSP40_ORSA34|HSP40_2130|Oryza	95.73	3e-62	229
TaHSP40_68_2	HSPIR|HSP40_ORSA34|HSP40_2130|Oryza	94.87	1e-61	227
TaHSP40_100_2	HSPIR|HSP40_ORSA34|HSP40_2130|Oryza	94.58	2e-106	377
TaHSP40_100_1	HSPIR|HSP40_ORSA34|HSP40_2130|Oryza	94.58	1e-106	377
TaHSP40_68_2	HSPIR|HSP40_ORSA34|HSP40_2130|Oryza	94.09	2e-106	376
TaHSP40_68_1	HSPIR|HSP40_ORSA34|HSP40_2130|Oryza	94.09	2e-106	376
TaHSP40_211	HSPIR|HSP40_ORSA38|HSP40_2134|Oryza	89.24	0	763
TaHSP40_192	HSPIR|HSP40_ORSA38|HSP40_2134|Oryza	89.24	0	763
TaHSP40_202	HSPIR|HSP40_ORSA38|HSP40_2134|Oryza	89.01	0	761
TaHSP40_239	HSPIR|HSP40_ORSA43|HSP40_2139|Oryza	85.79	0	682
TaHSP40_222	HSPIR|HSP40_ORSA43|HSP40_2139|Oryza	85.79	0	684
TaHSP40_259_2	HSPIR|HSP40_ORSA43|HSP40_2139|Oryza	85.53	0	683
TaHSP40_259_1	HSPIR|HSP40_ORSA43|HSP40_2139|Oryza	85.47	2e-172	595
TaHSP40_242_2	HSPIR|HSP40_ORSA45|HSP40_2141|Oryza	89.74	6e-160	554
TaHSP40_242_1	HSPIR|HSP40_ORSA45|HSP40_2141|Oryza	89.15	0	675
TaHSP40_225_2	HSPIR|HSP40_ORSA45|HSP40_2141|Oryza	88.92	0	670
TaHSP40_262_1	HSPIR|HSP40_ORSA45|HSP40_2141|Oryza	88.92	0	670
TaHSP40_225_1	HSPIR|HSP40_ORSA45|HSP40_2141|Oryza	88.35	2e-179	619
TaHSP40_262_2	HSPIR|HSP40_ORSA45|HSP40_2141|Oryza	86.81	0	646
TaHSP40_191	HSPIR|HSP40_ORSA49|HSP40_2145|Oryza	85.12	2e-61	224
TaHSP40_92_2	HSPIR|HSP40_ORSA50|HSP40_2146|Oryza	85.63	8e-160	553
TaHSP40_52_2	HSPIR|HSP40_ORSA55|HSP40_2151|Oryza	91.48	0	1246
TaHSP40_59_2	HSPIR|HSP40_ORSA55|HSP40_2151|Oryza	91.48	0	1242
TaHSP40_45	HSPIR|HSP40_ORSA55|HSP40_2151|Oryza	91.19	0	1244
TaHSP40_52_1	HSPIR|HSP40_ORSA55|HSP40_2151|Oryza	90.6	0	1229
TaHSP40_59_1	HSPIR|HSP40_ORSA55|HSP40_2151|Oryza	90.6	0	1225
TaHSP40_59_3	HSPIR|HSP40_ORSA55|HSP40_2151|Oryza	86.05	0	1152
TaHSP40_52_2	HSPIR|HSP40_ORSA56|HSP40_2152|Oryza	91.34	0	1246
TaHSP40_59_2	HSPIR|HSP40_ORSA56|HSP40_2152|Oryza	91.34	0	1241
TaHSP40_45	HSPIR|HSP40_ORSA56|HSP40_2152|Oryza	91.04	0	1244
TaHSP40_52_1	HSPIR|HSP40_ORSA56|HSP40_2152|Oryza	90.46	0	1229
TaHSP40_59_1	HSPIR|HSP40_ORSA56|HSP40_2152|Oryza	90.46	0	1224
TaHSP40_59_3	HSPIR|HSP40_ORSA56|HSP40_2152|Oryza	85.9	0	1151
TaHSP40_188	HSPIR|HSP40_ORSA57|HSP40_2153|Oryza	87.06	6e-139	484
TaHSP40_199	HSPIR|HSP40_ORSA57|HSP40_2153|Oryza	86.06	2e-136	476
TaHSP40_207	HSPIR|HSP40_ORSA57|HSP40_2153|Oryza	85.11	4e-124	434
TaHSP40_14	HSPIR|HSP40_ORSA62|HSP40_2158|Oryza	87.19	0	647
TaHSP40_27	HSPIR|HSP40_ORSA62|HSP40_2158|Oryza	87.19	0	647
TaHSP40_41	HSPIR|HSP40_ORSA62|HSP40_2158|Oryza	86.65	0	642
TaHSP40_143	HSPIR|HSP40_ORSA7|HSP40_2103|Oryza	92.89	0	758
TaHSP40_156	HSPIR|HSP40_ORSA7|HSP40_2103|Oryza	87.22	0	766
TaHSP40_174	HSPIR|HSP40_ORSA7|HSP40_2103|Oryza	87	0	766
TaHSP40_161	HSPIR|HSP40_ORSA84|HSP40_2180|Oryza	94	4e-24	103
TaHSP40_148	HSPIR|HSP40_ORSA84|HSP40_2180|Oryza	94	4e-24	103
TaHSP40_179	HSPIR|HSP40_ORSA84|HSP40_2180|Oryza	94	4e-24	103
TaHSP40_163_1	HSPIR|HSP40_ORSA84|HSP40_2180|Oryza	92.16	7e-23	99.4
TaHSP40_181	HSPIR|HSP40_ORSA84|HSP40_2180|Oryza	92.16	7e-23	99.4
TaHSP40_150	HSPIR|HSP40_ORSA84|HSP40_2180|Oryza	92.16	7e-23	99.4
TaHSP40_190	HSPIR|HSP40_ORSA9|HSP40_2105|Oryza	87.06	0	759
TaHSP40_201	HSPIR|HSP40_ORSA9|HSP40_2105|Oryza	87.06	0	759
TaHSP40_209	HSPIR|HSP40_ORSA9|HSP40_2105|Oryza	87.06	0	759
TaHSP40_112	HSPIR|HSP40_ORSA97|HSP40_2193|Oryza	94.29	1e-134	469
TaHSP40_135_1	HSPIR|HSP40_ORSA97|HSP40_2193|Oryza	94.29	1e-134	469
TaHSP40_124_1	HSPIR|HSP40_ORSA97|HSP40_2193|Oryza	93.47	1e-133	466
TaHSP40_135_2	HSPIR|HSP40_ORSA97|HSP40_2193|Oryza	90.48	3e-119	418
TaHSP40_124_2	HSPIR|HSP40_ORSA97|HSP40_2193|Oryza	89.61	3e-118	415
TaHSP40_5	HSPIR|HSP40_ORSA99|HSP40_2195|Oryza	87.57	0	4554
TaHSP40_19	HSPIR|HSP40_ORSA99|HSP40_2195|Oryza	87.5	0	4549
TaHSP40_33	HSPIR|HSP40_ORSA99|HSP40_2195|Oryza	87.38	0	4542
		89.19
TaHSP40_40	HSPIR|HSP40_SOBI10|HSP40_2413|Sorghum	85.6	0	624
TaHSP40_3	HSPIR|HSP40_SOBI12|HSP40_2415|Sorghum	90.29	0	650
TaHSP40_17	HSPIR|HSP40_SOBI12|HSP40_2415|Sorghum	90.29	0	647
TaHSP40_31	HSPIR|HSP40_SOBI12|HSP40_2415|Sorghum	90	0	647
TaHSP40_261	HSPIR|HSP40_SOBI14|HSP40_2417|Sorghum	86.74	2e-171	592
TaHSP40_241_2	HSPIR|HSP40_SOBI14|HSP40_2417|Sorghum	86.46	6e-171	590
TaHSP40_224	HSPIR|HSP40_SOBI14|HSP40_2417|Sorghum	85.88	9e-170	587
TaHSP40_241_1	HSPIR|HSP40_SOBI14|HSP40_2417|Sorghum	85.88	5e-168	581
TaHSP40_187_1	HSPIR|HSP40_SOBI16|HSP40_2419|Sorghum	85.21	2e-168	582
TaHSP40_68_2	HSPIR|HSP40_SOBI23|HSP40_2426|Sorghum	95.28	6e-174	600
TaHSP40_100_1	HSPIR|HSP40_SOBI23|HSP40_2426|Sorghum	95.28	1e-174	602
TaHSP40_68_1	HSPIR|HSP40_SOBI23|HSP40_2426|Sorghum	91.18	0	740
TaHSP40_100_2	HSPIR|HSP40_SOBI23|HSP40_2426|Sorghum	90.93	0	742
TaHSP40_143	HSPIR|HSP40_SOBI3|HSP40_2406|Sorghum	92.65	0	760
TaHSP40_156	HSPIR|HSP40_SOBI3|HSP40_2406|Sorghum	91.33	0	763
TaHSP40_174	HSPIR|HSP40_SOBI3|HSP40_2406|Sorghum	91.08	0	762
TaHSP40_92_2	HSPIR|HSP40_SOBI35|HSP40_2438|Sorghum	86.34	3e-160	555
TaHSP40_242_2	HSPIR|HSP40_SOBI38|HSP40_2441|Sorghum	85.71	2e-154	536
TaHSP40_211	HSPIR|HSP40_SOBI39|HSP40_2442|Sorghum	89.46	0	769
TaHSP40_202	HSPIR|HSP40_SOBI39|HSP40_2442|Sorghum	89.01	0	762
TaHSP40_192	HSPIR|HSP40_SOBI39|HSP40_2442|Sorghum	89.01	0	766
TaHSP40_190	HSPIR|HSP40_SOBI5|HSP40_2408|Sorghum	87.06	0	763
TaHSP40_201	HSPIR|HSP40_SOBI5|HSP40_2408|Sorghum	87.06	0	763
TaHSP40_209	HSPIR|HSP40_SOBI5|HSP40_2408|Sorghum	87.06	0	763
TaHSP40_207	HSPIR|HSP40_SOBI53|HSP40_2456|Sorghum	87.45	1e-122	429
TaHSP40_179	HSPIR|HSP40_SOBI7|HSP40_2410|Sorghum	91.71	0	791
TaHSP40_161	HSPIR|HSP40_SOBI7|HSP40_2410|Sorghum	91.47	0	790
TaHSP40_148	HSPIR|HSP40_SOBI7|HSP40_2410|Sorghum	91.47	0	790
TaHSP40_112	HSPIR|HSP40_SOBI81|HSP40_2484|Sorghum	95.92	9e-136	473
TaHSP40_135_1	HSPIR|HSP40_SOBI81|HSP40_2484|Sorghum	95.92	9e-136	473
TaHSP40_124_1	HSPIR|HSP40_SOBI81|HSP40_2484|Sorghum	95.1	1e-134	469
TaHSP40_135_2	HSPIR|HSP40_SOBI81|HSP40_2484|Sorghum	92.64	8e-121	423
TaHSP40_124_2	HSPIR|HSP40_SOBI81|HSP40_2484|Sorghum	91.77	9e-120	420
TaHSP40_5	HSPIR|HSP40_SOBI84|HSP40_2487|Sorghum	87.41	0	4437
TaHSP40_19	HSPIR|HSP40_SOBI84|HSP40_2487|Sorghum	87.41	0	4427
TaHSP40_33	HSPIR|HSP40_SOBI84|HSP40_2487|Sorghum	87.14	0	4420
		89.7278
TaHSP40_40	HSPIR|HSP40_ZEMA12|HSP40_2628|Zea	85.87	0	624
TaHSP40_68_2	HSPIR|HSP40_ZEMA28|HSP40_2644|Zea	93.71	3e-171	591
TaHSP40_100_1	HSPIR|HSP40_ZEMA28|HSP40_2644|Zea	93.71	9e-172	593
TaHSP40_68_1	HSPIR|HSP40_ZEMA28|HSP40_2644|Zea	89.22	0	722
TaHSP40_100_2	HSPIR|HSP40_ZEMA28|HSP40_2644|Zea	89.22	0	725
TaHSP40_143	HSPIR|HSP40_ZEMA3|HSP40_2619|Zea	90.42	0	743
TaHSP40_174	HSPIR|HSP40_ZEMA3|HSP40_2619|Zea	90.1	0	753
TaHSP40_156	HSPIR|HSP40_ZEMA3|HSP40_2619|Zea	89.86	0	751
TaHSP40_133_2	HSPIR|HSP40_ZEMA35|HSP40_2651|Zea	86.17	5e-45	171
TaHSP40_133_1	HSPIR|HSP40_ZEMA35|HSP40_2651|Zea	86.17	5e-45	171
TaHSP40_211	HSPIR|HSP40_ZEMA42|HSP40_2658|Zea	88.76	0	765
TaHSP40_202	HSPIR|HSP40_ZEMA42|HSP40_2658|Zea	88.31	0	760
TaHSP40_192	HSPIR|HSP40_ZEMA42|HSP40_2658|Zea	88.31	0	764
TaHSP40_203_2	HSPIR|HSP40_ZEMA47|HSP40_2663|Zea	87.25	1e-48	182
TaHSP40_203_1	HSPIR|HSP40_ZEMA47|HSP40_2663|Zea	87.25	4e-50	187
TaHSP40_212_1	HSPIR|HSP40_ZEMA47|HSP40_2663|Zea	86.27	3e-49	184
TaHSP40_212_2	HSPIR|HSP40_ZEMA47|HSP40_2663|Zea	86.27	6e-48	180
TaHSP40_193	HSPIR|HSP40_ZEMA47|HSP40_2663|Zea	85.29	1e-48	182
TaHSP40_190	HSPIR|HSP40_ZEMA5|HSP40_2621|Zea	85.65	0	753
TaHSP40_201	HSPIR|HSP40_ZEMA5|HSP40_2621|Zea	85.65	0	753
TaHSP40_209	HSPIR|HSP40_ZEMA5|HSP40_2621|Zea	85.65	0	753
TaHSP40_207	HSPIR|HSP40_ZEMA51|HSP40_2667|Zea	89.44	1e-91	327
TaHSP40_92_2	HSPIR|HSP40_ZEMA54|HSP40_2670|Zea	86.34	4e-160	554
TaHSP40_179	HSPIR|HSP40_ZEMA6|HSP40_2622|Zea	91.47	0	791
TaHSP40_161	HSPIR|HSP40_ZEMA6|HSP40_2622|Zea	91.23	0	790
TaHSP40_148	HSPIR|HSP40_ZEMA6|HSP40_2622|Zea	91.23	0	790
TaHSP40_120_1	HSPIR|HSP40_ZEMA62|HSP40_2678|Zea	85.86	2e-97	345
TaHSP40_43	HSPIR|HSP40_ZEMA71|HSP40_2687|Zea	85.56	2e-126	442
TaHSP40_50	HSPIR|HSP40_ZEMA71|HSP40_2687|Zea	85.56	7e-127	444
TaHSP40_161	HSPIR|HSP40_ZEMA72|HSP40_2688|Zea	90	1e-23	101
TaHSP40_148	HSPIR|HSP40_ZEMA72|HSP40_2688|Zea	90	1e-23	101
TaHSP40_179	HSPIR|HSP40_ZEMA72|HSP40_2688|Zea	90	1e-23	101
TaHSP40_163_1	HSPIR|HSP40_ZEMA72|HSP40_2688|Zea	86.27	4e-21	93.6
TaHSP40_181	HSPIR|HSP40_ZEMA72|HSP40_2688|Zea	86.27	4e-21	93.6
TaHSP40_150	HSPIR|HSP40_ZEMA72|HSP40_2688|Zea	86.27	4e-21	93.6
TaHSP40_112	HSPIR|HSP40_ZEMA78|HSP40_2694|Zea	95.1	2e-134	469
TaHSP40_135_1	HSPIR|HSP40_ZEMA78|HSP40_2694|Zea	95.1	2e-134	469
TaHSP40_124_1	HSPIR|HSP40_ZEMA78|HSP40_2694|Zea	94.29	2e-133	465
TaHSP40_135_2	HSPIR|HSP40_ZEMA78|HSP40_2694|Zea	91.77	2e-119	419
TaHSP40_124_2	HSPIR|HSP40_ZEMA78|HSP40_2694|Zea	90.91	2e-118	416
TaHSP40_163_1	HSPIR|HSP40_ZEMA8|HSP40_2624|Zea	90.52	0	777
TaHSP40_181	HSPIR|HSP40_ZEMA8|HSP40_2624|Zea	90.52	0	777
TaHSP40_163_2	HSPIR|HSP40_ZEMA8|HSP40_2624|Zea	90.3	0	685
TaHSP40_150	HSPIR|HSP40_ZEMA8|HSP40_2624|Zea	90.28	0	776
TaHSP40_179	HSPIR|HSP40_ZEMA8|HSP40_2624|Zea	85.51	0	737
TaHSP40_161	HSPIR|HSP40_ZEMA8|HSP40_2624|Zea	85.27	0	736
TaHSP40_148	HSPIR|HSP40_ZEMA8|HSP40_2624|Zea	85.27	0	736
		88.7117
		89.1159

## Sheet: TaHSP60
Query	Orthologs descriptiopn	%identity	e-value	Bit-score
TaHSP60_2	HSPIR|CCT1_ORSA1|HSP60_1090|Oryza	93.39	0	969
TaHSP60_10	HSPIR|CCT1_ORSA1|HSP60_1090|Oryza	93.39	0	892
TaHSP60_81_1	HSPIR|CCT1_ORSA1|HSP60_1090|Oryza	93.21	0	979
TaHSP60_90_1	HSPIR|CCT1_ORSA1|HSP60_1090|Oryza	92.84	0	974
TaHSP60_73	HSPIR|CCT1_ORSA1|HSP60_1090|Oryza	92.65	0	974
TaHSP60_71_1	HSPIR|CCT1_ORSA1|HSP60_1090|Oryza	92.48	0	972
TaHSP60_87	HSPIR|CCT1_ORSA1|HSP60_1090|Oryza	92.48	0	972
TaHSP60_6	HSPIR|CCT1_ORSA1|HSP60_1090|Oryza	92.16	0	831
TaHSP60_32_1	HSPIR|CCT1_ORSA1|HSP60_1090|Oryza	92.11	0	969
TaHSP60_81_2	HSPIR|CCT1_ORSA1|HSP60_1090|Oryza	91.93	0	958
TaHSP60_90_3	HSPIR|CCT1_ORSA1|HSP60_1090|Oryza	91.56	0	953
TaHSP60_71_2	HSPIR|CCT1_ORSA1|HSP60_1090|Oryza	91.19	0	951
TaHSP60_32_2	HSPIR|CCT1_ORSA1|HSP60_1090|Oryza	90.83	0	948
TaHSP60_41	HSPIR|CCT2_ORSA1|HSP60_1091|Oryza	92.8	0	907
TaHSP60_36	HSPIR|CCT2_ORSA1|HSP60_1091|Oryza	92.6	0	906
TaHSP60_27	HSPIR|CCT2_ORSA1|HSP60_1091|Oryza	92.19	0	949
TaHSP60_47	HSPIR|CCT2_ORSA1|HSP60_1091|Oryza	91.62	0	947
TaHSP60_51	HSPIR|CCT2_ORSA1|HSP60_1091|Oryza	91.43	0	945
TaHSP60_44	HSPIR|CCT2_ORSA1|HSP60_1091|Oryza	91.25	0	946
TaHSP60_36	HSPIR|CCT2_ORSA2|HSP60_1092|Oryza	95.74	7e-98	347
TaHSP60_41	HSPIR|CCT2_ORSA2|HSP60_1092|Oryza	95.74	7e-98	347
TaHSP60_27	HSPIR|CCT2_ORSA2|HSP60_1092|Oryza	94.37	6e-111	391
TaHSP60_47	HSPIR|CCT2_ORSA2|HSP60_1092|Oryza	93.9	1e-110	390
TaHSP60_44	HSPIR|CCT2_ORSA2|HSP60_1092|Oryza	93.9	1e-110	390
TaHSP60_51	HSPIR|CCT2_ORSA2|HSP60_1092|Oryza	93.43	3e-110	389
TaHSP60_84_2	HSPIR|CCT3_ORSA1|HSP60_1093|Oryza	92.83	0	1026
TaHSP60_93_2	HSPIR|CCT3_ORSA1|HSP60_1093|Oryza	92.65	0	1024
TaHSP60_76	HSPIR|CCT3_ORSA1|HSP60_1093|Oryza	92.47	0	1024
TaHSP60_84_1	HSPIR|CCT3_ORSA1|HSP60_1093|Oryza	91.5	0	1017
TaHSP60_93_1	HSPIR|CCT3_ORSA1|HSP60_1093|Oryza	91.33	0	1014
TaHSP60_85_2	HSPIR|CCT5_ORSA1|HSP60_1098|Oryza	92.15	0	968
TaHSP60_77	HSPIR|CCT5_ORSA1|HSP60_1098|Oryza	92.15	0	968
TaHSP60_94_2	HSPIR|CCT5_ORSA1|HSP60_1098|Oryza	91.96	0	964
TaHSP60_85_1	HSPIR|CCT5_ORSA1|HSP60_1098|Oryza	91.67	0	845
TaHSP60_3	HSPIR|CCT5_ORSA1|HSP60_1098|Oryza	91.65	0	719
TaHSP60_11	HSPIR|CCT5_ORSA1|HSP60_1098|Oryza	91.59	0	973
TaHSP60_7	HSPIR|CCT5_ORSA1|HSP60_1098|Oryza	91.03	0	967
TaHSP60_57	HSPIR|CCT6_ORSA1|HSP60_1099|Oryza	91.78	0	983
TaHSP60_69	HSPIR|CCT6_ORSA1|HSP60_1099|Oryza	91.59	0	980
TaHSP60_56_1	HSPIR|CCT7_ORSA1|HSP60_1100|Oryza	91.07	0	991
TaHSP60_63	HSPIR|CCT7_ORSA1|HSP60_1100|Oryza	90.71	0	990
TaHSP60_68	HSPIR|CCT7_ORSA1|HSP60_1100|Oryza	90.71	0	989
TaHSP60_35	HSPIR|CCT8_ORSA1|HSP60_1101|Oryza	92.59	0	977
TaHSP60_29_1	HSPIR|CCT8_ORSA1|HSP60_1101|Oryza	92.59	0	977
TaHSP60_39	HSPIR|CCT8_ORSA1|HSP60_1101|Oryza	92.13	0	960
TaHSP60_29_2	HSPIR|CCT8_ORSA1|HSP60_1101|Oryza	91.91	0	971
TaHSP60_70_1	HSPIR|CPN60_ORSA1|HSP60_1080|Oryza	95.03	1e-79	287
TaHSP60_70_2	HSPIR|CPN60_ORSA1|HSP60_1080|Oryza	95.03	1e-79	287
TaHSP60_33_2	HSPIR|CPN60_ORSA1|HSP60_1080|Oryza	95.03	1e-79	287
TaHSP60_33_3	HSPIR|CPN60_ORSA1|HSP60_1080|Oryza	95.03	1e-79	287
TaHSP60_33_1	HSPIR|CPN60_ORSA1|HSP60_1080|Oryza	95.03	1e-79	287
TaHSP60_86_2	HSPIR|CPN60_ORSA1|HSP60_1080|Oryza	95.03	1e-79	287
TaHSP60_86_1	HSPIR|CPN60_ORSA1|HSP60_1080|Oryza	95.03	1e-79	287
TaHSP60_53_2	HSPIR|CPN60_ORSA2|HSP60_1081|Oryza	94.28	0	905
TaHSP60_49_1	HSPIR|CPN60_ORSA2|HSP60_1081|Oryza	94.08	0	904
TaHSP60_53_1	HSPIR|CPN60_ORSA2|HSP60_1081|Oryza	90	0	981
TaHSP60_60	HSPIR|CPN60_ORSA3|HSP60_1082|Oryza	94.15	0	743
TaHSP60_54	HSPIR|CPN60_ORSA3|HSP60_1082|Oryza	91.15	0	1051
TaHSP60_66	HSPIR|CPN60_ORSA3|HSP60_1082|Oryza	91.15	0	1049
TaHSP60_61_3	HSPIR|CPN60_ORSA3|HSP60_1082|Oryza	90.6	0	1037
TaHSP60_5	HSPIR|CPN60_ORSA4|HSP60_1083|Oryza	94.6	0	1041
TaHSP60_1	HSPIR|CPN60_ORSA4|HSP60_1083|Oryza	94.6	0	1041
TaHSP60_9_1	HSPIR|CPN60_ORSA4|HSP60_1083|Oryza	94.08	0	1036
TaHSP60_9_2	HSPIR|CPN60_ORSA4|HSP60_1083|Oryza	93.85	0	999
TaHSP60_31	HSPIR|CPN60_ORSA4|HSP60_1083|Oryza	91.84	0	1021
TaHSP60_38_1	HSPIR|CPN60_ORSA4|HSP60_1083|Oryza	91.84	0	1022
TaHSP60_42	HSPIR|CPN60_ORSA4|HSP60_1083|Oryza	91.67	0	1020
TaHSP60_38_2	HSPIR|CPN60_ORSA4|HSP60_1083|Oryza	91.15	0	1008
TaHSP60_1	HSPIR|CPN60_ORSA6|HSP60_1085|Oryza	92.72	0	1024
TaHSP60_5	HSPIR|CPN60_ORSA6|HSP60_1085|Oryza	92.55	0	1023
TaHSP60_9_1	HSPIR|CPN60_ORSA6|HSP60_1085|Oryza	92.03	0	1017
TaHSP60_9_2	HSPIR|CPN60_ORSA6|HSP60_1085|Oryza	91.73	0	980
TaHSP60_31	HSPIR|CPN60_ORSA6|HSP60_1085|Oryza	91.71	0	1016
TaHSP60_42	HSPIR|CPN60_ORSA6|HSP60_1085|Oryza	91.54	0	1014
TaHSP60_38_1	HSPIR|CPN60_ORSA6|HSP60_1085|Oryza	91.54	0	1016
TaHSP60_38_2	HSPIR|CPN60_ORSA6|HSP60_1085|Oryza	90.85	0	1001
TaHSP60_95	HSPIR|CPN60_ORSA8|HSP60_1087|Oryza	92.91	0	1021
TaHSP60_19	HSPIR|CPN60_ORSA8|HSP60_1087|Oryza	92.56	0	1018
		92.5851
TaHSP60_10	HSPIR|CCT1_SOBI1|HSP60_1192|Sorghum	92.59	0	879
TaHSP60_2	HSPIR|CCT1_SOBI1|HSP60_1192|Sorghum	92.11	0	952
TaHSP60_81_1	HSPIR|CCT1_SOBI1|HSP60_1192|Sorghum	91.56	0	961
TaHSP60_90_1	HSPIR|CCT1_SOBI1|HSP60_1192|Sorghum	91.19	0	956
TaHSP60_73	HSPIR|CCT1_SOBI1|HSP60_1192|Sorghum	90.99	0	956
TaHSP60_6	HSPIR|CCT1_SOBI1|HSP60_1192|Sorghum	90.89	0	816
TaHSP60_71_1	HSPIR|CCT1_SOBI1|HSP60_1192|Sorghum	90.83	0	953
TaHSP60_87	HSPIR|CCT1_SOBI1|HSP60_1192|Sorghum	90.83	0	953
TaHSP60_32_1	HSPIR|CCT1_SOBI1|HSP60_1192|Sorghum	90.46	0	951
TaHSP60_81_2	HSPIR|CCT1_SOBI1|HSP60_1192|Sorghum	90.28	0	940
TaHSP60_47	HSPIR|CCT2_SOBI1|HSP60_1193|Sorghum	94.67	0	974
TaHSP60_51	HSPIR|CCT2_SOBI1|HSP60_1193|Sorghum	94.48	0	972
TaHSP60_44	HSPIR|CCT2_SOBI1|HSP60_1193|Sorghum	94.48	0	972
TaHSP60_27	HSPIR|CCT2_SOBI1|HSP60_1193|Sorghum	94.1	0	969
TaHSP60_41	HSPIR|CCT2_SOBI1|HSP60_1193|Sorghum	94	0	919
TaHSP60_36	HSPIR|CCT2_SOBI1|HSP60_1193|Sorghum	93.8	0	918
TaHSP60_84_2	HSPIR|CCT3_SOBI1|HSP60_1194|Sorghum	93.19	0	1029
TaHSP60_93_2	HSPIR|CCT3_SOBI1|HSP60_1194|Sorghum	93.01	0	1026
TaHSP60_76	HSPIR|CCT3_SOBI1|HSP60_1194|Sorghum	92.83	0	1026
TaHSP60_84_1	HSPIR|CCT3_SOBI1|HSP60_1194|Sorghum	92.04	0	1022
TaHSP60_93_1	HSPIR|CCT3_SOBI1|HSP60_1194|Sorghum	91.86	0	1020
TaHSP60_78	HSPIR|CCT4_SOBI1|HSP60_1195|Sorghum	92.35	0	949
TaHSP60_79	HSPIR|CCT4_SOBI1|HSP60_1195|Sorghum	92.35	0	949
TaHSP60_88	HSPIR|CCT4_SOBI1|HSP60_1195|Sorghum	92.35	0	949
TaHSP60_85_2	HSPIR|CCT5_SOBI1|HSP60_1196|Sorghum	91.78	0	974
TaHSP60_77	HSPIR|CCT5_SOBI1|HSP60_1196|Sorghum	91.78	0	974
TaHSP60_85_1	HSPIR|CCT5_SOBI1|HSP60_1196|Sorghum	91.45	0	851
TaHSP60_94_2	HSPIR|CCT5_SOBI1|HSP60_1196|Sorghum	91.4	0	968
TaHSP60_3	HSPIR|CCT5_SOBI1|HSP60_1196|Sorghum	91.14	0	716
TaHSP60_11	HSPIR|CCT5_SOBI1|HSP60_1196|Sorghum	90.47	0	969
TaHSP60_85_2	HSPIR|CCT5_SOBI2|HSP60_1197|Sorghum	91.59	0	969
TaHSP60_77	HSPIR|CCT5_SOBI2|HSP60_1197|Sorghum	91.59	0	969
TaHSP60_85_1	HSPIR|CCT5_SOBI2|HSP60_1197|Sorghum	91.45	0	849
TaHSP60_94_2	HSPIR|CCT5_SOBI2|HSP60_1197|Sorghum	91.21	0	964
TaHSP60_3	HSPIR|CCT5_SOBI2|HSP60_1197|Sorghum	90.89	0	717
TaHSP60_11	HSPIR|CCT5_SOBI2|HSP60_1197|Sorghum	90.47	0	969
TaHSP60_57	HSPIR|CCT6_SOBI1|HSP60_1198|Sorghum	90.65	0	971
TaHSP60_69	HSPIR|CCT6_SOBI1|HSP60_1198|Sorghum	90.65	0	972
TaHSP60_56_1	HSPIR|CCT7_SOBI1|HSP60_1199|Sorghum	93.93	0	1023
TaHSP60_63	HSPIR|CCT7_SOBI1|HSP60_1199|Sorghum	93.57	0	1022
TaHSP60_68	HSPIR|CCT7_SOBI1|HSP60_1199|Sorghum	93.57	0	1021
TaHSP60_35	HSPIR|CCT8_SOBI1|HSP60_1200|Sorghum	92.07	0	975
TaHSP60_29_1	HSPIR|CCT8_SOBI1|HSP60_1200|Sorghum	92.07	0	975
TaHSP60_39	HSPIR|CCT8_SOBI1|HSP60_1200|Sorghum	91.76	0	960
TaHSP60_29_2	HSPIR|CCT8_SOBI1|HSP60_1200|Sorghum	91.39	0	969
TaHSP60_53_2	HSPIR|CPN60_SOBI3|HSP60_1185|Sorghum	92.64	0	887
TaHSP60_49_1	HSPIR|CPN60_SOBI3|HSP60_1185|Sorghum	92.45	0	886
TaHSP60_5	HSPIR|CPN60_SOBI4|HSP60_1186|Sorghum	94.63	0	1036
TaHSP60_1	HSPIR|CPN60_SOBI4|HSP60_1186|Sorghum	94.63	0	1036
TaHSP60_9_2	HSPIR|CPN60_SOBI4|HSP60_1186|Sorghum	93.86	0	996
TaHSP60_9_1	HSPIR|CPN60_SOBI4|HSP60_1186|Sorghum	93.76	0	1028
TaHSP60_38_1	HSPIR|CPN60_SOBI4|HSP60_1186|Sorghum	91.35	0	1018
TaHSP60_42	HSPIR|CPN60_SOBI4|HSP60_1186|Sorghum	91.18	0	1016
TaHSP60_31	HSPIR|CPN60_SOBI4|HSP60_1186|Sorghum	91	0	1014
TaHSP60_38_2	HSPIR|CPN60_SOBI4|HSP60_1186|Sorghum	90.66	0	1004
TaHSP60_70_1	HSPIR|CPN60_SOBI5|HSP60_1187|Sorghum	91.81	0	1039
TaHSP60_70_2	HSPIR|CPN60_SOBI5|HSP60_1187|Sorghum	91.81	0	1039
TaHSP60_86_2	HSPIR|CPN60_SOBI5|HSP60_1187|Sorghum	91.81	0	1038
TaHSP60_86_1	HSPIR|CPN60_SOBI5|HSP60_1187|Sorghum	91.81	0	1038
TaHSP60_33_3	HSPIR|CPN60_SOBI5|HSP60_1187|Sorghum	91.52	0	954
TaHSP60_21_4	HSPIR|CPN60_SOBI6|HSP60_1188|Sorghum	91.02	4e-82	295
TaHSP60_21_3	HSPIR|CPN60_SOBI6|HSP60_1188|Sorghum	91.02	6e-82	295
TaHSP60_17_4	HSPIR|CPN60_SOBI6|HSP60_1188|Sorghum	90.17	9e-83	297
TaHSP60_17_3	HSPIR|CPN60_SOBI6|HSP60_1188|Sorghum	90.17	1e-82	297
TaHSP60_5	HSPIR|CPN60_SOBI8|HSP60_1190|Sorghum	91.12	4e-81	292
TaHSP60_1	HSPIR|CPN60_SOBI8|HSP60_1190|Sorghum	91.12	4e-81	292
TaHSP60_9_2	HSPIR|CPN60_SOBI8|HSP60_1190|Sorghum	91.1	1e-71	260
TaHSP60_9_1	HSPIR|CPN60_SOBI8|HSP60_1190|Sorghum	90.53	1e-80	290
TaHSP60_31	HSPIR|CPN60_SOBI8|HSP60_1190|Sorghum	90.53	4e-81	292
TaHSP60_42	HSPIR|CPN60_SOBI8|HSP60_1190|Sorghum	90.53	5e-81	292
TaHSP60_38_2	HSPIR|CPN60_SOBI8|HSP60_1190|Sorghum	90.53	2e-81	293
TaHSP60_38_1	HSPIR|CPN60_SOBI8|HSP60_1190|Sorghum	90.53	2e-81	293
		91.8807
TaHSP60_70_1	HSPIR|CPN60_ARTH2|HSP60_1004|Arabidopsis	90.86	3e-91	325
TaHSP60_70_2	HSPIR|CPN60_ARTH2|HSP60_1004|Arabidopsis	90.86	3e-91	325
TaHSP60_33_2	HSPIR|CPN60_ARTH2|HSP60_1004|Arabidopsis	90.86	3e-91	325
TaHSP60_33_3	HSPIR|CPN60_ARTH2|HSP60_1004|Arabidopsis	90.86	3e-91	325
TaHSP60_33_1	HSPIR|CPN60_ARTH2|HSP60_1004|Arabidopsis	90.86	3e-91	325
TaHSP60_86_2	HSPIR|CPN60_ARTH2|HSP60_1004|Arabidopsis	90.86	3e-91	325
TaHSP60_86_1	HSPIR|CPN60_ARTH2|HSP60_1004|Arabidopsis	90.86	3e-91	325
TaHSP60_60	HSPIR|CPN60_ARTH2|HSP60_1004|Arabidopsis	90.08	1e-58	216
		90.7625
TaHSP60_10	HSPIR|CCT1_ZEMA1|HSP60_1270|Zea	92.79	0	885
TaHSP60_2	HSPIR|CCT1_ZEMA1|HSP60_1270|Zea	92.66	0	959
TaHSP60_81_1	HSPIR|CCT1_ZEMA1|HSP60_1270|Zea	91.56	0	962
TaHSP60_6	HSPIR|CCT1_ZEMA1|HSP60_1270|Zea	91.31	0	821
TaHSP60_90_1	HSPIR|CCT1_ZEMA1|HSP60_1270|Zea	91.19	0	957
TaHSP60_73	HSPIR|CCT1_ZEMA1|HSP60_1270|Zea	90.99	0	957
TaHSP60_71_1	HSPIR|CCT1_ZEMA1|HSP60_1270|Zea	90.83	0	954
TaHSP60_87	HSPIR|CCT1_ZEMA1|HSP60_1270|Zea	90.83	0	954
TaHSP60_32_1	HSPIR|CCT1_ZEMA1|HSP60_1270|Zea	90.46	0	952
TaHSP60_81_2	HSPIR|CCT1_ZEMA1|HSP60_1270|Zea	90.28	0	941
TaHSP60_2	HSPIR|CCT1_ZEMA2|HSP60_1271|Zea	94.97	7e-80	288
TaHSP60_10	HSPIR|CCT1_ZEMA2|HSP60_1271|Zea	94.94	9e-79	284
TaHSP60_44	HSPIR|CCT2_ZEMA1|HSP60_1272|Zea	94.29	0	969
TaHSP60_47	HSPIR|CCT2_ZEMA1|HSP60_1272|Zea	94.1	0	967
TaHSP60_27	HSPIR|CCT2_ZEMA1|HSP60_1272|Zea	93.9	0	966
TaHSP60_51	HSPIR|CCT2_ZEMA1|HSP60_1272|Zea	93.9	0	966
TaHSP60_41	HSPIR|CCT2_ZEMA1|HSP60_1272|Zea	93.8	0	917
TaHSP60_36	HSPIR|CCT2_ZEMA1|HSP60_1272|Zea	93.6	0	916
TaHSP60_84_2	HSPIR|CCT3_ZEMA1|HSP60_1273|Zea	93.55	0	1030
TaHSP60_93_2	HSPIR|CCT3_ZEMA1|HSP60_1273|Zea	93.37	0	1027
TaHSP60_76	HSPIR|CCT3_ZEMA1|HSP60_1273|Zea	93.19	0	1027
TaHSP60_84_1	HSPIR|CCT3_ZEMA1|HSP60_1273|Zea	92.39	0	1023
TaHSP60_93_1	HSPIR|CCT3_ZEMA1|HSP60_1273|Zea	92.21	0	1021
TaHSP60_78	HSPIR|CCT4_ZEMA1|HSP60_1274|Zea	92.16	0	947
TaHSP60_79	HSPIR|CCT4_ZEMA1|HSP60_1274|Zea	92.16	0	947
TaHSP60_88	HSPIR|CCT4_ZEMA1|HSP60_1274|Zea	92.16	0	947
TaHSP60_78	HSPIR|CCT4_ZEMA2|HSP60_1275|Zea	91.04	0	937
TaHSP60_79	HSPIR|CCT4_ZEMA2|HSP60_1275|Zea	91.04	0	937
TaHSP60_88	HSPIR|CCT4_ZEMA2|HSP60_1275|Zea	91.04	0	937
TaHSP60_85_1	HSPIR|CCT5_ZEMA1|HSP60_1276|Zea	91.67	0	850
TaHSP60_85_2	HSPIR|CCT5_ZEMA1|HSP60_1276|Zea	91.4	0	966
TaHSP60_77	HSPIR|CCT5_ZEMA1|HSP60_1276|Zea	91.4	0	966
TaHSP60_94_2	HSPIR|CCT5_ZEMA1|HSP60_1276|Zea	91.03	0	961
TaHSP60_3	HSPIR|CCT5_ZEMA1|HSP60_1276|Zea	90.89	0	717
TaHSP60_11	HSPIR|CCT5_ZEMA1|HSP60_1276|Zea	90.28	0	967
TaHSP60_85_1	HSPIR|CCT5_ZEMA2|HSP60_1277|Zea	91.67	0	850
TaHSP60_85_2	HSPIR|CCT5_ZEMA2|HSP60_1277|Zea	91.4	0	967
TaHSP60_77	HSPIR|CCT5_ZEMA2|HSP60_1277|Zea	91.4	0	967
TaHSP60_94_2	HSPIR|CCT5_ZEMA2|HSP60_1277|Zea	91.03	0	961
TaHSP60_3	HSPIR|CCT5_ZEMA2|HSP60_1277|Zea	90.63	0	714
TaHSP60_11	HSPIR|CCT5_ZEMA2|HSP60_1277|Zea	90.28	0	966
TaHSP60_57	HSPIR|CCT6_ZEMA1|HSP60_1278|Zea	91.21	0	974
TaHSP60_69	HSPIR|CCT6_ZEMA1|HSP60_1278|Zea	91.21	0	975
TaHSP60_56_1	HSPIR|CCT7_ZEMA1|HSP60_1279|Zea	93.21	0	1014
TaHSP60_63	HSPIR|CCT7_ZEMA1|HSP60_1279|Zea	92.86	0	1014
TaHSP60_68	HSPIR|CCT7_ZEMA1|HSP60_1279|Zea	92.86	0	1013
TaHSP60_35	HSPIR|CCT8_ZEMA1|HSP60_1280|Zea	90.77	0	969
TaHSP60_29_1	HSPIR|CCT8_ZEMA1|HSP60_1280|Zea	90.77	0	969
TaHSP60_39	HSPIR|CCT8_ZEMA1|HSP60_1280|Zea	90.45	0	954
TaHSP60_29_2	HSPIR|CCT8_ZEMA1|HSP60_1280|Zea	90.11	0	963
TaHSP60_5	HSPIR|CPN60_ZEMA1|HSP60_1258|Zea	94.62	0	1038
TaHSP60_1	HSPIR|CPN60_ZEMA1|HSP60_1258|Zea	94.62	0	1038
TaHSP60_9_2	HSPIR|CPN60_ZEMA1|HSP60_1258|Zea	94.21	0	1000
TaHSP60_9_1	HSPIR|CPN60_ZEMA1|HSP60_1258|Zea	94.1	0	1032
TaHSP60_38_1	HSPIR|CPN60_ZEMA1|HSP60_1258|Zea	90.66	0	1009
TaHSP60_31	HSPIR|CPN60_ZEMA1|HSP60_1258|Zea	90.48	0	1007
TaHSP60_42	HSPIR|CPN60_ZEMA1|HSP60_1258|Zea	90.48	0	1007
TaHSP60_5	HSPIR|CPN60_ZEMA10|HSP60_1267|Zea	95.32	0	1043
TaHSP60_1	HSPIR|CPN60_ZEMA10|HSP60_1267|Zea	95.32	0	1043
TaHSP60_9_2	HSPIR|CPN60_ZEMA10|HSP60_1267|Zea	94.77	0	1004
TaHSP60_9_1	HSPIR|CPN60_ZEMA10|HSP60_1267|Zea	94.45	0	1035
TaHSP60_38_1	HSPIR|CPN60_ZEMA10|HSP60_1267|Zea	91.35	0	1019
TaHSP60_42	HSPIR|CPN60_ZEMA10|HSP60_1267|Zea	91.18	0	1017
TaHSP60_31	HSPIR|CPN60_ZEMA10|HSP60_1267|Zea	91	0	1016
TaHSP60_38_2	HSPIR|CPN60_ZEMA10|HSP60_1267|Zea	90.66	0	1005
TaHSP60_5	HSPIR|CPN60_ZEMA11|HSP60_1268|Zea	94.11	0	1032
TaHSP60_1	HSPIR|CPN60_ZEMA11|HSP60_1268|Zea	94.11	0	1032
TaHSP60_9_1	HSPIR|CPN60_ZEMA11|HSP60_1268|Zea	93.24	0	1024
TaHSP60_9_2	HSPIR|CPN60_ZEMA11|HSP60_1268|Zea	93.02	0	996
TaHSP60_38_1	HSPIR|CPN60_ZEMA11|HSP60_1268|Zea	90.48	0	1010
TaHSP60_42	HSPIR|CPN60_ZEMA11|HSP60_1268|Zea	90.31	0	1008
TaHSP60_31	HSPIR|CPN60_ZEMA11|HSP60_1268|Zea	90.14	0	1006
TaHSP60_5	HSPIR|CPN60_ZEMA12|HSP60_1269|Zea	94.97	0	1040
TaHSP60_1	HSPIR|CPN60_ZEMA12|HSP60_1269|Zea	94.97	0	1040
TaHSP60_9_1	HSPIR|CPN60_ZEMA12|HSP60_1269|Zea	94.11	0	1032
TaHSP60_9_2	HSPIR|CPN60_ZEMA12|HSP60_1269|Zea	93.92	0	1004
TaHSP60_38_1	HSPIR|CPN60_ZEMA12|HSP60_1269|Zea	91	0	1016
TaHSP60_42	HSPIR|CPN60_ZEMA12|HSP60_1269|Zea	90.83	0	1014
TaHSP60_31	HSPIR|CPN60_ZEMA12|HSP60_1269|Zea	90.66	0	1013
TaHSP60_38_2	HSPIR|CPN60_ZEMA12|HSP60_1269|Zea	90.31	0	1002
TaHSP60_5	HSPIR|CPN60_ZEMA2|HSP60_1259|Zea	94.1	0	1032
TaHSP60_1	HSPIR|CPN60_ZEMA2|HSP60_1259|Zea	94.1	0	1032
TaHSP60_9_2	HSPIR|CPN60_ZEMA2|HSP60_1259|Zea	93.85	0	996
TaHSP60_9_1	HSPIR|CPN60_ZEMA2|HSP60_1259|Zea	93.75	0	1028
TaHSP60_38_1	HSPIR|CPN60_ZEMA2|HSP60_1259|Zea	90.14	0	1003
TaHSP60_53_2	HSPIR|CPN60_ZEMA3|HSP60_1260|Zea	92.8	0	887
TaHSP60_49_1	HSPIR|CPN60_ZEMA3|HSP60_1260|Zea	92.6	0	886
TaHSP60_33_3	HSPIR|CPN60_ZEMA6|HSP60_1263|Zea	92.06	0	959
TaHSP60_86_2	HSPIR|CPN60_ZEMA6|HSP60_1263|Zea	91.99	0	1043
TaHSP60_86_1	HSPIR|CPN60_ZEMA6|HSP60_1263|Zea	91.99	0	1043
TaHSP60_70_1	HSPIR|CPN60_ZEMA6|HSP60_1263|Zea	91.97	0	1041
TaHSP60_70_2	HSPIR|CPN60_ZEMA6|HSP60_1263|Zea	91.83	0	1043
TaHSP60_60	HSPIR|CPN60_ZEMA7|HSP60_1264|Zea	92.03	0	723
TaHSP60_5	HSPIR|CPN60_ZEMA9|HSP60_1266|Zea	95.15	0	1042
TaHSP60_1	HSPIR|CPN60_ZEMA9|HSP60_1266|Zea	95.15	0	1042
TaHSP60_9_1	HSPIR|CPN60_ZEMA9|HSP60_1266|Zea	94.28	0	1034
TaHSP60_9_2	HSPIR|CPN60_ZEMA9|HSP60_1266|Zea	94.1	0	1006
TaHSP60_38_1	HSPIR|CPN60_ZEMA9|HSP60_1266|Zea	91.18	0	1018
TaHSP60_42	HSPIR|CPN60_ZEMA9|HSP60_1266|Zea	91	0	1016
TaHSP60_31	HSPIR|CPN60_ZEMA9|HSP60_1266|Zea	90.83	0	1015
TaHSP60_38_2	HSPIR|CPN60_ZEMA9|HSP60_1266|Zea	90.48	0	1004
		92.2972

## Sheet: TaHSP70
Query	Orthologs	%identity	e-value	Bit-score
TaHSP70_44	HSPIR|HSP70_ARTH1|HSP70_0919|Arabidopsis	92.2	0	1014
TaHSP70_11	HSPIR|HSP70_ARTH1|HSP70_0919|Arabidopsis	92.12	0	1195
TaHSP70_75	HSPIR|HSP70_ARTH1|HSP70_0919|Arabidopsis	92	0	1186
TaHSP70_16_2	HSPIR|HSP70_ARTH1|HSP70_0919|Arabidopsis	91.96	0	1194
TaHSP70_45_2	HSPIR|HSP70_ARTH1|HSP70_0919|Arabidopsis	91.85	0	1194
TaHSP70_96	HSPIR|HSP70_ARTH1|HSP70_0919|Arabidopsis	91.85	0	1186
TaHSP70_90	HSPIR|HSP70_ARTH1|HSP70_0919|Arabidopsis	91.85	0	1186
TaHSP70_82_4	HSPIR|HSP70_ARTH1|HSP70_0919|Arabidopsis	91.85	0	1186
TaHSP70_68_4	HSPIR|HSP70_ARTH1|HSP70_0919|Arabidopsis	91.85	0	1184
TaHSP70_45_1	HSPIR|HSP70_ARTH1|HSP70_0919|Arabidopsis	91.82	0	1190
TaHSP70_4_2	HSPIR|HSP70_ARTH1|HSP70_0919|Arabidopsis	91.81	0	1192
TaHSP70_53	HSPIR|HSP70_ARTH1|HSP70_0919|Arabidopsis	91.69	0	1192
TaHSP70_23	HSPIR|HSP70_ARTH1|HSP70_0919|Arabidopsis	91.69	0	1184
TaHSP70_60	HSPIR|HSP70_ARTH1|HSP70_0919|Arabidopsis	91.69	0	1183
TaHSP70_82_1	HSPIR|HSP70_ARTH1|HSP70_0919|Arabidopsis	91.36	0	1047
TaHSP70_68_3	HSPIR|HSP70_ARTH1|HSP70_0919|Arabidopsis	90.77	0	728
TaHSP70_37	HSPIR|HSP70_ARTH1|HSP70_0919|Arabidopsis	90.51	0	1172
TaHSP70_79_1	HSPIR|HSP70_ARTH1|HSP70_0919|Arabidopsis	90.51	0	713
TaHSP70_38_2	HSPIR|HSP70_ARTH1|HSP70_0919|Arabidopsis	90.46	0	1167
TaHSP70_40_1	HSPIR|HSP70_ARTH1|HSP70_0919|Arabidopsis	90.35	0	1173
TaHSP70_40_2	HSPIR|HSP70_ARTH1|HSP70_0919|Arabidopsis	90.32	0	1169
TaHSP70_56	HSPIR|HSP70_ARTH1|HSP70_0919|Arabidopsis	90.2	0	1172
TaHSP70_49	HSPIR|HSP70_ARTH1|HSP70_0919|Arabidopsis	90.2	0	1171
TaHSP70_33	HSPIR|HSP70_ARTH1|HSP70_0919|Arabidopsis	90.2	0	1169
TaHSP70_79_1	HSPIR|HSP70_ARTH14|HSP70_0932|Arabidopsis	91.79	0	720
TaHSP70_68_3	HSPIR|HSP70_ARTH14|HSP70_0932|Arabidopsis	91.02	0	728
TaHSP70_44	HSPIR|HSP70_ARTH14|HSP70_0932|Arabidopsis	90.02	0	983
TaHSP70_79_1	HSPIR|HSP70_ARTH17|HSP70_0935|Arabidopsis	93.08	0	726
TaHSP70_44	HSPIR|HSP70_ARTH17|HSP70_0935|Arabidopsis	92.56	0	1011
TaHSP70_53	HSPIR|HSP70_ARTH17|HSP70_0935|Arabidopsis	91.23	0	1181
TaHSP70_45_2	HSPIR|HSP70_ARTH17|HSP70_0935|Arabidopsis	91.23	0	1181
TaHSP70_45_1	HSPIR|HSP70_ARTH17|HSP70_0935|Arabidopsis	91.2	0	1177
TaHSP70_73_1	HSPIR|HSP70_ARTH17|HSP70_0935|Arabidopsis	91.18	0	1177
TaHSP70_79_2	HSPIR|HSP70_ARTH17|HSP70_0935|Arabidopsis	91.02	0	1175
TaHSP70_64	HSPIR|HSP70_ARTH17|HSP70_0935|Arabidopsis	91.02	0	1175
TaHSP70_68_3	HSPIR|HSP70_ARTH17|HSP70_0935|Arabidopsis	90.52	0	729
TaHSP70_96	HSPIR|HSP70_ARTH17|HSP70_0935|Arabidopsis	90.29	0	1176
TaHSP70_90	HSPIR|HSP70_ARTH17|HSP70_0935|Arabidopsis	90.29	0	1176
TaHSP70_82_4	HSPIR|HSP70_ARTH17|HSP70_0935|Arabidopsis	90.29	0	1176
TaHSP70_23	HSPIR|HSP70_ARTH17|HSP70_0935|Arabidopsis	90.14	0	1174
TaHSP70_75	HSPIR|HSP70_ARTH17|HSP70_0935|Arabidopsis	90.14	0	1174
TaHSP70_44	HSPIR|HSP70_ARTH19|HSP70_0937|Arabidopsis	92.01	0	1009
TaHSP70_79_1	HSPIR|HSP70_ARTH19|HSP70_0937|Arabidopsis	91.28	0	720
TaHSP70_68_3	HSPIR|HSP70_ARTH19|HSP70_0937|Arabidopsis	91.02	0	730
TaHSP70_11	HSPIR|HSP70_ARTH19|HSP70_0937|Arabidopsis	90.46	0	1162
TaHSP70_53	HSPIR|HSP70_ARTH19|HSP70_0937|Arabidopsis	90.35	0	1179
TaHSP70_45_2	HSPIR|HSP70_ARTH19|HSP70_0937|Arabidopsis	90.35	0	1180
TaHSP70_45_1	HSPIR|HSP70_ARTH19|HSP70_0937|Arabidopsis	90.32	0	1176
TaHSP70_4_2	HSPIR|HSP70_ARTH19|HSP70_0937|Arabidopsis	90.31	0	1161
TaHSP70_16_2	HSPIR|HSP70_ARTH19|HSP70_0937|Arabidopsis	90.31	0	1160
TaHSP70_96	HSPIR|HSP70_ARTH19|HSP70_0937|Arabidopsis	90.05	0	1167
TaHSP70_90	HSPIR|HSP70_ARTH19|HSP70_0937|Arabidopsis	90.05	0	1167
TaHSP70_82_4	HSPIR|HSP70_ARTH19|HSP70_0937|Arabidopsis	90.05	0	1167
TaHSP70_44	HSPIR|HSP70_ARTH2|HSP70_0920|Arabidopsis	93.1	0	1021
TaHSP70_11	HSPIR|HSP70_ARTH2|HSP70_0920|Arabidopsis	92.89	0	1203
TaHSP70_75	HSPIR|HSP70_ARTH2|HSP70_0920|Arabidopsis	92.77	0	1194
TaHSP70_16_2	HSPIR|HSP70_ARTH2|HSP70_0920|Arabidopsis	92.74	0	1201
TaHSP70_45_2	HSPIR|HSP70_ARTH2|HSP70_0920|Arabidopsis	92.62	0	1201
TaHSP70_96	HSPIR|HSP70_ARTH2|HSP70_0920|Arabidopsis	92.62	0	1193
TaHSP70_90	HSPIR|HSP70_ARTH2|HSP70_0920|Arabidopsis	92.62	0	1193
TaHSP70_82_4	HSPIR|HSP70_ARTH2|HSP70_0920|Arabidopsis	92.62	0	1193
TaHSP70_68_4	HSPIR|HSP70_ARTH2|HSP70_0920|Arabidopsis	92.62	0	1192
TaHSP70_45_1	HSPIR|HSP70_ARTH2|HSP70_0920|Arabidopsis	92.59	0	1197
TaHSP70_4_2	HSPIR|HSP70_ARTH2|HSP70_0920|Arabidopsis	92.58	0	1199
TaHSP70_53	HSPIR|HSP70_ARTH2|HSP70_0920|Arabidopsis	92.46	0	1199
TaHSP70_23	HSPIR|HSP70_ARTH2|HSP70_0920|Arabidopsis	92.46	0	1192
TaHSP70_60	HSPIR|HSP70_ARTH2|HSP70_0920|Arabidopsis	92.46	0	1191
TaHSP70_82_1	HSPIR|HSP70_ARTH2|HSP70_0920|Arabidopsis	92.23	0	1055
TaHSP70_68_3	HSPIR|HSP70_ARTH2|HSP70_0920|Arabidopsis	92.02	0	735
TaHSP70_79_1	HSPIR|HSP70_ARTH2|HSP70_0920|Arabidopsis	91.79	0	721
TaHSP70_37	HSPIR|HSP70_ARTH2|HSP70_0920|Arabidopsis	91.27	0	1180
TaHSP70_38_2	HSPIR|HSP70_ARTH2|HSP70_0920|Arabidopsis	91.23	0	1174
TaHSP70_40_1	HSPIR|HSP70_ARTH2|HSP70_0920|Arabidopsis	91.12	0	1181
TaHSP70_40_2	HSPIR|HSP70_ARTH2|HSP70_0920|Arabidopsis	91.09	0	1177
TaHSP70_56	HSPIR|HSP70_ARTH2|HSP70_0920|Arabidopsis	90.96	0	1179
TaHSP70_49	HSPIR|HSP70_ARTH2|HSP70_0920|Arabidopsis	90.96	0	1179
TaHSP70_33	HSPIR|HSP70_ARTH2|HSP70_0920|Arabidopsis	90.96	0	1177
TaHSP70_79_2	HSPIR|HSP70_ARTH2|HSP70_0920|Arabidopsis	90.57	0	1170
TaHSP70_64	HSPIR|HSP70_ARTH2|HSP70_0920|Arabidopsis	90.57	0	1170
TaHSP70_73_1	HSPIR|HSP70_ARTH2|HSP70_0920|Arabidopsis	90.42	0	1167
TaHSP70_68_1	HSPIR|HSP70_ARTH2|HSP70_0920|Arabidopsis	90.31	0	1153
TaHSP70_44	HSPIR|HSP70_ARTH22|HSP70_0940|Arabidopsis	95.1	0	1034
TaHSP70_79_1	HSPIR|HSP70_ARTH22|HSP70_0940|Arabidopsis	94.1	0	739
TaHSP70_53	HSPIR|HSP70_ARTH22|HSP70_0940|Arabidopsis	93.4	0	1206
TaHSP70_45_2	HSPIR|HSP70_ARTH22|HSP70_0940|Arabidopsis	93.4	0	1206
TaHSP70_45_1	HSPIR|HSP70_ARTH22|HSP70_0940|Arabidopsis	93.38	0	1202
TaHSP70_68_3	HSPIR|HSP70_ARTH22|HSP70_0940|Arabidopsis	92.52	0	744
TaHSP70_96	HSPIR|HSP70_ARTH22|HSP70_0940|Arabidopsis	92.01	0	1198
TaHSP70_75	HSPIR|HSP70_ARTH22|HSP70_0940|Arabidopsis	92.01	0	1196
TaHSP70_90	HSPIR|HSP70_ARTH22|HSP70_0940|Arabidopsis	92.01	0	1198
TaHSP70_82_4	HSPIR|HSP70_ARTH22|HSP70_0940|Arabidopsis	92.01	0	1198
TaHSP70_73_1	HSPIR|HSP70_ARTH22|HSP70_0940|Arabidopsis	91.98	0	1190
TaHSP70_23	HSPIR|HSP70_ARTH22|HSP70_0940|Arabidopsis	91.86	0	1196
TaHSP70_68_4	HSPIR|HSP70_ARTH22|HSP70_0940|Arabidopsis	91.86	0	1195
TaHSP70_82_1	HSPIR|HSP70_ARTH22|HSP70_0940|Arabidopsis	91.72	0	1059
TaHSP70_60	HSPIR|HSP70_ARTH22|HSP70_0940|Arabidopsis	91.71	0	1193
TaHSP70_11	HSPIR|HSP70_ARTH22|HSP70_0940|Arabidopsis	91.67	0	1184
TaHSP70_4_2	HSPIR|HSP70_ARTH22|HSP70_0940|Arabidopsis	91.51	0	1183
TaHSP70_16_2	HSPIR|HSP70_ARTH22|HSP70_0940|Arabidopsis	91.51	0	1182
TaHSP70_79_2	HSPIR|HSP70_ARTH22|HSP70_0940|Arabidopsis	91.51	0	1188
TaHSP70_64	HSPIR|HSP70_ARTH22|HSP70_0940|Arabidopsis	91.51	0	1188
TaHSP70_37	HSPIR|HSP70_ARTH22|HSP70_0940|Arabidopsis	91.1	0	1182
TaHSP70_33	HSPIR|HSP70_ARTH22|HSP70_0940|Arabidopsis	90.8	0	1179
TaHSP70_38_2	HSPIR|HSP70_ARTH22|HSP70_0940|Arabidopsis	90.48	0	1171
TaHSP70_56	HSPIR|HSP70_ARTH22|HSP70_0940|Arabidopsis	90.08	0	1174
TaHSP70_40_1	HSPIR|HSP70_ARTH22|HSP70_0940|Arabidopsis	90.08	0	1174
TaHSP70_40_2	HSPIR|HSP70_ARTH22|HSP70_0940|Arabidopsis	90.05	0	1170
TaHSP70_44	HSPIR|HSP70_ARTH23|HSP70_0941|Arabidopsis	94.92	0	1033
TaHSP70_79_1	HSPIR|HSP70_ARTH23|HSP70_0941|Arabidopsis	93.85	0	738
TaHSP70_53	HSPIR|HSP70_ARTH23|HSP70_0941|Arabidopsis	93.25	0	1204
TaHSP70_45_2	HSPIR|HSP70_ARTH23|HSP70_0941|Arabidopsis	93.25	0	1205
TaHSP70_45_1	HSPIR|HSP70_ARTH23|HSP70_0941|Arabidopsis	93.23	0	1201
TaHSP70_68_3	HSPIR|HSP70_ARTH23|HSP70_0941|Arabidopsis	92.27	0	743
TaHSP70_96	HSPIR|HSP70_ARTH23|HSP70_0941|Arabidopsis	91.86	0	1197
TaHSP70_75	HSPIR|HSP70_ARTH23|HSP70_0941|Arabidopsis	91.86	0	1195
TaHSP70_90	HSPIR|HSP70_ARTH23|HSP70_0941|Arabidopsis	91.86	0	1197
TaHSP70_82_4	HSPIR|HSP70_ARTH23|HSP70_0941|Arabidopsis	91.86	0	1197
TaHSP70_73_1	HSPIR|HSP70_ARTH23|HSP70_0941|Arabidopsis	91.82	0	1189
TaHSP70_23	HSPIR|HSP70_ARTH23|HSP70_0941|Arabidopsis	91.71	0	1195
TaHSP70_68_4	HSPIR|HSP70_ARTH23|HSP70_0941|Arabidopsis	91.71	0	1194
TaHSP70_82_1	HSPIR|HSP70_ARTH23|HSP70_0941|Arabidopsis	91.55	0	1058
TaHSP70_60	HSPIR|HSP70_ARTH23|HSP70_0941|Arabidopsis	91.55	0	1192
TaHSP70_11	HSPIR|HSP70_ARTH23|HSP70_0941|Arabidopsis	91.51	0	1183
TaHSP70_4_2	HSPIR|HSP70_ARTH23|HSP70_0941|Arabidopsis	91.36	0	1182
TaHSP70_16_2	HSPIR|HSP70_ARTH23|HSP70_0941|Arabidopsis	91.36	0	1181
TaHSP70_79_2	HSPIR|HSP70_ARTH23|HSP70_0941|Arabidopsis	91.36	0	1187
TaHSP70_64	HSPIR|HSP70_ARTH23|HSP70_0941|Arabidopsis	91.36	0	1187
TaHSP70_37	HSPIR|HSP70_ARTH23|HSP70_0941|Arabidopsis	90.95	0	1181
TaHSP70_33	HSPIR|HSP70_ARTH23|HSP70_0941|Arabidopsis	90.64	0	1178
TaHSP70_38_2	HSPIR|HSP70_ARTH23|HSP70_0941|Arabidopsis	90.32	0	1170
TaHSP70_45_1	HSPIR|HSP70_ARTH24|HSP70_0942|Arabidopsis	93.33	7e-63	231
TaHSP70_53	HSPIR|HSP70_ARTH24|HSP70_0942|Arabidopsis	93.33	7e-63	231
TaHSP70_45_2	HSPIR|HSP70_ARTH24|HSP70_0942|Arabidopsis	93.33	7e-63	231
TaHSP70_44	HSPIR|HSP70_ARTH24|HSP70_0942|Arabidopsis	92.5	2e-60	223
TaHSP70_11	HSPIR|HSP70_ARTH24|HSP70_0942|Arabidopsis	92.31	8e-61	224
TaHSP70_4_2	HSPIR|HSP70_ARTH24|HSP70_0942|Arabidopsis	92.31	8e-61	224
TaHSP70_4_1	HSPIR|HSP70_ARTH24|HSP70_0942|Arabidopsis	92.31	8e-61	224
TaHSP70_16_2	HSPIR|HSP70_ARTH24|HSP70_0942|Arabidopsis	92.31	8e-61	224
TaHSP70_16_1	HSPIR|HSP70_ARTH24|HSP70_0942|Arabidopsis	92.31	8e-61	224
TaHSP70_34	HSPIR|HSP70_ARTH24|HSP70_0942|Arabidopsis	90.52	1e-59	221
TaHSP70_44	HSPIR|HSP70_ARTH25|HSP70_0943|Arabidopsis	94.23	0	998
TaHSP70_79_1	HSPIR|HSP70_ARTH25|HSP70_0943|Arabidopsis	92.88	0	708
TaHSP70_53	HSPIR|HSP70_ARTH25|HSP70_0943|Arabidopsis	92.63	0	1170
TaHSP70_45_2	HSPIR|HSP70_ARTH25|HSP70_0943|Arabidopsis	92.63	0	1170
TaHSP70_45_1	HSPIR|HSP70_ARTH25|HSP70_0943|Arabidopsis	92.61	0	1167
TaHSP70_68_3	HSPIR|HSP70_ARTH25|HSP70_0943|Arabidopsis	91.99	0	712
TaHSP70_96	HSPIR|HSP70_ARTH25|HSP70_0943|Arabidopsis	91.52	0	1165
TaHSP70_75	HSPIR|HSP70_ARTH25|HSP70_0943|Arabidopsis	91.52	0	1164
TaHSP70_90	HSPIR|HSP70_ARTH25|HSP70_0943|Arabidopsis	91.52	0	1165
TaHSP70_82_4	HSPIR|HSP70_ARTH25|HSP70_0943|Arabidopsis	91.52	0	1165
TaHSP70_23	HSPIR|HSP70_ARTH25|HSP70_0943|Arabidopsis	91.37	0	1164
TaHSP70_68_4	HSPIR|HSP70_ARTH25|HSP70_0943|Arabidopsis	91.37	0	1162
TaHSP70_60	HSPIR|HSP70_ARTH25|HSP70_0943|Arabidopsis	91.21	0	1161
TaHSP70_73_1	HSPIR|HSP70_ARTH25|HSP70_0943|Arabidopsis	91.05	0	1159
TaHSP70_82_1	HSPIR|HSP70_ARTH25|HSP70_0943|Arabidopsis	91.03	0	1051
TaHSP70_11	HSPIR|HSP70_ARTH25|HSP70_0943|Arabidopsis	90.74	0	1153
TaHSP70_37	HSPIR|HSP70_ARTH25|HSP70_0943|Arabidopsis	90.6	0	1152
TaHSP70_4_2	HSPIR|HSP70_ARTH25|HSP70_0943|Arabidopsis	90.58	0	1152
TaHSP70_16_2	HSPIR|HSP70_ARTH25|HSP70_0943|Arabidopsis	90.58	0	1151
TaHSP70_79_2	HSPIR|HSP70_ARTH25|HSP70_0943|Arabidopsis	90.58	0	1157
TaHSP70_64	HSPIR|HSP70_ARTH25|HSP70_0943|Arabidopsis	90.58	0	1157
TaHSP70_33	HSPIR|HSP70_ARTH25|HSP70_0943|Arabidopsis	90.28	0	1149
TaHSP70_44	HSPIR|HSP70_ARTH38|HSP70_0956|Arabidopsis	91.72	3e-160	555
		91.6038
TaHSP70_94	HSPIR|HSP70_HOVU1|HSP70_0977|Hordeum	99.17	0	1170
TaHSP70_88	HSPIR|HSP70_HOVU1|HSP70_0977|Hordeum	99.17	0	1170
TaHSP70_80	HSPIR|HSP70_HOVU1|HSP70_0977|Hordeum	99.17	0	1170
TaHSP70_23	HSPIR|HSP70_HOVU2|HSP70_0978|Hordeum	99.08	1e-58	217
TaHSP70_96	HSPIR|HSP70_HOVU2|HSP70_0978|Hordeum	99.08	1e-58	217
TaHSP70_68_1	HSPIR|HSP70_HOVU2|HSP70_0978|Hordeum	99.08	1e-58	217
TaHSP70_75	HSPIR|HSP70_HOVU2|HSP70_0978|Hordeum	99.08	1e-58	217
TaHSP70_90	HSPIR|HSP70_HOVU2|HSP70_0978|Hordeum	99.08	1e-58	217
TaHSP70_82_1	HSPIR|HSP70_HOVU2|HSP70_0978|Hordeum	99.08	1e-58	217
TaHSP70_60	HSPIR|HSP70_HOVU2|HSP70_0978|Hordeum	99.08	1e-58	217
TaHSP70_82_4	HSPIR|HSP70_HOVU2|HSP70_0978|Hordeum	99.08	1e-58	217
TaHSP70_82_2	HSPIR|HSP70_HOVU2|HSP70_0978|Hordeum	99.08	1e-58	217
TaHSP70_82_3	HSPIR|HSP70_HOVU2|HSP70_0978|Hordeum	99.08	1e-58	217
TaHSP70_68_4	HSPIR|HSP70_HOVU2|HSP70_0978|Hordeum	99.08	1e-58	217
TaHSP70_68_2	HSPIR|HSP70_HOVU2|HSP70_0978|Hordeum	99.08	1e-58	217
TaHSP70_45_1	HSPIR|HSP70_HOVU2|HSP70_0978|Hordeum	98.17	3e-58	216
TaHSP70_53	HSPIR|HSP70_HOVU2|HSP70_0978|Hordeum	98.17	3e-58	216
TaHSP70_45_2	HSPIR|HSP70_HOVU2|HSP70_0978|Hordeum	98.17	3e-58	216
TaHSP70_44	HSPIR|HSP70_HOVU2|HSP70_0978|Hordeum	97.25	1e-57	214
TaHSP70_43_2	HSPIR|HSP70_HOVU2|HSP70_0978|Hordeum	96.33	9e-57	211
TaHSP70_46	HSPIR|HSP70_HOVU2|HSP70_0978|Hordeum	96.33	9e-57	211
TaHSP70_43_1	HSPIR|HSP70_HOVU2|HSP70_0978|Hordeum	96.33	9e-57	211
TaHSP70_11	HSPIR|HSP70_HOVU2|HSP70_0978|Hordeum	95.41	5e-57	212
TaHSP70_4_2	HSPIR|HSP70_HOVU2|HSP70_0978|Hordeum	95.41	5e-57	212
TaHSP70_4_1	HSPIR|HSP70_HOVU2|HSP70_0978|Hordeum	95.41	5e-57	212
TaHSP70_56	HSPIR|HSP70_HOVU2|HSP70_0978|Hordeum	95.41	5e-57	212
TaHSP70_16_2	HSPIR|HSP70_HOVU2|HSP70_0978|Hordeum	95.41	5e-57	212
TaHSP70_40_2	HSPIR|HSP70_HOVU2|HSP70_0978|Hordeum	95.41	5e-57	212
TaHSP70_54	HSPIR|HSP70_HOVU2|HSP70_0978|Hordeum	95.41	8e-56	208
TaHSP70_16_1	HSPIR|HSP70_HOVU2|HSP70_0978|Hordeum	95.41	5e-57	212
TaHSP70_40_1	HSPIR|HSP70_HOVU2|HSP70_0978|Hordeum	95.41	5e-57	212
TaHSP70_49	HSPIR|HSP70_HOVU2|HSP70_0978|Hordeum	95.41	5e-57	212
TaHSP70_73_2	HSPIR|HSP70_HOVU2|HSP70_0978|Hordeum	95.41	4e-57	212
TaHSP70_79_2	HSPIR|HSP70_HOVU2|HSP70_0978|Hordeum	95.41	4e-57	212
TaHSP70_64	HSPIR|HSP70_HOVU2|HSP70_0978|Hordeum	95.41	4e-57	212
TaHSP70_73_1	HSPIR|HSP70_HOVU2|HSP70_0978|Hordeum	95.41	4e-57	212
TaHSP70_79_3	HSPIR|HSP70_HOVU2|HSP70_0978|Hordeum	95.41	4e-57	212
TaHSP70_34	HSPIR|HSP70_HOVU2|HSP70_0978|Hordeum	90.83	1e-54	204
TaHSP70_37	HSPIR|HSP70_HOVU2|HSP70_0978|Hordeum	90.83	1e-54	204
TaHSP70_38_2	HSPIR|HSP70_HOVU2|HSP70_0978|Hordeum	90.83	1e-54	204
TaHSP70_38_1	HSPIR|HSP70_HOVU2|HSP70_0978|Hordeum	90.83	1e-54	204
TaHSP70_33	HSPIR|HSP70_HOVU2|HSP70_0978|Hordeum	90.83	1e-54	204
		96.4886
TaHSP70_29_1	HSPIR|HSP70_ORSA10|HSP70_1011|Oryza	94.8	0	792
TaHSP70_52_2	HSPIR|HSP70_ORSA10|HSP70_1011|Oryza	94.27	0	775
TaHSP70_5_2	HSPIR|HSP70_ORSA10|HSP70_1011|Oryza	93.85	0	779
TaHSP70_29_3	HSPIR|HSP70_ORSA10|HSP70_1011|Oryza	92.94	0	1155
TaHSP70_36_1	HSPIR|HSP70_ORSA10|HSP70_1011|Oryza	92.92	0	1158
TaHSP70_32_4	HSPIR|HSP70_ORSA10|HSP70_1011|Oryza	92.78	0	1154
TaHSP70_5_1	HSPIR|HSP70_ORSA10|HSP70_1011|Oryza	91.02	0	1131
TaHSP70_26	HSPIR|HSP70_ORSA10|HSP70_1011|Oryza	90.98	0	1132
TaHSP70_32_1	HSPIR|HSP70_ORSA10|HSP70_1011|Oryza	90.78	0	743
TaHSP70_114	HSPIR|HSP70_ORSA10|HSP70_1011|Oryza	90.66	0	1116
TaHSP70_52_1	HSPIR|HSP70_ORSA10|HSP70_1011|Oryza	90.54	0	1118
TaHSP70_52_2	HSPIR|HSP70_ORSA11|HSP70_1012|Oryza	94.75	0	782
TaHSP70_5_2	HSPIR|HSP70_ORSA11|HSP70_1012|Oryza	93.11	0	818
TaHSP70_29_1	HSPIR|HSP70_ORSA11|HSP70_1012|Oryza	91.98	0	812
TaHSP70_36_1	HSPIR|HSP70_ORSA11|HSP70_1012|Oryza	91.54	0	1177
TaHSP70_29_3	HSPIR|HSP70_ORSA11|HSP70_1012|Oryza	91.25	0	1173
TaHSP70_114	HSPIR|HSP70_ORSA11|HSP70_1012|Oryza	91.08	0	1192
TaHSP70_52_1	HSPIR|HSP70_ORSA11|HSP70_1012|Oryza	91.02	0	1199
TaHSP70_32_4	HSPIR|HSP70_ORSA11|HSP70_1012|Oryza	90.95	0	1167
TaHSP70_32_1	HSPIR|HSP70_ORSA11|HSP70_1012|Oryza	90.78	0	739
TaHSP70_26	HSPIR|HSP70_ORSA11|HSP70_1012|Oryza	90.74	0	1191
TaHSP70_5_1	HSPIR|HSP70_ORSA11|HSP70_1012|Oryza	90.63	0	1202
TaHSP70_40_1	HSPIR|HSP70_ORSA13|HSP70_1014|Oryza	95.53	4e-135	471
TaHSP70_40_2	HSPIR|HSP70_ORSA13|HSP70_1014|Oryza	95.49	5e-134	468
TaHSP70_56	HSPIR|HSP70_ORSA13|HSP70_1014|Oryza	95.38	7e-107	377
TaHSP70_40_2	HSPIR|HSP70_ORSA13|HSP70_1014|Oryza	95.38	7e-107	377
TaHSP70_40_1	HSPIR|HSP70_ORSA13|HSP70_1014|Oryza	95.38	7e-107	377
TaHSP70_49	HSPIR|HSP70_ORSA13|HSP70_1014|Oryza	95.38	1e-106	377
TaHSP70_56	HSPIR|HSP70_ORSA13|HSP70_1014|Oryza	95.12	1e-134	470
TaHSP70_49	HSPIR|HSP70_ORSA13|HSP70_1014|Oryza	95.12	2e-134	469
TaHSP70_44	HSPIR|HSP70_ORSA13|HSP70_1014|Oryza	93.84	3e-77	279
TaHSP70_45_1	HSPIR|HSP70_ORSA13|HSP70_1014|Oryza	91.28	3e-101	359
TaHSP70_53	HSPIR|HSP70_ORSA13|HSP70_1014|Oryza	91.28	3e-101	359
TaHSP70_45_2	HSPIR|HSP70_ORSA13|HSP70_1014|Oryza	91.28	3e-101	359
TaHSP70_68_1	HSPIR|HSP70_ORSA13|HSP70_1014|Oryza	91.28	2e-101	360
TaHSP70_75	HSPIR|HSP70_ORSA13|HSP70_1014|Oryza	91.28	2e-101	360
TaHSP70_60	HSPIR|HSP70_ORSA13|HSP70_1014|Oryza	91.28	2e-101	360
TaHSP70_68_4	HSPIR|HSP70_ORSA13|HSP70_1014|Oryza	91.28	2e-101	360
TaHSP70_68_2	HSPIR|HSP70_ORSA13|HSP70_1014|Oryza	91.28	1e-101	360
TaHSP70_23	HSPIR|HSP70_ORSA13|HSP70_1014|Oryza	90.77	4e-101	358
TaHSP70_96	HSPIR|HSP70_ORSA13|HSP70_1014|Oryza	90.77	4e-101	358
TaHSP70_90	HSPIR|HSP70_ORSA13|HSP70_1014|Oryza	90.77	4e-101	358
TaHSP70_82_4	HSPIR|HSP70_ORSA13|HSP70_1014|Oryza	90.77	4e-101	358
TaHSP70_82_2	HSPIR|HSP70_ORSA13|HSP70_1014|Oryza	90.77	3e-101	358
TaHSP70_82_3	HSPIR|HSP70_ORSA13|HSP70_1014|Oryza	90.77	3e-101	358
TaHSP70_45_2	HSPIR|HSP70_ORSA13|HSP70_1014|Oryza	90.65	5e-126	441
TaHSP70_45_1	HSPIR|HSP70_ORSA13|HSP70_1014|Oryza	90.57	8e-125	437
TaHSP70_44	HSPIR|HSP70_ORSA13|HSP70_1014|Oryza	90.26	1e-98	350
TaHSP70_53	HSPIR|HSP70_ORSA13|HSP70_1014|Oryza	90.24	2e-125	439
TaHSP70_75	HSPIR|HSP70_ORSA13|HSP70_1014|Oryza	90.2	2e-127	446
TaHSP70_73_2	HSPIR|HSP70_ORSA13|HSP70_1014|Oryza	90.1	5e-99	351
TaHSP70_79_2	HSPIR|HSP70_ORSA13|HSP70_1014|Oryza	90.1	6e-99	351
TaHSP70_64	HSPIR|HSP70_ORSA13|HSP70_1014|Oryza	90.1	6e-99	351
TaHSP70_73_1	HSPIR|HSP70_ORSA13|HSP70_1014|Oryza	90.1	6e-99	351
TaHSP70_79_3	HSPIR|HSP70_ORSA13|HSP70_1014|Oryza	90.1	5e-99	351
TaHSP70_79_1	HSPIR|HSP70_ORSA13|HSP70_1014|Oryza	90.1	5e-99	351
TaHSP70_54	HSPIR|HSP70_ORSA15|HSP70_1016|Oryza	94.31	2e-132	462
TaHSP70_43_2	HSPIR|HSP70_ORSA15|HSP70_1016|Oryza	94.15	9e-92	327
TaHSP70_46	HSPIR|HSP70_ORSA15|HSP70_1016|Oryza	94.15	9e-92	327
TaHSP70_43_2	HSPIR|HSP70_ORSA15|HSP70_1016|Oryza	93.9	1e-132	463
TaHSP70_46	HSPIR|HSP70_ORSA15|HSP70_1016|Oryza	93.9	1e-132	463
TaHSP70_43_1	HSPIR|HSP70_ORSA15|HSP70_1016|Oryza	93.9	1e-132	463
TaHSP70_54	HSPIR|HSP70_ORSA15|HSP70_1016|Oryza	93.57	3e-91	326
TaHSP70_37	HSPIR|HSP70_ORSA15|HSP70_1016|Oryza	91.67	4e-89	318
TaHSP70_38_2	HSPIR|HSP70_ORSA15|HSP70_1016|Oryza	91.67	4e-89	318
TaHSP70_38_1	HSPIR|HSP70_ORSA15|HSP70_1016|Oryza	91.67	4e-89	318
TaHSP70_33	HSPIR|HSP70_ORSA15|HSP70_1016|Oryza	91.67	4e-89	318
TaHSP70_34	HSPIR|HSP70_ORSA15|HSP70_1016|Oryza	90.75	2e-90	323
TaHSP70_44	HSPIR|HSP70_ORSA2|HSP70_1003|Oryza	94.96	2e-74	269
TaHSP70_37	HSPIR|HSP70_ORSA2|HSP70_1003|Oryza	94.15	2e-99	353
TaHSP70_38_2	HSPIR|HSP70_ORSA2|HSP70_1003|Oryza	94.15	2e-99	353
TaHSP70_38_1	HSPIR|HSP70_ORSA2|HSP70_1003|Oryza	94.15	2e-99	353
TaHSP70_33	HSPIR|HSP70_ORSA2|HSP70_1003|Oryza	94.15	2e-99	353
TaHSP70_11	HSPIR|HSP70_ORSA2|HSP70_1003|Oryza	94.12	1e-100	357
TaHSP70_4_2	HSPIR|HSP70_ORSA2|HSP70_1003|Oryza	94.12	1e-100	357
TaHSP70_4_1	HSPIR|HSP70_ORSA2|HSP70_1003|Oryza	94.12	1e-100	357
TaHSP70_16_2	HSPIR|HSP70_ORSA2|HSP70_1003|Oryza	94.12	1e-100	357
TaHSP70_16_1	HSPIR|HSP70_ORSA2|HSP70_1003|Oryza	94.12	1e-100	357
TaHSP70_34	HSPIR|HSP70_ORSA2|HSP70_1003|Oryza	93.65	2e-99	352
TaHSP70_11	HSPIR|HSP70_ORSA2|HSP70_1003|Oryza	93.25	1e-128	450
TaHSP70_16_2	HSPIR|HSP70_ORSA2|HSP70_1003|Oryza	92.83	3e-128	448
TaHSP70_33	HSPIR|HSP70_ORSA2|HSP70_1003|Oryza	92.5	4e-127	445
TaHSP70_68_1	HSPIR|HSP70_ORSA2|HSP70_1003|Oryza	92.47	2e-98	349
TaHSP70_75	HSPIR|HSP70_ORSA2|HSP70_1003|Oryza	92.47	2e-98	349
TaHSP70_60	HSPIR|HSP70_ORSA2|HSP70_1003|Oryza	92.47	2e-98	349
TaHSP70_68_4	HSPIR|HSP70_ORSA2|HSP70_1003|Oryza	92.47	2e-98	349
TaHSP70_68_2	HSPIR|HSP70_ORSA2|HSP70_1003|Oryza	92.47	2e-98	349
TaHSP70_4_2	HSPIR|HSP70_ORSA2|HSP70_1003|Oryza	92.41	2e-127	446
TaHSP70_23	HSPIR|HSP70_ORSA2|HSP70_1003|Oryza	91.94	5e-98	348
TaHSP70_96	HSPIR|HSP70_ORSA2|HSP70_1003|Oryza	91.94	5e-98	348
TaHSP70_90	HSPIR|HSP70_ORSA2|HSP70_1003|Oryza	91.94	5e-98	348
TaHSP70_82_4	HSPIR|HSP70_ORSA2|HSP70_1003|Oryza	91.94	5e-98	348
TaHSP70_82_2	HSPIR|HSP70_ORSA2|HSP70_1003|Oryza	91.94	4e-98	348
TaHSP70_82_3	HSPIR|HSP70_ORSA2|HSP70_1003|Oryza	91.94	5e-98	348
TaHSP70_43_2	HSPIR|HSP70_ORSA2|HSP70_1003|Oryza	91.89	2e-96	343
TaHSP70_54	HSPIR|HSP70_ORSA2|HSP70_1003|Oryza	91.89	2e-96	343
TaHSP70_46	HSPIR|HSP70_ORSA2|HSP70_1003|Oryza	91.89	2e-96	343
TaHSP70_40_1	HSPIR|HSP70_ORSA2|HSP70_1003|Oryza	91.7	7e-124	434
TaHSP70_37	HSPIR|HSP70_ORSA2|HSP70_1003|Oryza	91.67	4e-125	438
TaHSP70_40_2	HSPIR|HSP70_ORSA2|HSP70_1003|Oryza	91.63	1e-122	430
TaHSP70_56	HSPIR|HSP70_ORSA2|HSP70_1003|Oryza	91.29	2e-123	432
TaHSP70_49	HSPIR|HSP70_ORSA2|HSP70_1003|Oryza	91.29	3e-123	432
TaHSP70_34	HSPIR|HSP70_ORSA2|HSP70_1003|Oryza	91.25	4e-125	438
TaHSP70_45_2	HSPIR|HSP70_ORSA2|HSP70_1003|Oryza	91.18	4e-123	431
TaHSP70_96	HSPIR|HSP70_ORSA2|HSP70_1003|Oryza	91.14	4e-124	435
TaHSP70_90	HSPIR|HSP70_ORSA2|HSP70_1003|Oryza	91.14	4e-124	435
TaHSP70_82_1	HSPIR|HSP70_ORSA2|HSP70_1003|Oryza	91.14	3e-124	435
TaHSP70_82_4	HSPIR|HSP70_ORSA2|HSP70_1003|Oryza	91.14	4e-124	435
TaHSP70_45_1	HSPIR|HSP70_ORSA2|HSP70_1003|Oryza	91.1	6e-122	427
TaHSP70_53	HSPIR|HSP70_ORSA2|HSP70_1003|Oryza	90.76	2e-122	429
TaHSP70_23	HSPIR|HSP70_ORSA2|HSP70_1003|Oryza	90.72	1e-123	433
TaHSP70_38_2	HSPIR|HSP70_ORSA2|HSP70_1003|Oryza	90.72	2e-122	429
TaHSP70_75	HSPIR|HSP70_ORSA2|HSP70_1003|Oryza	90.72	1e-123	433
TaHSP70_60	HSPIR|HSP70_ORSA2|HSP70_1003|Oryza	90.3	2e-123	432
TaHSP70_68_4	HSPIR|HSP70_ORSA2|HSP70_1003|Oryza	90.3	4e-123	431
TaHSP70_45_1	HSPIR|HSP70_ORSA20|HSP70_1021|Oryza	96.17	3e-99	352
TaHSP70_53	HSPIR|HSP70_ORSA20|HSP70_1021|Oryza	96.17	3e-99	352
TaHSP70_45_2	HSPIR|HSP70_ORSA20|HSP70_1021|Oryza	96.17	3e-99	352
TaHSP70_11	HSPIR|HSP70_ORSA20|HSP70_1021|Oryza	95.68	8e-101	357
TaHSP70_4_2	HSPIR|HSP70_ORSA20|HSP70_1021|Oryza	95.68	8e-101	357
TaHSP70_4_1	HSPIR|HSP70_ORSA20|HSP70_1021|Oryza	95.68	7e-101	357
TaHSP70_16_2	HSPIR|HSP70_ORSA20|HSP70_1021|Oryza	95.68	8e-101	357
TaHSP70_16_1	HSPIR|HSP70_ORSA20|HSP70_1021|Oryza	95.68	7e-101	357
TaHSP70_37	HSPIR|HSP70_ORSA20|HSP70_1021|Oryza	95.16	2e-99	353
TaHSP70_38_2	HSPIR|HSP70_ORSA20|HSP70_1021|Oryza	95.16	2e-99	353
TaHSP70_38_1	HSPIR|HSP70_ORSA20|HSP70_1021|Oryza	95.16	2e-99	353
TaHSP70_33	HSPIR|HSP70_ORSA20|HSP70_1021|Oryza	95.16	2e-99	353
TaHSP70_34	HSPIR|HSP70_ORSA20|HSP70_1021|Oryza	94.65	2e-99	352
TaHSP70_44	HSPIR|HSP70_ORSA20|HSP70_1021|Oryza	94.54	6e-96	341
TaHSP70_44	HSPIR|HSP70_ORSA20|HSP70_1021|Oryza	93.8	6e-68	248
TaHSP70_43_2	HSPIR|HSP70_ORSA20|HSP70_1021|Oryza	92.9	6e-96	341
TaHSP70_54	HSPIR|HSP70_ORSA20|HSP70_1021|Oryza	92.9	5e-96	342
TaHSP70_46	HSPIR|HSP70_ORSA20|HSP70_1021|Oryza	92.9	6e-96	341
TaHSP70_68_1	HSPIR|HSP70_ORSA20|HSP70_1021|Oryza	92.39	1e-96	343
TaHSP70_75	HSPIR|HSP70_ORSA20|HSP70_1021|Oryza	92.39	2e-96	343
TaHSP70_60	HSPIR|HSP70_ORSA20|HSP70_1021|Oryza	92.39	2e-96	343
TaHSP70_68_4	HSPIR|HSP70_ORSA20|HSP70_1021|Oryza	92.39	2e-96	343
TaHSP70_68_2	HSPIR|HSP70_ORSA20|HSP70_1021|Oryza	92.39	1e-96	343
TaHSP70_11	HSPIR|HSP70_ORSA20|HSP70_1021|Oryza	92.07	3e-120	422
TaHSP70_23	HSPIR|HSP70_ORSA20|HSP70_1021|Oryza	91.85	3e-96	342
TaHSP70_96	HSPIR|HSP70_ORSA20|HSP70_1021|Oryza	91.85	3e-96	342
TaHSP70_90	HSPIR|HSP70_ORSA20|HSP70_1021|Oryza	91.85	3e-96	342
TaHSP70_82_4	HSPIR|HSP70_ORSA20|HSP70_1021|Oryza	91.85	3e-96	342
TaHSP70_82_2	HSPIR|HSP70_ORSA20|HSP70_1021|Oryza	91.85	3e-96	342
TaHSP70_82_3	HSPIR|HSP70_ORSA20|HSP70_1021|Oryza	91.85	3e-96	342
TaHSP70_16_2	HSPIR|HSP70_ORSA20|HSP70_1021|Oryza	91.63	1e-119	420
TaHSP70_4_2	HSPIR|HSP70_ORSA20|HSP70_1021|Oryza	91.19	5e-119	418
TaHSP70_45_2	HSPIR|HSP70_ORSA20|HSP70_1021|Oryza	91.15	4e-118	415
TaHSP70_96	HSPIR|HSP70_ORSA20|HSP70_1021|Oryza	91.11	4e-119	418
TaHSP70_90	HSPIR|HSP70_ORSA20|HSP70_1021|Oryza	91.11	4e-119	418
TaHSP70_82_1	HSPIR|HSP70_ORSA20|HSP70_1021|Oryza	91.11	3e-119	418
TaHSP70_82_4	HSPIR|HSP70_ORSA20|HSP70_1021|Oryza	91.11	4e-119	418
TaHSP70_45_1	HSPIR|HSP70_ORSA20|HSP70_1021|Oryza	91.07	6e-117	411
TaHSP70_33	HSPIR|HSP70_ORSA20|HSP70_1021|Oryza	90.87	2e-119	419
TaHSP70_40_1	HSPIR|HSP70_ORSA20|HSP70_1021|Oryza	90.83	2e-118	416
TaHSP70_40_2	HSPIR|HSP70_ORSA20|HSP70_1021|Oryza	90.75	3e-117	412
TaHSP70_53	HSPIR|HSP70_ORSA20|HSP70_1021|Oryza	90.71	2e-117	413
TaHSP70_23	HSPIR|HSP70_ORSA20|HSP70_1021|Oryza	90.67	1e-118	417
TaHSP70_38_2	HSPIR|HSP70_ORSA20|HSP70_1021|Oryza	90.67	2e-116	409
TaHSP70_75	HSPIR|HSP70_ORSA20|HSP70_1021|Oryza	90.67	1e-118	416
TaHSP70_56	HSPIR|HSP70_ORSA20|HSP70_1021|Oryza	90.39	5e-118	414
TaHSP70_49	HSPIR|HSP70_ORSA20|HSP70_1021|Oryza	90.39	9e-118	414
TaHSP70_60	HSPIR|HSP70_ORSA20|HSP70_1021|Oryza	90.22	2e-118	416
TaHSP70_68_4	HSPIR|HSP70_ORSA20|HSP70_1021|Oryza	90.22	4e-118	415
TaHSP70_37	HSPIR|HSP70_ORSA20|HSP70_1021|Oryza	90	2e-117	413
TaHSP70_44	HSPIR|HSP70_ORSA22|HSP70_1023|Oryza	95.71	2e-75	273
TaHSP70_79_2	HSPIR|HSP70_ORSA22|HSP70_1023|Oryza	94.51	1e-127	446
TaHSP70_64	HSPIR|HSP70_ORSA22|HSP70_1023|Oryza	94.51	1e-127	446
TaHSP70_73_1	HSPIR|HSP70_ORSA22|HSP70_1023|Oryza	94.09	8e-127	444
TaHSP70_73_2	HSPIR|HSP70_ORSA22|HSP70_1023|Oryza	93.69	2e-107	379
TaHSP70_79_2	HSPIR|HSP70_ORSA22|HSP70_1023|Oryza	93.69	2e-107	379
TaHSP70_64	HSPIR|HSP70_ORSA22|HSP70_1023|Oryza	93.69	2e-107	379
TaHSP70_73_1	HSPIR|HSP70_ORSA22|HSP70_1023|Oryza	93.69	2e-107	379
TaHSP70_79_3	HSPIR|HSP70_ORSA22|HSP70_1023|Oryza	93.69	2e-107	379
TaHSP70_79_1	HSPIR|HSP70_ORSA22|HSP70_1023|Oryza	93.69	2e-107	379
TaHSP70_96	HSPIR|HSP70_ORSA22|HSP70_1023|Oryza	92.83	1e-126	443
TaHSP70_90	HSPIR|HSP70_ORSA22|HSP70_1023|Oryza	92.83	1e-126	443
TaHSP70_82_1	HSPIR|HSP70_ORSA22|HSP70_1023|Oryza	92.83	1e-126	443
TaHSP70_82_4	HSPIR|HSP70_ORSA22|HSP70_1023|Oryza	92.83	1e-126	443
TaHSP70_23	HSPIR|HSP70_ORSA22|HSP70_1023|Oryza	92.41	3e-126	442
TaHSP70_75	HSPIR|HSP70_ORSA22|HSP70_1023|Oryza	92.41	4e-126	441
TaHSP70_45_2	HSPIR|HSP70_ORSA22|HSP70_1023|Oryza	92.02	4e-125	438
TaHSP70_60	HSPIR|HSP70_ORSA22|HSP70_1023|Oryza	91.98	5e-126	441
TaHSP70_68_4	HSPIR|HSP70_ORSA22|HSP70_1023|Oryza	91.98	1e-125	440
TaHSP70_45_1	HSPIR|HSP70_ORSA22|HSP70_1023|Oryza	91.95	5e-124	434
TaHSP70_53	HSPIR|HSP70_ORSA22|HSP70_1023|Oryza	91.6	1e-124	436
TaHSP70_45_1	HSPIR|HSP70_ORSA22|HSP70_1023|Oryza	91.58	2e-103	366
TaHSP70_53	HSPIR|HSP70_ORSA22|HSP70_1023|Oryza	91.58	2e-103	366
TaHSP70_45_2	HSPIR|HSP70_ORSA22|HSP70_1023|Oryza	91.58	2e-103	366
TaHSP70_37	HSPIR|HSP70_ORSA22|HSP70_1023|Oryza	90.55	2e-102	363
TaHSP70_38_2	HSPIR|HSP70_ORSA22|HSP70_1023|Oryza	90.55	2e-102	363
TaHSP70_38_1	HSPIR|HSP70_ORSA22|HSP70_1023|Oryza	90.55	2e-102	363
TaHSP70_33	HSPIR|HSP70_ORSA22|HSP70_1023|Oryza	90.55	2e-102	363
TaHSP70_11	HSPIR|HSP70_ORSA22|HSP70_1023|Oryza	90.1	9e-102	360
TaHSP70_4_2	HSPIR|HSP70_ORSA22|HSP70_1023|Oryza	90.1	9e-102	360
TaHSP70_4_1	HSPIR|HSP70_ORSA22|HSP70_1023|Oryza	90.1	9e-102	360
TaHSP70_16_2	HSPIR|HSP70_ORSA22|HSP70_1023|Oryza	90.1	9e-102	360
TaHSP70_16_1	HSPIR|HSP70_ORSA22|HSP70_1023|Oryza	90.1	9e-102	360
TaHSP70_23	HSPIR|HSP70_ORSA38|HSP70_1039|Oryza	100	4e-61	226
TaHSP70_96	HSPIR|HSP70_ORSA38|HSP70_1039|Oryza	100	4e-61	226
TaHSP70_68_1	HSPIR|HSP70_ORSA38|HSP70_1039|Oryza	100	3e-61	226
TaHSP70_75	HSPIR|HSP70_ORSA38|HSP70_1039|Oryza	100	4e-61	226
TaHSP70_90	HSPIR|HSP70_ORSA38|HSP70_1039|Oryza	100	4e-61	226
TaHSP70_82_1	HSPIR|HSP70_ORSA38|HSP70_1039|Oryza	100	3e-61	226
TaHSP70_60	HSPIR|HSP70_ORSA38|HSP70_1039|Oryza	100	4e-61	226
TaHSP70_82_4	HSPIR|HSP70_ORSA38|HSP70_1039|Oryza	100	4e-61	226
TaHSP70_82_2	HSPIR|HSP70_ORSA38|HSP70_1039|Oryza	100	3e-61	226
TaHSP70_82_3	HSPIR|HSP70_ORSA38|HSP70_1039|Oryza	100	3e-61	226
TaHSP70_68_4	HSPIR|HSP70_ORSA38|HSP70_1039|Oryza	100	4e-61	226
TaHSP70_68_2	HSPIR|HSP70_ORSA38|HSP70_1039|Oryza	100	3e-61	226
TaHSP70_45_1	HSPIR|HSP70_ORSA38|HSP70_1039|Oryza	99.11	8e-61	224
TaHSP70_53	HSPIR|HSP70_ORSA38|HSP70_1039|Oryza	99.11	8e-61	224
TaHSP70_45_2	HSPIR|HSP70_ORSA38|HSP70_1039|Oryza	99.11	8e-61	224
TaHSP70_44	HSPIR|HSP70_ORSA38|HSP70_1039|Oryza	98.21	3e-60	222
TaHSP70_11	HSPIR|HSP70_ORSA38|HSP70_1039|Oryza	97.32	9e-60	221
TaHSP70_4_2	HSPIR|HSP70_ORSA38|HSP70_1039|Oryza	97.32	9e-60	221
TaHSP70_4_1	HSPIR|HSP70_ORSA38|HSP70_1039|Oryza	97.32	8e-60	221
TaHSP70_56	HSPIR|HSP70_ORSA38|HSP70_1039|Oryza	97.32	7e-60	221
TaHSP70_43_2	HSPIR|HSP70_ORSA38|HSP70_1039|Oryza	97.32	3e-59	219
TaHSP70_16_2	HSPIR|HSP70_ORSA38|HSP70_1039|Oryza	97.32	9e-60	221
TaHSP70_40_2	HSPIR|HSP70_ORSA38|HSP70_1039|Oryza	97.32	7e-60	221
TaHSP70_16_1	HSPIR|HSP70_ORSA38|HSP70_1039|Oryza	97.32	8e-60	221
TaHSP70_46	HSPIR|HSP70_ORSA38|HSP70_1039|Oryza	97.32	3e-59	219
TaHSP70_40_1	HSPIR|HSP70_ORSA38|HSP70_1039|Oryza	97.32	7e-60	221
TaHSP70_49	HSPIR|HSP70_ORSA38|HSP70_1039|Oryza	97.32	7e-60	221
TaHSP70_43_1	HSPIR|HSP70_ORSA38|HSP70_1039|Oryza	97.32	3e-59	219
TaHSP70_54	HSPIR|HSP70_ORSA38|HSP70_1039|Oryza	96.43	3e-58	216
TaHSP70_73_2	HSPIR|HSP70_ORSA38|HSP70_1039|Oryza	96.43	4e-59	219
TaHSP70_79_2	HSPIR|HSP70_ORSA38|HSP70_1039|Oryza	96.43	4e-59	219
TaHSP70_64	HSPIR|HSP70_ORSA38|HSP70_1039|Oryza	96.43	4e-59	219
TaHSP70_73_1	HSPIR|HSP70_ORSA38|HSP70_1039|Oryza	96.43	4e-59	219
TaHSP70_79_3	HSPIR|HSP70_ORSA38|HSP70_1039|Oryza	96.43	4e-59	219
TaHSP70_34	HSPIR|HSP70_ORSA38|HSP70_1039|Oryza	92.86	2e-57	213
TaHSP70_37	HSPIR|HSP70_ORSA38|HSP70_1039|Oryza	92.86	2e-57	213
TaHSP70_38_2	HSPIR|HSP70_ORSA38|HSP70_1039|Oryza	92.86	2e-57	213
TaHSP70_38_1	HSPIR|HSP70_ORSA38|HSP70_1039|Oryza	92.86	2e-57	213
TaHSP70_33	HSPIR|HSP70_ORSA38|HSP70_1039|Oryza	92.86	2e-57	213
TaHSP70_45_1	HSPIR|HSP70_ORSA38|HSP70_1039|Oryza	91.73	9e-63	231
TaHSP70_53	HSPIR|HSP70_ORSA38|HSP70_1039|Oryza	91.73	8e-63	231
TaHSP70_45_2	HSPIR|HSP70_ORSA38|HSP70_1039|Oryza	91.73	8e-63	231
TaHSP70_34	HSPIR|HSP70_ORSA39|HSP70_1040|Oryza	90.32	5e-58	215
TaHSP70_37	HSPIR|HSP70_ORSA39|HSP70_1040|Oryza	90.32	5e-58	215
TaHSP70_38_2	HSPIR|HSP70_ORSA39|HSP70_1040|Oryza	90.32	5e-58	215
TaHSP70_38_1	HSPIR|HSP70_ORSA39|HSP70_1040|Oryza	90.32	5e-58	215
TaHSP70_33	HSPIR|HSP70_ORSA39|HSP70_1040|Oryza	90.32	5e-58	215
TaHSP70_44	HSPIR|HSP70_ORSA6|HSP70_1007|Oryza	98.58	2e-77	279
TaHSP70_45_2	HSPIR|HSP70_ORSA6|HSP70_1007|Oryza	97.07	2e-132	462
TaHSP70_45_1	HSPIR|HSP70_ORSA6|HSP70_1007|Oryza	97.05	3e-131	459
TaHSP70_53	HSPIR|HSP70_ORSA6|HSP70_1007|Oryza	96.65	7e-132	461
TaHSP70_96	HSPIR|HSP70_ORSA6|HSP70_1007|Oryza	93.72	4e-127	445
TaHSP70_90	HSPIR|HSP70_ORSA6|HSP70_1007|Oryza	93.72	4e-127	445
TaHSP70_82_1	HSPIR|HSP70_ORSA6|HSP70_1007|Oryza	93.72	3e-127	445
TaHSP70_82_4	HSPIR|HSP70_ORSA6|HSP70_1007|Oryza	93.72	4e-127	445
TaHSP70_45_1	HSPIR|HSP70_ORSA6|HSP70_1007|Oryza	93.66	3e-106	375
TaHSP70_53	HSPIR|HSP70_ORSA6|HSP70_1007|Oryza	93.66	3e-106	375
TaHSP70_45_2	HSPIR|HSP70_ORSA6|HSP70_1007|Oryza	93.66	3e-106	375
TaHSP70_23	HSPIR|HSP70_ORSA6|HSP70_1007|Oryza	93.31	1e-126	443
TaHSP70_75	HSPIR|HSP70_ORSA6|HSP70_1007|Oryza	93.31	1e-126	443
TaHSP70_60	HSPIR|HSP70_ORSA6|HSP70_1007|Oryza	92.89	2e-126	442
TaHSP70_68_4	HSPIR|HSP70_ORSA6|HSP70_1007|Oryza	92.89	4e-126	441
TaHSP70_44	HSPIR|HSP70_ORSA6|HSP70_1007|Oryza	92.2	7e-103	364
TaHSP70_40_1	HSPIR|HSP70_ORSA6|HSP70_1007|Oryza	92.12	6e-125	437
TaHSP70_73_2	HSPIR|HSP70_ORSA6|HSP70_1007|Oryza	92.08	4e-103	365
TaHSP70_79_2	HSPIR|HSP70_ORSA6|HSP70_1007|Oryza	92.08	4e-103	365
TaHSP70_64	HSPIR|HSP70_ORSA6|HSP70_1007|Oryza	92.08	4e-103	365
TaHSP70_73_1	HSPIR|HSP70_ORSA6|HSP70_1007|Oryza	92.08	4e-103	365
TaHSP70_79_3	HSPIR|HSP70_ORSA6|HSP70_1007|Oryza	92.08	4e-103	365
TaHSP70_79_1	HSPIR|HSP70_ORSA6|HSP70_1007|Oryza	92.08	3e-103	365
TaHSP70_40_2	HSPIR|HSP70_ORSA6|HSP70_1007|Oryza	92.05	9e-124	434
TaHSP70_56	HSPIR|HSP70_ORSA6|HSP70_1007|Oryza	91.7	2e-124	436
TaHSP70_49	HSPIR|HSP70_ORSA6|HSP70_1007|Oryza	91.7	3e-124	435
TaHSP70_37	HSPIR|HSP70_ORSA6|HSP70_1007|Oryza	91.22	3e-103	365
TaHSP70_38_2	HSPIR|HSP70_ORSA6|HSP70_1007|Oryza	91.22	3e-103	365
TaHSP70_38_1	HSPIR|HSP70_ORSA6|HSP70_1007|Oryza	91.22	3e-103	365
TaHSP70_33	HSPIR|HSP70_ORSA6|HSP70_1007|Oryza	91.22	3e-103	365
TaHSP70_23	HSPIR|HSP70_ORSA6|HSP70_1007|Oryza	90.73	3e-104	369
TaHSP70_96	HSPIR|HSP70_ORSA6|HSP70_1007|Oryza	90.73	3e-104	369
TaHSP70_90	HSPIR|HSP70_ORSA6|HSP70_1007|Oryza	90.73	3e-104	369
TaHSP70_82_4	HSPIR|HSP70_ORSA6|HSP70_1007|Oryza	90.73	3e-104	369
TaHSP70_82_2	HSPIR|HSP70_ORSA6|HSP70_1007|Oryza	90.73	2e-104	369
TaHSP70_82_3	HSPIR|HSP70_ORSA6|HSP70_1007|Oryza	90.73	2e-104	369
TaHSP70_11	HSPIR|HSP70_ORSA6|HSP70_1007|Oryza	90.59	1e-101	360
TaHSP70_4_2	HSPIR|HSP70_ORSA6|HSP70_1007|Oryza	90.59	1e-101	360
TaHSP70_4_1	HSPIR|HSP70_ORSA6|HSP70_1007|Oryza	90.59	1e-101	360
TaHSP70_16_2	HSPIR|HSP70_ORSA6|HSP70_1007|Oryza	90.59	1e-101	360
TaHSP70_16_1	HSPIR|HSP70_ORSA6|HSP70_1007|Oryza	90.59	1e-101	360
TaHSP70_68_1	HSPIR|HSP70_ORSA6|HSP70_1007|Oryza	90.24	7e-104	367
TaHSP70_75	HSPIR|HSP70_ORSA6|HSP70_1007|Oryza	90.24	8e-104	367
TaHSP70_60	HSPIR|HSP70_ORSA6|HSP70_1007|Oryza	90.24	8e-104	367
TaHSP70_68_4	HSPIR|HSP70_ORSA6|HSP70_1007|Oryza	90.24	8e-104	367
TaHSP70_68_2	HSPIR|HSP70_ORSA6|HSP70_1007|Oryza	90.24	7e-104	367
TaHSP70_94	HSPIR|HSP70_ORSA7|HSP70_1008|Oryza	95.65	0	1246
TaHSP70_88	HSPIR|HSP70_ORSA7|HSP70_1008|Oryza	95.65	0	1246
TaHSP70_80	HSPIR|HSP70_ORSA7|HSP70_1008|Oryza	95.5	0	1245
		92.9787
TaHSP70_11	HSPIR|HSP70_SOBI1|HSP70_1102|Sorghum	94.76	0	1232
TaHSP70_16_2	HSPIR|HSP70_SOBI1|HSP70_1102|Sorghum	94.61	0	1230
TaHSP70_4_2	HSPIR|HSP70_SOBI1|HSP70_1102|Sorghum	94.45	0	1228
TaHSP70_44	HSPIR|HSP70_SOBI1|HSP70_1102|Sorghum	94.34	0	1025
TaHSP70_37	HSPIR|HSP70_SOBI1|HSP70_1102|Sorghum	94.33	0	1214
TaHSP70_33	HSPIR|HSP70_SOBI1|HSP70_1102|Sorghum	94.33	0	1216
TaHSP70_38_2	HSPIR|HSP70_SOBI1|HSP70_1102|Sorghum	94	0	1205
TaHSP70_40_1	HSPIR|HSP70_SOBI1|HSP70_1102|Sorghum	93.69	0	1201
TaHSP70_40_2	HSPIR|HSP70_SOBI1|HSP70_1102|Sorghum	93.67	0	1197
TaHSP70_79_1	HSPIR|HSP70_SOBI1|HSP70_1102|Sorghum	93.59	0	735
TaHSP70_56	HSPIR|HSP70_SOBI1|HSP70_1102|Sorghum	93.54	0	1200
TaHSP70_49	HSPIR|HSP70_SOBI1|HSP70_1102|Sorghum	93.54	0	1199
TaHSP70_45_2	HSPIR|HSP70_SOBI1|HSP70_1102|Sorghum	93.51	0	1203
TaHSP70_45_1	HSPIR|HSP70_SOBI1|HSP70_1102|Sorghum	93.49	0	1199
TaHSP70_53	HSPIR|HSP70_SOBI1|HSP70_1102|Sorghum	93.35	0	1201
TaHSP70_75	HSPIR|HSP70_SOBI1|HSP70_1102|Sorghum	92.28	0	1190
TaHSP70_96	HSPIR|HSP70_SOBI1|HSP70_1102|Sorghum	92.13	0	1190
TaHSP70_90	HSPIR|HSP70_SOBI1|HSP70_1102|Sorghum	92.13	0	1190
TaHSP70_82_4	HSPIR|HSP70_SOBI1|HSP70_1102|Sorghum	92.13	0	1190
TaHSP70_68_4	HSPIR|HSP70_SOBI1|HSP70_1102|Sorghum	92.13	0	1189
TaHSP70_79_2	HSPIR|HSP70_SOBI1|HSP70_1102|Sorghum	92.12	0	1189
TaHSP70_64	HSPIR|HSP70_SOBI1|HSP70_1102|Sorghum	92.12	0	1189
TaHSP70_23	HSPIR|HSP70_SOBI1|HSP70_1102|Sorghum	91.98	0	1188
TaHSP70_68_3	HSPIR|HSP70_SOBI1|HSP70_1102|Sorghum	91.98	0	735
TaHSP70_60	HSPIR|HSP70_SOBI1|HSP70_1102|Sorghum	91.98	0	1187
TaHSP70_73_1	HSPIR|HSP70_SOBI1|HSP70_1102|Sorghum	91.96	0	1186
TaHSP70_82_1	HSPIR|HSP70_SOBI1|HSP70_1102|Sorghum	91.71	0	1054
TaHSP70_43_2	HSPIR|HSP70_SOBI1|HSP70_1102|Sorghum	91.26	0	1181
TaHSP70_54	HSPIR|HSP70_SOBI1|HSP70_1102|Sorghum	90.95	0	1177
TaHSP70_46	HSPIR|HSP70_SOBI1|HSP70_1102|Sorghum	90.8	0	1177
TaHSP70_52_2	HSPIR|HSP70_SOBI11|HSP70_1112|Sorghum	92.36	0	767
TaHSP70_5_2	HSPIR|HSP70_SOBI11|HSP70_1112|Sorghum	90	0	797
TaHSP70_46	HSPIR|HSP70_SOBI12|HSP70_1113|Sorghum	94.16	0	1224
TaHSP70_43_2	HSPIR|HSP70_SOBI12|HSP70_1113|Sorghum	93.55	0	1218
TaHSP70_54	HSPIR|HSP70_SOBI12|HSP70_1113|Sorghum	93.55	0	1216
TaHSP70_79_1	HSPIR|HSP70_SOBI12|HSP70_1113|Sorghum	91.88	0	733
TaHSP70_43_1	HSPIR|HSP70_SOBI12|HSP70_1113|Sorghum	91.7	0	1207
TaHSP70_44	HSPIR|HSP70_SOBI12|HSP70_1113|Sorghum	90.91	0	997
TaHSP70_15	HSPIR|HSP70_SOBI17|HSP70_1118|Sorghum	94.06	0	885
TaHSP70_3_2	HSPIR|HSP70_SOBI17|HSP70_1118|Sorghum	93.85	0	884
TaHSP70_8	HSPIR|HSP70_SOBI17|HSP70_1118|Sorghum	93.65	0	881
TaHSP70_3_1	HSPIR|HSP70_SOBI17|HSP70_1118|Sorghum	91.6	0	856
TaHSP70_69_2	HSPIR|HSP70_SOBI17|HSP70_1118|Sorghum	90.41	0	654
TaHSP70_40_1	HSPIR|HSP70_SOBI24|HSP70_1125|Sorghum	93.71	0	1217
TaHSP70_49	HSPIR|HSP70_SOBI24|HSP70_1125|Sorghum	93.71	0	1216
TaHSP70_40_2	HSPIR|HSP70_SOBI24|HSP70_1125|Sorghum	93.69	0	1213
TaHSP70_56	HSPIR|HSP70_SOBI24|HSP70_1125|Sorghum	93.56	0	1216
TaHSP70_44	HSPIR|HSP70_SOBI24|HSP70_1125|Sorghum	92.2	0	1016
TaHSP70_45_2	HSPIR|HSP70_SOBI24|HSP70_1125|Sorghum	91.38	0	1182
TaHSP70_45_1	HSPIR|HSP70_SOBI24|HSP70_1125|Sorghum	91.36	0	1179
TaHSP70_79_1	HSPIR|HSP70_SOBI24|HSP70_1125|Sorghum	91.28	0	723
TaHSP70_53	HSPIR|HSP70_SOBI24|HSP70_1125|Sorghum	91.23	0	1181
TaHSP70_11	HSPIR|HSP70_SOBI24|HSP70_1125|Sorghum	90.88	0	1177
TaHSP70_16_2	HSPIR|HSP70_SOBI24|HSP70_1125|Sorghum	90.73	0	1176
TaHSP70_38_2	HSPIR|HSP70_SOBI24|HSP70_1125|Sorghum	90.6	0	1172
TaHSP70_4_2	HSPIR|HSP70_SOBI24|HSP70_1125|Sorghum	90.57	0	1174
TaHSP70_37	HSPIR|HSP70_SOBI24|HSP70_1125|Sorghum	90.52	0	1176
TaHSP70_96	HSPIR|HSP70_SOBI24|HSP70_1125|Sorghum	90.45	0	1181
TaHSP70_90	HSPIR|HSP70_SOBI24|HSP70_1125|Sorghum	90.45	0	1181
TaHSP70_82_4	HSPIR|HSP70_SOBI24|HSP70_1125|Sorghum	90.45	0	1181
TaHSP70_23	HSPIR|HSP70_SOBI24|HSP70_1125|Sorghum	90.29	0	1179
TaHSP70_79_2	HSPIR|HSP70_SOBI24|HSP70_1125|Sorghum	90.25	0	1172
TaHSP70_64	HSPIR|HSP70_SOBI24|HSP70_1125|Sorghum	90.25	0	1172
TaHSP70_73_1	HSPIR|HSP70_SOBI24|HSP70_1125|Sorghum	90.09	0	1169
TaHSP70_44	HSPIR|HSP70_SOBI3|HSP70_1104|Sorghum	95.46	0	1041
TaHSP70_45_2	HSPIR|HSP70_SOBI3|HSP70_1104|Sorghum	95.08	0	1222
TaHSP70_45_1	HSPIR|HSP70_SOBI3|HSP70_1104|Sorghum	95.06	0	1219
TaHSP70_53	HSPIR|HSP70_SOBI3|HSP70_1104|Sorghum	94.92	0	1221
TaHSP70_75	HSPIR|HSP70_SOBI3|HSP70_1104|Sorghum	94.61	0	1224
TaHSP70_96	HSPIR|HSP70_SOBI3|HSP70_1104|Sorghum	94.45	0	1221
TaHSP70_90	HSPIR|HSP70_SOBI3|HSP70_1104|Sorghum	94.45	0	1221
TaHSP70_82_4	HSPIR|HSP70_SOBI3|HSP70_1104|Sorghum	94.45	0	1221
TaHSP70_68_4	HSPIR|HSP70_SOBI3|HSP70_1104|Sorghum	94.45	0	1222
TaHSP70_79_1	HSPIR|HSP70_SOBI3|HSP70_1104|Sorghum	94.36	0	739
TaHSP70_23	HSPIR|HSP70_SOBI3|HSP70_1104|Sorghum	94.3	0	1219
TaHSP70_60	HSPIR|HSP70_SOBI3|HSP70_1104|Sorghum	94.3	0	1221
TaHSP70_82_1	HSPIR|HSP70_SOBI3|HSP70_1104|Sorghum	93.94	0	1078
TaHSP70_79_2	HSPIR|HSP70_SOBI3|HSP70_1104|Sorghum	93.81	0	1207
TaHSP70_64	HSPIR|HSP70_SOBI3|HSP70_1104|Sorghum	93.81	0	1207
TaHSP70_73_1	HSPIR|HSP70_SOBI3|HSP70_1104|Sorghum	93.65	0	1204
TaHSP70_68_3	HSPIR|HSP70_SOBI3|HSP70_1104|Sorghum	93.52	0	751
TaHSP70_11	HSPIR|HSP70_SOBI3|HSP70_1104|Sorghum	92.57	0	1202
TaHSP70_4_2	HSPIR|HSP70_SOBI3|HSP70_1104|Sorghum	92.41	0	1201
TaHSP70_16_2	HSPIR|HSP70_SOBI3|HSP70_1104|Sorghum	92.41	0	1200
TaHSP70_40_1	HSPIR|HSP70_SOBI3|HSP70_1104|Sorghum	91.88	0	1191
TaHSP70_49	HSPIR|HSP70_SOBI3|HSP70_1104|Sorghum	91.88	0	1190
TaHSP70_40_2	HSPIR|HSP70_SOBI3|HSP70_1104|Sorghum	91.86	0	1187
TaHSP70_68_1	HSPIR|HSP70_SOBI3|HSP70_1104|Sorghum	91.83	0	1180
TaHSP70_56	HSPIR|HSP70_SOBI3|HSP70_1104|Sorghum	91.73	0	1189
TaHSP70_37	HSPIR|HSP70_SOBI3|HSP70_1104|Sorghum	91.56	0	1186
TaHSP70_33	HSPIR|HSP70_SOBI3|HSP70_1104|Sorghum	91.56	0	1189
TaHSP70_38_2	HSPIR|HSP70_SOBI3|HSP70_1104|Sorghum	91.53	0	1181
TaHSP70_82_3	HSPIR|HSP70_SOBI3|HSP70_1104|Sorghum	90.14	0	1147
TaHSP70_68_2	HSPIR|HSP70_SOBI3|HSP70_1104|Sorghum	90.14	0	1148
TaHSP70_45_1	HSPIR|HSP70_SOBI31|HSP70_1132|Sorghum	92.34	2e-109	386
TaHSP70_53	HSPIR|HSP70_SOBI31|HSP70_1132|Sorghum	92.34	2e-109	386
TaHSP70_45_2	HSPIR|HSP70_SOBI31|HSP70_1132|Sorghum	92.34	2e-109	386
TaHSP70_44	HSPIR|HSP70_SOBI31|HSP70_1132|Sorghum	90.91	5e-106	374
TaHSP70_68_1	HSPIR|HSP70_SOBI31|HSP70_1132|Sorghum	90.91	2e-108	382
TaHSP70_75	HSPIR|HSP70_SOBI31|HSP70_1132|Sorghum	90.91	2e-108	382
TaHSP70_68_3	HSPIR|HSP70_SOBI31|HSP70_1132|Sorghum	90.91	2e-108	382
TaHSP70_60	HSPIR|HSP70_SOBI31|HSP70_1132|Sorghum	90.91	2e-108	382
TaHSP70_68_4	HSPIR|HSP70_SOBI31|HSP70_1132|Sorghum	90.91	2e-108	382
TaHSP70_68_2	HSPIR|HSP70_SOBI31|HSP70_1132|Sorghum	90.91	2e-108	382
TaHSP70_73_2	HSPIR|HSP70_SOBI31|HSP70_1132|Sorghum	90.78	4e-106	375
TaHSP70_79_2	HSPIR|HSP70_SOBI31|HSP70_1132|Sorghum	90.78	5e-106	375
TaHSP70_64	HSPIR|HSP70_SOBI31|HSP70_1132|Sorghum	90.78	5e-106	375
TaHSP70_73_1	HSPIR|HSP70_SOBI31|HSP70_1132|Sorghum	90.78	5e-106	375
TaHSP70_79_3	HSPIR|HSP70_SOBI31|HSP70_1132|Sorghum	90.78	4e-106	375
TaHSP70_79_1	HSPIR|HSP70_SOBI31|HSP70_1132|Sorghum	90.78	4e-106	375
TaHSP70_23	HSPIR|HSP70_SOBI31|HSP70_1132|Sorghum	90.43	5e-108	381
TaHSP70_96	HSPIR|HSP70_SOBI31|HSP70_1132|Sorghum	90.43	5e-108	381
TaHSP70_90	HSPIR|HSP70_SOBI31|HSP70_1132|Sorghum	90.43	5e-108	381
TaHSP70_82_4	HSPIR|HSP70_SOBI31|HSP70_1132|Sorghum	90.43	5e-108	381
TaHSP70_82_2	HSPIR|HSP70_SOBI31|HSP70_1132|Sorghum	90.43	5e-108	381
TaHSP70_82_3	HSPIR|HSP70_SOBI31|HSP70_1132|Sorghum	90.43	5e-108	381
TaHSP70_82_1	HSPIR|HSP70_SOBI6|HSP70_1107|Sorghum	91.85	0	918
TaHSP70_79_1	HSPIR|HSP70_SOBI7|HSP70_1108|Sorghum	94.36	0	740
TaHSP70_37	HSPIR|HSP70_SOBI7|HSP70_1108|Sorghum	94.33	0	1219
TaHSP70_44	HSPIR|HSP70_SOBI7|HSP70_1108|Sorghum	94.16	0	1018
TaHSP70_33	HSPIR|HSP70_SOBI7|HSP70_1108|Sorghum	93.87	0	1216
TaHSP70_38_2	HSPIR|HSP70_SOBI7|HSP70_1108|Sorghum	93.84	0	1207
TaHSP70_11	HSPIR|HSP70_SOBI7|HSP70_1108|Sorghum	93.83	0	1217
TaHSP70_16_2	HSPIR|HSP70_SOBI7|HSP70_1108|Sorghum	93.67	0	1215
TaHSP70_4_2	HSPIR|HSP70_SOBI7|HSP70_1108|Sorghum	93.52	0	1213
TaHSP70_53	HSPIR|HSP70_SOBI7|HSP70_1108|Sorghum	93.35	0	1194
TaHSP70_45_2	HSPIR|HSP70_SOBI7|HSP70_1108|Sorghum	93.35	0	1193
TaHSP70_45_1	HSPIR|HSP70_SOBI7|HSP70_1108|Sorghum	93.33	0	1189
TaHSP70_68_3	HSPIR|HSP70_SOBI7|HSP70_1108|Sorghum	92.73	0	741
TaHSP70_73_1	HSPIR|HSP70_SOBI7|HSP70_1108|Sorghum	92.41	0	1192
TaHSP70_79_2	HSPIR|HSP70_SOBI7|HSP70_1108|Sorghum	92.26	0	1189
TaHSP70_64	HSPIR|HSP70_SOBI7|HSP70_1108|Sorghum	92.26	0	1189
TaHSP70_40_1	HSPIR|HSP70_SOBI7|HSP70_1108|Sorghum	92.15	0	1182
TaHSP70_40_2	HSPIR|HSP70_SOBI7|HSP70_1108|Sorghum	92.13	0	1178
TaHSP70_56	HSPIR|HSP70_SOBI7|HSP70_1108|Sorghum	92	0	1180
TaHSP70_49	HSPIR|HSP70_SOBI7|HSP70_1108|Sorghum	92	0	1179
TaHSP70_75	HSPIR|HSP70_SOBI7|HSP70_1108|Sorghum	91.81	0	1186
TaHSP70_96	HSPIR|HSP70_SOBI7|HSP70_1108|Sorghum	91.65	0	1185
TaHSP70_90	HSPIR|HSP70_SOBI7|HSP70_1108|Sorghum	91.65	0	1185
TaHSP70_82_4	HSPIR|HSP70_SOBI7|HSP70_1108|Sorghum	91.65	0	1185
TaHSP70_68_4	HSPIR|HSP70_SOBI7|HSP70_1108|Sorghum	91.65	0	1184
TaHSP70_23	HSPIR|HSP70_SOBI7|HSP70_1108|Sorghum	91.5	0	1184
TaHSP70_60	HSPIR|HSP70_SOBI7|HSP70_1108|Sorghum	91.5	0	1182
TaHSP70_82_1	HSPIR|HSP70_SOBI7|HSP70_1108|Sorghum	91.35	0	1052
TaHSP70_43_2	HSPIR|HSP70_SOBI7|HSP70_1108|Sorghum	90.8	0	1181
TaHSP70_46	HSPIR|HSP70_SOBI7|HSP70_1108|Sorghum	90.8	0	1181
TaHSP70_54	HSPIR|HSP70_SOBI7|HSP70_1108|Sorghum	90.49	0	1177
		92.3076
TaHSP70_44	HSPIR|HSP70_ZEMA1|HSP70_1181|Zea	97.45	2e-153	532
TaHSP70_79_1	HSPIR|HSP70_ZEMA1|HSP70_1181|Zea	95.73	6e-62	228
TaHSP70_45_2	HSPIR|HSP70_ZEMA1|HSP70_1181|Zea	95.45	0	701
TaHSP70_45_1	HSPIR|HSP70_ZEMA1|HSP70_1181|Zea	95.43	0	697
TaHSP70_53	HSPIR|HSP70_ZEMA1|HSP70_1181|Zea	95.19	0	699
TaHSP70_96	HSPIR|HSP70_ZEMA1|HSP70_1181|Zea	94.91	0	701
TaHSP70_75	HSPIR|HSP70_ZEMA1|HSP70_1181|Zea	94.91	0	703
TaHSP70_90	HSPIR|HSP70_ZEMA1|HSP70_1181|Zea	94.91	0	701
TaHSP70_82_1	HSPIR|HSP70_ZEMA1|HSP70_1181|Zea	94.91	0	701
TaHSP70_82_4	HSPIR|HSP70_ZEMA1|HSP70_1181|Zea	94.91	0	701
TaHSP70_23	HSPIR|HSP70_ZEMA1|HSP70_1181|Zea	94.64	0	700
TaHSP70_60	HSPIR|HSP70_ZEMA1|HSP70_1181|Zea	94.64	0	703
TaHSP70_68_4	HSPIR|HSP70_ZEMA1|HSP70_1181|Zea	94.64	0	702
TaHSP70_79_2	HSPIR|HSP70_ZEMA1|HSP70_1181|Zea	93.57	0	695
TaHSP70_64	HSPIR|HSP70_ZEMA1|HSP70_1181|Zea	93.57	0	695
TaHSP70_73_1	HSPIR|HSP70_ZEMA1|HSP70_1181|Zea	93.3	0	692
TaHSP70_40_1	HSPIR|HSP70_ZEMA1|HSP70_1181|Zea	91.51	0	681
TaHSP70_40_2	HSPIR|HSP70_ZEMA1|HSP70_1181|Zea	91.47	0	677
TaHSP70_11	HSPIR|HSP70_ZEMA1|HSP70_1181|Zea	91.42	0	691
TaHSP70_56	HSPIR|HSP70_ZEMA1|HSP70_1181|Zea	91.25	0	680
TaHSP70_49	HSPIR|HSP70_ZEMA1|HSP70_1181|Zea	91.25	0	679
TaHSP70_68_3	HSPIR|HSP70_ZEMA1|HSP70_1181|Zea	91.2	2e-62	229
TaHSP70_4_2	HSPIR|HSP70_ZEMA1|HSP70_1181|Zea	91.15	0	690
TaHSP70_16_2	HSPIR|HSP70_ZEMA1|HSP70_1181|Zea	91.15	0	690
TaHSP70_37	HSPIR|HSP70_ZEMA1|HSP70_1181|Zea	90.69	0	679
TaHSP70_33	HSPIR|HSP70_ZEMA1|HSP70_1181|Zea	90.69	0	681
TaHSP70_38_2	HSPIR|HSP70_ZEMA1|HSP70_1181|Zea	90.62	0	674
TaHSP70_34	HSPIR|HSP70_ZEMA1|HSP70_1181|Zea	90.43	0	679
TaHSP70_68_1	HSPIR|HSP70_ZEMA1|HSP70_1181|Zea	90.08	0	659
TaHSP70_40_1	HSPIR|HSP70_ZEMA11|HSP70_1191|Zea	93.56	0	1208
TaHSP70_40_2	HSPIR|HSP70_ZEMA11|HSP70_1191|Zea	93.54	0	1204
TaHSP70_56	HSPIR|HSP70_ZEMA11|HSP70_1191|Zea	93.4	0	1206
TaHSP70_49	HSPIR|HSP70_ZEMA11|HSP70_1191|Zea	93.4	0	1205
TaHSP70_44	HSPIR|HSP70_ZEMA11|HSP70_1191|Zea	92.2	0	1014
TaHSP70_79_1	HSPIR|HSP70_ZEMA11|HSP70_1191|Zea	91.28	0	721
TaHSP70_45_2	HSPIR|HSP70_ZEMA11|HSP70_1191|Zea	90.91	0	1183
TaHSP70_45_1	HSPIR|HSP70_ZEMA11|HSP70_1191|Zea	90.88	0	1179
TaHSP70_53	HSPIR|HSP70_ZEMA11|HSP70_1191|Zea	90.76	0	1181
TaHSP70_11	HSPIR|HSP70_ZEMA11|HSP70_1191|Zea	90.73	0	1177
TaHSP70_16_2	HSPIR|HSP70_ZEMA11|HSP70_1191|Zea	90.57	0	1176
TaHSP70_4_2	HSPIR|HSP70_ZEMA11|HSP70_1191|Zea	90.42	0	1173
TaHSP70_38_2	HSPIR|HSP70_ZEMA11|HSP70_1191|Zea	90.29	0	1168
TaHSP70_96	HSPIR|HSP70_ZEMA11|HSP70_1191|Zea	90.29	0	1178
TaHSP70_90	HSPIR|HSP70_ZEMA11|HSP70_1191|Zea	90.29	0	1178
TaHSP70_82_4	HSPIR|HSP70_ZEMA11|HSP70_1191|Zea	90.29	0	1178
TaHSP70_37	HSPIR|HSP70_ZEMA11|HSP70_1191|Zea	90.21	0	1170
TaHSP70_23	HSPIR|HSP70_ZEMA11|HSP70_1191|Zea	90.14	0	1177
TaHSP70_68_3	HSPIR|HSP70_ZEMA11|HSP70_1191|Zea	90.02	0	731
TaHSP70_94	HSPIR|HSP70_ZEMA12|HSP70_1192|Zea	95.19	0	1244
TaHSP70_88	HSPIR|HSP70_ZEMA12|HSP70_1192|Zea	95.19	0	1244
TaHSP70_80	HSPIR|HSP70_ZEMA12|HSP70_1192|Zea	95.04	0	1243
TaHSP70_52_2	HSPIR|HSP70_ZEMA13|HSP70_1193|Zea	93.08	0	773
TaHSP70_5_2	HSPIR|HSP70_ZEMA13|HSP70_1193|Zea	90.67	0	805
TaHSP70_43_2	HSPIR|HSP70_ZEMA14|HSP70_1194|Zea	94.15	0	1054
TaHSP70_54	HSPIR|HSP70_ZEMA14|HSP70_1194|Zea	94.15	0	1051
TaHSP70_46	HSPIR|HSP70_ZEMA14|HSP70_1194|Zea	94.15	0	1053
TaHSP70_43_1	HSPIR|HSP70_ZEMA14|HSP70_1194|Zea	94.15	0	1054
TaHSP70_79_1	HSPIR|HSP70_ZEMA14|HSP70_1194|Zea	92.11	9e-164	566
TaHSP70_44	HSPIR|HSP70_ZEMA14|HSP70_1194|Zea	90.48	0	830
TaHSP70_15	HSPIR|HSP70_ZEMA16|HSP70_1196|Zea	93.4	0	1118
TaHSP70_8	HSPIR|HSP70_ZEMA16|HSP70_1196|Zea	93.11	0	1117
TaHSP70_3_2	HSPIR|HSP70_ZEMA16|HSP70_1196|Zea	92.75	0	1118
TaHSP70_3_1	HSPIR|HSP70_ZEMA16|HSP70_1196|Zea	90.98	0	1090
TaHSP70_40_1	HSPIR|HSP70_ZEMA17|HSP70_1197|Zea	93.71	0	1211
TaHSP70_49	HSPIR|HSP70_ZEMA17|HSP70_1197|Zea	93.71	0	1210
TaHSP70_40_2	HSPIR|HSP70_ZEMA17|HSP70_1197|Zea	93.69	0	1207
TaHSP70_56	HSPIR|HSP70_ZEMA17|HSP70_1197|Zea	93.56	0	1210
TaHSP70_44	HSPIR|HSP70_ZEMA17|HSP70_1197|Zea	92.2	0	1014
TaHSP70_79_1	HSPIR|HSP70_ZEMA17|HSP70_1197|Zea	91.54	0	723
TaHSP70_45_2	HSPIR|HSP70_ZEMA17|HSP70_1197|Zea	90.91	0	1183
TaHSP70_45_1	HSPIR|HSP70_ZEMA17|HSP70_1197|Zea	90.88	0	1179
TaHSP70_53	HSPIR|HSP70_ZEMA17|HSP70_1197|Zea	90.76	0	1181
TaHSP70_11	HSPIR|HSP70_ZEMA17|HSP70_1197|Zea	90.73	0	1177
TaHSP70_16_2	HSPIR|HSP70_ZEMA17|HSP70_1197|Zea	90.57	0	1176
TaHSP70_4_2	HSPIR|HSP70_ZEMA17|HSP70_1197|Zea	90.42	0	1173
TaHSP70_38_2	HSPIR|HSP70_ZEMA17|HSP70_1197|Zea	90.29	0	1168
TaHSP70_96	HSPIR|HSP70_ZEMA17|HSP70_1197|Zea	90.29	0	1179
TaHSP70_90	HSPIR|HSP70_ZEMA17|HSP70_1197|Zea	90.29	0	1179
TaHSP70_82_4	HSPIR|HSP70_ZEMA17|HSP70_1197|Zea	90.29	0	1179
TaHSP70_37	HSPIR|HSP70_ZEMA17|HSP70_1197|Zea	90.21	0	1171
TaHSP70_23	HSPIR|HSP70_ZEMA17|HSP70_1197|Zea	90.14	0	1177
TaHSP70_79_2	HSPIR|HSP70_ZEMA17|HSP70_1197|Zea	90.09	0	1168
TaHSP70_64	HSPIR|HSP70_ZEMA17|HSP70_1197|Zea	90.09	0	1168
TaHSP70_68_3	HSPIR|HSP70_ZEMA17|HSP70_1197|Zea	90.02	0	731
TaHSP70_52_2	HSPIR|HSP70_ZEMA18|HSP70_1198|Zea	92.12	0	765
TaHSP70_29_1	HSPIR|HSP70_ZEMA18|HSP70_1198|Zea	90.09	0	802
TaHSP70_76	HSPIR|HSP70_ZEMA19|HSP70_1199|Zea	90.95	0	1182
TaHSP70_61_2	HSPIR|HSP70_ZEMA19|HSP70_1199|Zea	90.95	0	1181
TaHSP70_69_1	HSPIR|HSP70_ZEMA19|HSP70_1199|Zea	90.95	0	1182
TaHSP70_44	HSPIR|HSP70_ZEMA2|HSP70_1182|Zea	91.79	0	978
TaHSP70_37	HSPIR|HSP70_ZEMA2|HSP70_1182|Zea	91.41	0	1162
TaHSP70_38_2	HSPIR|HSP70_ZEMA2|HSP70_1182|Zea	91.06	0	1152
TaHSP70_68_3	HSPIR|HSP70_ZEMA2|HSP70_1182|Zea	91.05	0	700
TaHSP70_33	HSPIR|HSP70_ZEMA2|HSP70_1182|Zea	90.95	0	1160
TaHSP70_11	HSPIR|HSP70_ZEMA2|HSP70_1182|Zea	90.59	0	1159
TaHSP70_16_2	HSPIR|HSP70_ZEMA2|HSP70_1182|Zea	90.43	0	1157
TaHSP70_53	HSPIR|HSP70_ZEMA2|HSP70_1182|Zea	90.42	0	1139
TaHSP70_45_2	HSPIR|HSP70_ZEMA2|HSP70_1182|Zea	90.42	0	1138
TaHSP70_45_1	HSPIR|HSP70_ZEMA2|HSP70_1182|Zea	90.39	0	1134
TaHSP70_4_2	HSPIR|HSP70_ZEMA2|HSP70_1182|Zea	90.28	0	1155
TaHSP70_79_1	HSPIR|HSP70_ZEMA2|HSP70_1182|Zea	90.28	0	696
TaHSP70_45_1	HSPIR|HSP70_ZEMA21|HSP70_1201|Zea	95.71	2e-113	399
TaHSP70_53	HSPIR|HSP70_ZEMA21|HSP70_1201|Zea	95.71	2e-113	399
TaHSP70_56	HSPIR|HSP70_ZEMA21|HSP70_1201|Zea	95.71	4e-113	398
TaHSP70_40_2	HSPIR|HSP70_ZEMA21|HSP70_1201|Zea	95.71	4e-113	398
TaHSP70_45_2	HSPIR|HSP70_ZEMA21|HSP70_1201|Zea	95.71	2e-113	399
TaHSP70_40_1	HSPIR|HSP70_ZEMA21|HSP70_1201|Zea	95.71	4e-113	398
TaHSP70_49	HSPIR|HSP70_ZEMA21|HSP70_1201|Zea	95.71	4e-113	398
TaHSP70_11	HSPIR|HSP70_ZEMA21|HSP70_1201|Zea	94.29	2e-112	396
TaHSP70_4_2	HSPIR|HSP70_ZEMA21|HSP70_1201|Zea	94.29	2e-112	396
TaHSP70_4_1	HSPIR|HSP70_ZEMA21|HSP70_1201|Zea	94.29	2e-112	396
TaHSP70_16_2	HSPIR|HSP70_ZEMA21|HSP70_1201|Zea	94.29	2e-112	396
TaHSP70_16_1	HSPIR|HSP70_ZEMA21|HSP70_1201|Zea	94.29	2e-112	396
TaHSP70_23	HSPIR|HSP70_ZEMA21|HSP70_1201|Zea	94.29	3e-112	395
TaHSP70_96	HSPIR|HSP70_ZEMA21|HSP70_1201|Zea	94.29	3e-112	395
TaHSP70_90	HSPIR|HSP70_ZEMA21|HSP70_1201|Zea	94.29	3e-112	395
TaHSP70_82_1	HSPIR|HSP70_ZEMA21|HSP70_1201|Zea	94.29	2e-112	395
TaHSP70_82_4	HSPIR|HSP70_ZEMA21|HSP70_1201|Zea	94.29	3e-112	395
TaHSP70_82_2	HSPIR|HSP70_ZEMA21|HSP70_1201|Zea	94.29	2e-112	395
TaHSP70_82_3	HSPIR|HSP70_ZEMA21|HSP70_1201|Zea	94.29	2e-112	395
TaHSP70_44	HSPIR|HSP70_ZEMA21|HSP70_1201|Zea	93.81	7e-111	390
TaHSP70_68_1	HSPIR|HSP70_ZEMA21|HSP70_1201|Zea	93.81	6e-112	394
TaHSP70_75	HSPIR|HSP70_ZEMA21|HSP70_1201|Zea	93.81	6e-112	394
TaHSP70_68_4	HSPIR|HSP70_ZEMA21|HSP70_1201|Zea	93.81	6e-112	394
TaHSP70_68_2	HSPIR|HSP70_ZEMA21|HSP70_1201|Zea	93.81	5e-112	394
TaHSP70_37	HSPIR|HSP70_ZEMA21|HSP70_1201|Zea	93.33	1e-111	394
TaHSP70_38_2	HSPIR|HSP70_ZEMA21|HSP70_1201|Zea	93.33	1e-111	394
TaHSP70_38_1	HSPIR|HSP70_ZEMA21|HSP70_1201|Zea	93.33	9e-112	394
TaHSP70_60	HSPIR|HSP70_ZEMA21|HSP70_1201|Zea	93.33	4e-111	392
TaHSP70_34	HSPIR|HSP70_ZEMA21|HSP70_1201|Zea	93.09	3e-98	348
TaHSP70_43_2	HSPIR|HSP70_ZEMA21|HSP70_1201|Zea	92.86	2e-111	392
TaHSP70_54	HSPIR|HSP70_ZEMA21|HSP70_1201|Zea	92.86	2e-111	392
TaHSP70_46	HSPIR|HSP70_ZEMA21|HSP70_1201|Zea	92.86	2e-111	392
TaHSP70_43_1	HSPIR|HSP70_ZEMA21|HSP70_1201|Zea	92.86	2e-111	392
TaHSP70_33	HSPIR|HSP70_ZEMA21|HSP70_1201|Zea	92.38	2e-110	389
TaHSP70_73_2	HSPIR|HSP70_ZEMA21|HSP70_1201|Zea	92.38	2e-110	389
TaHSP70_79_2	HSPIR|HSP70_ZEMA21|HSP70_1201|Zea	92.38	2e-110	389
TaHSP70_64	HSPIR|HSP70_ZEMA21|HSP70_1201|Zea	92.38	2e-110	389
TaHSP70_73_1	HSPIR|HSP70_ZEMA21|HSP70_1201|Zea	92.38	2e-110	389
TaHSP70_79_3	HSPIR|HSP70_ZEMA21|HSP70_1201|Zea	92.38	2e-110	389
TaHSP70_79_1	HSPIR|HSP70_ZEMA21|HSP70_1201|Zea	91.19	2e-82	296
TaHSP70_94	HSPIR|HSP70_ZEMA26|HSP70_1206|Zea	95.49	0	1246
TaHSP70_88	HSPIR|HSP70_ZEMA26|HSP70_1206|Zea	95.49	0	1246
TaHSP70_80	HSPIR|HSP70_ZEMA26|HSP70_1206|Zea	95.49	0	1246
TaHSP70_94	HSPIR|HSP70_ZEMA27|HSP70_1207|Zea	96.59	0	888
TaHSP70_88	HSPIR|HSP70_ZEMA27|HSP70_1207|Zea	96.59	0	888
TaHSP70_80	HSPIR|HSP70_ZEMA27|HSP70_1207|Zea	96.59	0	888
TaHSP70_94	HSPIR|HSP70_ZEMA28|HSP70_1208|Zea	95.34	0	1246
TaHSP70_88	HSPIR|HSP70_ZEMA28|HSP70_1208|Zea	95.34	0	1246
TaHSP70_80	HSPIR|HSP70_ZEMA28|HSP70_1208|Zea	95.19	0	1245
TaHSP70_44	HSPIR|HSP70_ZEMA3|HSP70_1183|Zea	91.02	0	840
TaHSP70_37	HSPIR|HSP70_ZEMA3|HSP70_1183|Zea	90.69	0	1024
TaHSP70_38_2	HSPIR|HSP70_ZEMA3|HSP70_1183|Zea	90.29	0	1013
TaHSP70_33	HSPIR|HSP70_ZEMA3|HSP70_1183|Zea	90.17	0	1021
TaHSP70_68_3	HSPIR|HSP70_ZEMA3|HSP70_1183|Zea	90.03	1e-162	562
TaHSP70_69_2	HSPIR|HSP70_ZEMA33|HSP70_1213|Zea	95.29	8e-159	550
TaHSP70_76	HSPIR|HSP70_ZEMA33|HSP70_1213|Zea	91.57	0	724
TaHSP70_61_2	HSPIR|HSP70_ZEMA33|HSP70_1213|Zea	91.33	0	723
TaHSP70_69_1	HSPIR|HSP70_ZEMA33|HSP70_1213|Zea	91.33	0	723
TaHSP70_61_1	HSPIR|HSP70_ZEMA33|HSP70_1213|Zea	91.33	0	723
TaHSP70_52_2	HSPIR|HSP70_ZEMA34|HSP70_1214|Zea	91.67	4e-113	398
TaHSP70_1_2	HSPIR|HSP70_ZEMA35|HSP70_1215|Zea	92.55	8e-152	526
TaHSP70_1_4	HSPIR|HSP70_ZEMA35|HSP70_1215|Zea	92.55	1e-151	526
TaHSP70_1_3	HSPIR|HSP70_ZEMA35|HSP70_1215|Zea	92.55	1e-151	526
TaHSP70_1_1	HSPIR|HSP70_ZEMA35|HSP70_1215|Zea	92.55	8e-152	526
TaHSP70_14_1	HSPIR|HSP70_ZEMA35|HSP70_1215|Zea	92.2	4e-152	528
TaHSP70_14_3	HSPIR|HSP70_ZEMA35|HSP70_1215|Zea	92.2	4e-152	528
TaHSP70_7_2	HSPIR|HSP70_ZEMA35|HSP70_1215|Zea	92.2	4e-152	528
TaHSP70_14_2	HSPIR|HSP70_ZEMA35|HSP70_1215|Zea	92.2	4e-152	528
TaHSP70_7_1	HSPIR|HSP70_ZEMA35|HSP70_1215|Zea	92.2	4e-152	528
TaHSP70_13	HSPIR|HSP70_ZEMA35|HSP70_1215|Zea	92.2	3e-151	525
TaHSP70_2_3	HSPIR|HSP70_ZEMA35|HSP70_1215|Zea	91.84	2e-151	526
TaHSP70_2_1	HSPIR|HSP70_ZEMA35|HSP70_1215|Zea	91.84	2e-151	526
TaHSP70_2_4	HSPIR|HSP70_ZEMA35|HSP70_1215|Zea	91.84	2e-151	526
TaHSP70_2_2	HSPIR|HSP70_ZEMA35|HSP70_1215|Zea	91.84	1e-151	526
TaHSP70_6_2	HSPIR|HSP70_ZEMA35|HSP70_1215|Zea	91.49	3e-150	522
TaHSP70_6_1	HSPIR|HSP70_ZEMA35|HSP70_1215|Zea	91.49	3e-150	522
TaHSP70_44	HSPIR|HSP70_ZEMA37|HSP70_1217|Zea	95.04	7e-64	234
TaHSP70_75	HSPIR|HSP70_ZEMA37|HSP70_1217|Zea	90.87	1e-112	397
TaHSP70_96	HSPIR|HSP70_ZEMA37|HSP70_1217|Zea	90.41	1e-111	394
TaHSP70_90	HSPIR|HSP70_ZEMA37|HSP70_1217|Zea	90.41	1e-111	394
TaHSP70_82_1	HSPIR|HSP70_ZEMA37|HSP70_1217|Zea	90.41	9e-112	394
TaHSP70_60	HSPIR|HSP70_ZEMA37|HSP70_1217|Zea	90.41	2e-112	396
TaHSP70_82_4	HSPIR|HSP70_ZEMA37|HSP70_1217|Zea	90.41	1e-111	394
TaHSP70_68_4	HSPIR|HSP70_ZEMA37|HSP70_1217|Zea	90.41	3e-112	395
TaHSP70_44	HSPIR|HSP70_ZEMA38|HSP70_1218|Zea	96.69	6e-65	238
TaHSP70_75	HSPIR|HSP70_ZEMA38|HSP70_1218|Zea	92.69	4e-115	405
TaHSP70_45_2	HSPIR|HSP70_ZEMA38|HSP70_1218|Zea	92.27	3e-113	399
TaHSP70_96	HSPIR|HSP70_ZEMA38|HSP70_1218|Zea	92.24	4e-114	402
TaHSP70_90	HSPIR|HSP70_ZEMA38|HSP70_1218|Zea	92.24	4e-114	402
TaHSP70_82_1	HSPIR|HSP70_ZEMA38|HSP70_1218|Zea	92.24	3e-114	402
TaHSP70_60	HSPIR|HSP70_ZEMA38|HSP70_1218|Zea	92.24	6e-115	404
TaHSP70_82_4	HSPIR|HSP70_ZEMA38|HSP70_1218|Zea	92.24	4e-114	402
TaHSP70_68_4	HSPIR|HSP70_ZEMA38|HSP70_1218|Zea	92.24	1e-114	403
TaHSP70_45_1	HSPIR|HSP70_ZEMA38|HSP70_1218|Zea	92.2	5e-112	395
TaHSP70_53	HSPIR|HSP70_ZEMA38|HSP70_1218|Zea	91.82	1e-112	397
TaHSP70_23	HSPIR|HSP70_ZEMA38|HSP70_1218|Zea	91.78	1e-113	400
TaHSP70_79_2	HSPIR|HSP70_ZEMA38|HSP70_1218|Zea	90.87	4e-113	398
TaHSP70_64	HSPIR|HSP70_ZEMA38|HSP70_1218|Zea	90.87	4e-113	398
TaHSP70_73_1	HSPIR|HSP70_ZEMA38|HSP70_1218|Zea	90.41	3e-112	395
TaHSP70_45_1	HSPIR|HSP70_ZEMA6|HSP70_1186|Zea	99.05	3e-118	416
TaHSP70_53	HSPIR|HSP70_ZEMA6|HSP70_1186|Zea	99.05	2e-118	416
TaHSP70_45_2	HSPIR|HSP70_ZEMA6|HSP70_1186|Zea	99.05	2e-118	416
TaHSP70_23	HSPIR|HSP70_ZEMA6|HSP70_1186|Zea	97.62	5e-117	411
TaHSP70_96	HSPIR|HSP70_ZEMA6|HSP70_1186|Zea	97.62	5e-117	411
TaHSP70_90	HSPIR|HSP70_ZEMA6|HSP70_1186|Zea	97.62	5e-117	411
TaHSP70_82_1	HSPIR|HSP70_ZEMA6|HSP70_1186|Zea	97.62	4e-117	411
TaHSP70_82_4	HSPIR|HSP70_ZEMA6|HSP70_1186|Zea	97.62	5e-117	411
TaHSP70_82_2	HSPIR|HSP70_ZEMA6|HSP70_1186|Zea	97.62	4e-117	411
TaHSP70_82_3	HSPIR|HSP70_ZEMA6|HSP70_1186|Zea	97.62	4e-117	411
TaHSP70_56	HSPIR|HSP70_ZEMA6|HSP70_1186|Zea	97.14	3e-116	409
TaHSP70_40_2	HSPIR|HSP70_ZEMA6|HSP70_1186|Zea	97.14	3e-116	409
TaHSP70_44	HSPIR|HSP70_ZEMA6|HSP70_1186|Zea	97.14	1e-115	407
TaHSP70_40_1	HSPIR|HSP70_ZEMA6|HSP70_1186|Zea	97.14	3e-116	409
TaHSP70_49	HSPIR|HSP70_ZEMA6|HSP70_1186|Zea	97.14	3e-116	409
TaHSP70_68_1	HSPIR|HSP70_ZEMA6|HSP70_1186|Zea	97.14	1e-116	410
TaHSP70_75	HSPIR|HSP70_ZEMA6|HSP70_1186|Zea	97.14	1e-116	410
TaHSP70_68_4	HSPIR|HSP70_ZEMA6|HSP70_1186|Zea	97.14	1e-116	410
TaHSP70_68_2	HSPIR|HSP70_ZEMA6|HSP70_1186|Zea	97.14	1e-116	410
TaHSP70_11	HSPIR|HSP70_ZEMA6|HSP70_1186|Zea	96.67	2e-116	409
TaHSP70_4_2	HSPIR|HSP70_ZEMA6|HSP70_1186|Zea	96.67	2e-116	409
TaHSP70_4_1	HSPIR|HSP70_ZEMA6|HSP70_1186|Zea	96.67	2e-116	409
TaHSP70_16_2	HSPIR|HSP70_ZEMA6|HSP70_1186|Zea	96.67	2e-116	409
TaHSP70_16_1	HSPIR|HSP70_ZEMA6|HSP70_1186|Zea	96.67	2e-116	409
TaHSP70_37	HSPIR|HSP70_ZEMA6|HSP70_1186|Zea	96.67	2e-116	409
TaHSP70_38_2	HSPIR|HSP70_ZEMA6|HSP70_1186|Zea	96.67	2e-116	409
TaHSP70_38_1	HSPIR|HSP70_ZEMA6|HSP70_1186|Zea	96.67	2e-116	409
TaHSP70_60	HSPIR|HSP70_ZEMA6|HSP70_1186|Zea	96.67	7e-116	407
TaHSP70_34	HSPIR|HSP70_ZEMA6|HSP70_1186|Zea	96.28	1e-102	363
TaHSP70_33	HSPIR|HSP70_ZEMA6|HSP70_1186|Zea	95.71	3e-115	405
TaHSP70_73_2	HSPIR|HSP70_ZEMA6|HSP70_1186|Zea	95.71	3e-115	405
TaHSP70_79_2	HSPIR|HSP70_ZEMA6|HSP70_1186|Zea	95.71	3e-115	405
TaHSP70_64	HSPIR|HSP70_ZEMA6|HSP70_1186|Zea	95.71	3e-115	405
TaHSP70_73_1	HSPIR|HSP70_ZEMA6|HSP70_1186|Zea	95.71	3e-115	405
TaHSP70_79_3	HSPIR|HSP70_ZEMA6|HSP70_1186|Zea	95.71	3e-115	405
TaHSP70_43_2	HSPIR|HSP70_ZEMA6|HSP70_1186|Zea	95.24	3e-115	405
TaHSP70_54	HSPIR|HSP70_ZEMA6|HSP70_1186|Zea	95.24	3e-115	405
TaHSP70_46	HSPIR|HSP70_ZEMA6|HSP70_1186|Zea	95.24	3e-115	405
TaHSP70_43_1	HSPIR|HSP70_ZEMA6|HSP70_1186|Zea	95.24	3e-115	405
TaHSP70_79_1	HSPIR|HSP70_ZEMA6|HSP70_1186|Zea	94.97	1e-86	310
TaHSP70_68_3	HSPIR|HSP70_ZEMA6|HSP70_1186|Zea	92.81	5e-88	314
TaHSP70_45_1	HSPIR|HSP70_ZEMA7|HSP70_1187|Zea	96.19	8e-114	400
TaHSP70_53	HSPIR|HSP70_ZEMA7|HSP70_1187|Zea	96.19	8e-114	400
TaHSP70_56	HSPIR|HSP70_ZEMA7|HSP70_1187|Zea	96.19	2e-113	399
TaHSP70_40_2	HSPIR|HSP70_ZEMA7|HSP70_1187|Zea	96.19	2e-113	399
TaHSP70_45_2	HSPIR|HSP70_ZEMA7|HSP70_1187|Zea	96.19	8e-114	400
TaHSP70_40_1	HSPIR|HSP70_ZEMA7|HSP70_1187|Zea	96.19	2e-113	399
TaHSP70_49	HSPIR|HSP70_ZEMA7|HSP70_1187|Zea	96.19	2e-113	399
TaHSP70_11	HSPIR|HSP70_ZEMA7|HSP70_1187|Zea	94.76	9e-113	397
TaHSP70_4_2	HSPIR|HSP70_ZEMA7|HSP70_1187|Zea	94.76	9e-113	397
TaHSP70_4_1	HSPIR|HSP70_ZEMA7|HSP70_1187|Zea	94.76	8e-113	397
TaHSP70_16_2	HSPIR|HSP70_ZEMA7|HSP70_1187|Zea	94.76	9e-113	397
TaHSP70_16_1	HSPIR|HSP70_ZEMA7|HSP70_1187|Zea	94.76	8e-113	397
TaHSP70_23	HSPIR|HSP70_ZEMA7|HSP70_1187|Zea	94.76	1e-112	397
TaHSP70_96	HSPIR|HSP70_ZEMA7|HSP70_1187|Zea	94.76	1e-112	397
TaHSP70_90	HSPIR|HSP70_ZEMA7|HSP70_1187|Zea	94.76	1e-112	397
TaHSP70_82_1	HSPIR|HSP70_ZEMA7|HSP70_1187|Zea	94.76	1e-112	397
TaHSP70_82_4	HSPIR|HSP70_ZEMA7|HSP70_1187|Zea	94.76	1e-112	397
TaHSP70_82_2	HSPIR|HSP70_ZEMA7|HSP70_1187|Zea	94.76	1e-112	397
TaHSP70_82_3	HSPIR|HSP70_ZEMA7|HSP70_1187|Zea	94.76	1e-112	397
TaHSP70_44	HSPIR|HSP70_ZEMA7|HSP70_1187|Zea	94.29	3e-111	392
TaHSP70_68_1	HSPIR|HSP70_ZEMA7|HSP70_1187|Zea	94.29	3e-112	395
TaHSP70_75	HSPIR|HSP70_ZEMA7|HSP70_1187|Zea	94.29	3e-112	395
TaHSP70_68_4	HSPIR|HSP70_ZEMA7|HSP70_1187|Zea	94.29	3e-112	395
TaHSP70_68_2	HSPIR|HSP70_ZEMA7|HSP70_1187|Zea	94.29	2e-112	395
TaHSP70_37	HSPIR|HSP70_ZEMA7|HSP70_1187|Zea	93.81	4e-112	395
TaHSP70_38_2	HSPIR|HSP70_ZEMA7|HSP70_1187|Zea	93.81	4e-112	395
TaHSP70_38_1	HSPIR|HSP70_ZEMA7|HSP70_1187|Zea	93.81	4e-112	395
TaHSP70_60	HSPIR|HSP70_ZEMA7|HSP70_1187|Zea	93.81	2e-111	393
TaHSP70_34	HSPIR|HSP70_ZEMA7|HSP70_1187|Zea	93.62	2e-98	350
TaHSP70_43_2	HSPIR|HSP70_ZEMA7|HSP70_1187|Zea	93.33	1e-111	394
TaHSP70_54	HSPIR|HSP70_ZEMA7|HSP70_1187|Zea	93.33	1e-111	394
TaHSP70_46	HSPIR|HSP70_ZEMA7|HSP70_1187|Zea	93.33	1e-111	394
TaHSP70_43_1	HSPIR|HSP70_ZEMA7|HSP70_1187|Zea	93.33	1e-111	394
TaHSP70_33	HSPIR|HSP70_ZEMA7|HSP70_1187|Zea	92.86	8e-111	390
TaHSP70_73_2	HSPIR|HSP70_ZEMA7|HSP70_1187|Zea	92.86	8e-111	390
TaHSP70_79_2	HSPIR|HSP70_ZEMA7|HSP70_1187|Zea	92.86	8e-111	390
TaHSP70_64	HSPIR|HSP70_ZEMA7|HSP70_1187|Zea	92.86	8e-111	390
TaHSP70_73_1	HSPIR|HSP70_ZEMA7|HSP70_1187|Zea	92.86	8e-111	390
TaHSP70_79_3	HSPIR|HSP70_ZEMA7|HSP70_1187|Zea	92.86	8e-111	390
TaHSP70_79_1	HSPIR|HSP70_ZEMA7|HSP70_1187|Zea	91.82	1e-82	297
TaHSP70_69_2	HSPIR|HSP70_ZEMA8|HSP70_1188|Zea	95.71	0	739
TaHSP70_61_2	HSPIR|HSP70_ZEMA8|HSP70_1188|Zea	92.91	0	1030
TaHSP70_69_1	HSPIR|HSP70_ZEMA8|HSP70_1188|Zea	92.91	0	1031
TaHSP70_61_1	HSPIR|HSP70_ZEMA8|HSP70_1188|Zea	92.91	0	1030
TaHSP70_76	HSPIR|HSP70_ZEMA8|HSP70_1188|Zea	90.4	0	1033
TaHSP70_37	HSPIR|HSP70_ZEMA9|HSP70_1189|Zea	94.79	0	1222
TaHSP70_38_2	HSPIR|HSP70_ZEMA9|HSP70_1189|Zea	94.45	0	1212
TaHSP70_44	HSPIR|HSP70_ZEMA9|HSP70_1189|Zea	94.34	0	1018
TaHSP70_33	HSPIR|HSP70_ZEMA9|HSP70_1189|Zea	94.33	0	1219
TaHSP70_79_1	HSPIR|HSP70_ZEMA9|HSP70_1189|Zea	93.85	0	735
TaHSP70_11	HSPIR|HSP70_ZEMA9|HSP70_1189|Zea	93.52	0	1213
TaHSP70_16_2	HSPIR|HSP70_ZEMA9|HSP70_1189|Zea	93.36	0	1212
TaHSP70_4_2	HSPIR|HSP70_ZEMA9|HSP70_1189|Zea	93.21	0	1209
TaHSP70_53	HSPIR|HSP70_ZEMA9|HSP70_1189|Zea	93.2	0	1190
TaHSP70_45_2	HSPIR|HSP70_ZEMA9|HSP70_1189|Zea	93.2	0	1190
TaHSP70_45_1	HSPIR|HSP70_ZEMA9|HSP70_1189|Zea	93.18	0	1186
TaHSP70_40_1	HSPIR|HSP70_ZEMA9|HSP70_1189|Zea	92.77	0	1186
TaHSP70_40_2	HSPIR|HSP70_ZEMA9|HSP70_1189|Zea	92.75	0	1182
TaHSP70_68_3	HSPIR|HSP70_ZEMA9|HSP70_1189|Zea	92.73	0	740
TaHSP70_56	HSPIR|HSP70_ZEMA9|HSP70_1189|Zea	92.62	0	1185
TaHSP70_49	HSPIR|HSP70_ZEMA9|HSP70_1189|Zea	92.62	0	1184
TaHSP70_73_1	HSPIR|HSP70_ZEMA9|HSP70_1189|Zea	91.8	0	1183
TaHSP70_75	HSPIR|HSP70_ZEMA9|HSP70_1189|Zea	91.65	0	1182
TaHSP70_79_2	HSPIR|HSP70_ZEMA9|HSP70_1189|Zea	91.64	0	1180
TaHSP70_64	HSPIR|HSP70_ZEMA9|HSP70_1189|Zea	91.64	0	1180
TaHSP70_96	HSPIR|HSP70_ZEMA9|HSP70_1189|Zea	91.5	0	1182
TaHSP70_90	HSPIR|HSP70_ZEMA9|HSP70_1189|Zea	91.5	0	1182
TaHSP70_82_4	HSPIR|HSP70_ZEMA9|HSP70_1189|Zea	91.5	0	1182
TaHSP70_68_4	HSPIR|HSP70_ZEMA9|HSP70_1189|Zea	91.5	0	1181
TaHSP70_82_1	HSPIR|HSP70_ZEMA9|HSP70_1189|Zea	91.35	0	1050
TaHSP70_23	HSPIR|HSP70_ZEMA9|HSP70_1189|Zea	91.34	0	1181
TaHSP70_60	HSPIR|HSP70_ZEMA9|HSP70_1189|Zea	91.34	0	1179
TaHSP70_43_2	HSPIR|HSP70_ZEMA9|HSP70_1189|Zea	90.8	0	1181
TaHSP70_46	HSPIR|HSP70_ZEMA9|HSP70_1189|Zea	90.8	0	1181
TaHSP70_54	HSPIR|HSP70_ZEMA9|HSP70_1189|Zea	90.49	0	1177
		93.2687

## Sheet: TaHSP90
Query	Orthologs description	%identity	e-value	Bit-score
TaHSP90_14_2	HSPIR|GRP94_HOVU1|HSP90_0210|Hordeum	99.17	0	1427
TaHSP90_18	HSPIR|GRP94_HOVU1|HSP90_0210|Hordeum	98.89	0	1573
TaHSP90_14_1	HSPIR|GRP94_HOVU1|HSP90_0210|Hordeum	98.76	0	1576
TaHSP90_16_3	HSPIR|GRP94_HOVU1|HSP90_0210|Hordeum	98.52	0	1564
TaHSP90_16_1	HSPIR|GRP94_HOVU1|HSP90_0210|Hordeum	97.64	0	1385
TaHSP90_16_2	HSPIR|GRP94_HOVU1|HSP90_0210|Hordeum	97.28	0	1535
TaHSP90_6_3	HSPIR|HSP90_HOVU1|HSP90_0209|Hordeum	99.86	0	1379
TaHSP90_9_2	HSPIR|HSP90_HOVU1|HSP90_0209|Hordeum	99.71	0	1378
TaHSP90_12_1	HSPIR|HSP90_HOVU1|HSP90_0209|Hordeum	99.71	0	1378
TaHSP90_6_4	HSPIR|HSP90_HOVU1|HSP90_0209|Hordeum	99.36	0	926
TaHSP90_9_4	HSPIR|HSP90_HOVU1|HSP90_0209|Hordeum	99.15	0	925
TaHSP90_12_3	HSPIR|HSP90_HOVU1|HSP90_0209|Hordeum	99.15	0	925
TaHSP90_12_2	HSPIR|HSP90_HOVU1|HSP90_0209|Hordeum	98.93	0	1094
TaHSP90_9_1	HSPIR|HSP90_HOVU1|HSP90_0209|Hordeum	94.43	0	1287
TaHSP90_13	HSPIR|HSP90_HOVU1|HSP90_0209|Hordeum	93.71	0	1319
TaHSP90_17	HSPIR|HSP90_HOVU1|HSP90_0209|Hordeum	93.71	0	1318
TaHSP90_15_2	HSPIR|HSP90_HOVU1|HSP90_0209|Hordeum	93.61	0	1182
TaHSP90_15_1	HSPIR|HSP90_HOVU1|HSP90_0209|Hordeum	93.57	0	1317
TaHSP90_9_3	HSPIR|HSP90_HOVU1|HSP90_0209|Hordeum	92.43	0	1256
		97.2416
TaHSP90_16_1	HSPIR|GRP94_ORSA1|HSP90_0219|Oryza	91.83	0	1316
TaHSP90_9_4	HSPIR|HSP90_ORSA1|HSP90_0214|Oryza	94.89	0	895
TaHSP90_15_2	HSPIR|HSP90_ORSA1|HSP90_0214|Oryza	94.89	0	1197
TaHSP90_12_3	HSPIR|HSP90_ORSA1|HSP90_0214|Oryza	94.89	0	895
TaHSP90_9_2	HSPIR|HSP90_ORSA1|HSP90_0214|Oryza	94.86	0	1323
TaHSP90_12_1	HSPIR|HSP90_ORSA1|HSP90_0214|Oryza	94.86	0	1323
TaHSP90_12_2	HSPIR|HSP90_ORSA1|HSP90_0214|Oryza	94.82	0	1061
TaHSP90_6_3	HSPIR|HSP90_ORSA1|HSP90_0214|Oryza	94.71	0	1321
TaHSP90_13	HSPIR|HSP90_ORSA1|HSP90_0214|Oryza	94.71	0	1329
TaHSP90_17	HSPIR|HSP90_ORSA1|HSP90_0214|Oryza	94.71	0	1328
TaHSP90_6_4	HSPIR|HSP90_ORSA1|HSP90_0214|Oryza	94.68	0	894
TaHSP90_15_1	HSPIR|HSP90_ORSA1|HSP90_0214|Oryza	94.57	0	1327
TaHSP90_9_2	HSPIR|HSP90_ORSA2|HSP90_0215|Oryza	94.86	0	1326
TaHSP90_12_1	HSPIR|HSP90_ORSA2|HSP90_0215|Oryza	94.86	0	1326
TaHSP90_6_3	HSPIR|HSP90_ORSA2|HSP90_0215|Oryza	94.71	0	1324
TaHSP90_12_2	HSPIR|HSP90_ORSA2|HSP90_0215|Oryza	94.46	0	1061
TaHSP90_9_4	HSPIR|HSP90_ORSA2|HSP90_0215|Oryza	94.26	0	894
TaHSP90_12_3	HSPIR|HSP90_ORSA2|HSP90_0215|Oryza	94.26	0	894
TaHSP90_6_4	HSPIR|HSP90_ORSA2|HSP90_0215|Oryza	94.04	0	892
TaHSP90_17	HSPIR|HSP90_ORSA2|HSP90_0215|Oryza	94	0	1321
TaHSP90_15_2	HSPIR|HSP90_ORSA2|HSP90_0215|Oryza	93.77	0	1187
TaHSP90_13	HSPIR|HSP90_ORSA2|HSP90_0215|Oryza	93.71	0	1319
TaHSP90_15_1	HSPIR|HSP90_ORSA2|HSP90_0215|Oryza	93.57	0	1317
TaHSP90_1	HSPIR|HSP90_ORSA3|HSP90_0216|Oryza	90.03	0	1258
TaHSP90_8_1	HSPIR|HSP90C_ORSA1|HSP90_0220|Oryza	91.74	0	986
TaHSP90_11_1	HSPIR|HSP90C_ORSA1|HSP90_0220|Oryza	91.74	0	986
		94.0165
TaHSP90_14_2	HSPIR|GRP94_SOBI1|HSP90_0250|Sorghum	91.47	0	1336
TaHSP90_18	HSPIR|GRP94_SOBI1|HSP90_0250|Sorghum	90.23	0	1451
TaHSP90_16_1	HSPIR|GRP94_SOBI1|HSP90_0250|Sorghum	90.13	0	1291
TaHSP90_14_1	HSPIR|GRP94_SOBI1|HSP90_0250|Sorghum	90.11	0	1452
TaHSP90_3_2	HSPIR|HSP90_SOBI1|HSP90_0246|Sorghum	91.06	0	1290
TaHSP90_3_1	HSPIR|HSP90_SOBI1|HSP90_0246|Sorghum	90.77	0	1279
TaHSP90_2	HSPIR|HSP90_SOBI1|HSP90_0246|Sorghum	90.53	0	1283
TaHSP90_1	HSPIR|HSP90_SOBI1|HSP90_0246|Sorghum	90.52	0	1277
TaHSP90_9_4	HSPIR|HSP90_SOBI2|HSP90_0247|Sorghum	95.32	0	901
TaHSP90_12_3	HSPIR|HSP90_SOBI2|HSP90_0247|Sorghum	95.32	0	901
TaHSP90_6_4	HSPIR|HSP90_SOBI2|HSP90_0247|Sorghum	95.11	0	899
TaHSP90_9_2	HSPIR|HSP90_SOBI2|HSP90_0247|Sorghum	94.86	0	1325
TaHSP90_12_1	HSPIR|HSP90_SOBI2|HSP90_0247|Sorghum	94.86	0	1325
TaHSP90_6_3	HSPIR|HSP90_SOBI2|HSP90_0247|Sorghum	94.71	0	1323
TaHSP90_12_2	HSPIR|HSP90_SOBI2|HSP90_0247|Sorghum	94.64	0	1063
TaHSP90_15_2	HSPIR|HSP90_SOBI2|HSP90_0247|Sorghum	93.45	0	1183
TaHSP90_13	HSPIR|HSP90_SOBI2|HSP90_0247|Sorghum	93.43	0	1315
TaHSP90_17	HSPIR|HSP90_SOBI2|HSP90_0247|Sorghum	93.43	0	1314
TaHSP90_15_1	HSPIR|HSP90_SOBI2|HSP90_0247|Sorghum	93.29	0	1313
TaHSP90_9_1	HSPIR|HSP90_SOBI2|HSP90_0247|Sorghum	90	0	1237
TaHSP90_9_4	HSPIR|HSP90_SOBI3|HSP90_0248|Sorghum	95.53	0	902
TaHSP90_12_3	HSPIR|HSP90_SOBI3|HSP90_0248|Sorghum	95.53	0	902
TaHSP90_6_4	HSPIR|HSP90_SOBI3|HSP90_0248|Sorghum	95.32	0	900
TaHSP90_12_2	HSPIR|HSP90_SOBI3|HSP90_0248|Sorghum	95	0	1065
TaHSP90_9_2	HSPIR|HSP90_SOBI3|HSP90_0248|Sorghum	94.86	0	1325
TaHSP90_12_1	HSPIR|HSP90_SOBI3|HSP90_0248|Sorghum	94.86	0	1325
TaHSP90_6_3	HSPIR|HSP90_SOBI3|HSP90_0248|Sorghum	94.71	0	1323
TaHSP90_15_2	HSPIR|HSP90_SOBI3|HSP90_0248|Sorghum	93.77	0	1185
TaHSP90_13	HSPIR|HSP90_SOBI3|HSP90_0248|Sorghum	93.71	0	1317
TaHSP90_17	HSPIR|HSP90_SOBI3|HSP90_0248|Sorghum	93.71	0	1316
TaHSP90_15_1	HSPIR|HSP90_SOBI3|HSP90_0248|Sorghum	93.57	0	1315
TaHSP90_9_1	HSPIR|HSP90_SOBI3|HSP90_0248|Sorghum	90	0	1237
TaHSP90_9_2	HSPIR|HSP90_SOBI4|HSP90_0249|Sorghum	95.71	0	1326
TaHSP90_12_2	HSPIR|HSP90_SOBI4|HSP90_0249|Sorghum	95.71	0	1061
TaHSP90_12_1	HSPIR|HSP90_SOBI4|HSP90_0249|Sorghum	95.71	0	1326
TaHSP90_6_3	HSPIR|HSP90_SOBI4|HSP90_0249|Sorghum	95.57	0	1325
TaHSP90_9_4	HSPIR|HSP90_SOBI4|HSP90_0249|Sorghum	95.53	0	894
TaHSP90_12_3	HSPIR|HSP90_SOBI4|HSP90_0249|Sorghum	95.53	0	894
TaHSP90_6_4	HSPIR|HSP90_SOBI4|HSP90_0249|Sorghum	95.32	0	892
TaHSP90_13	HSPIR|HSP90_SOBI4|HSP90_0249|Sorghum	94.86	0	1324
TaHSP90_17	HSPIR|HSP90_SOBI4|HSP90_0249|Sorghum	94.86	0	1323
TaHSP90_15_1	HSPIR|HSP90_SOBI4|HSP90_0249|Sorghum	94.71	0	1322
TaHSP90_9_1	HSPIR|HSP90_SOBI4|HSP90_0249|Sorghum	90.57	0	1237
TaHSP90_9_2	HSPIR|HSP90_TRAE1|HSP90_0253|Sorghum	100	0	1381
TaHSP90_12_1	HSPIR|HSP90_TRAE1|HSP90_0253|Sorghum	100	0	1381
TaHSP90_6_3	HSPIR|HSP90_TRAE1|HSP90_0253|Sorghum	99.86	0	1379
TaHSP90_9_4	HSPIR|HSP90_TRAE1|HSP90_0253|Sorghum	99.57	0	928
TaHSP90_12_3	HSPIR|HSP90_TRAE1|HSP90_0253|Sorghum	99.57	0	928
TaHSP90_6_4	HSPIR|HSP90_TRAE1|HSP90_0253|Sorghum	99.36	0	926
TaHSP90_12_2	HSPIR|HSP90_TRAE1|HSP90_0253|Sorghum	99.29	0	1097
TaHSP90_9_1	HSPIR|HSP90_TRAE1|HSP90_0253|Sorghum	94.71	0	1290
TaHSP90_13	HSPIR|HSP90_TRAE1|HSP90_0253|Sorghum	94	0	1322
TaHSP90_17	HSPIR|HSP90_TRAE1|HSP90_0253|Sorghum	94	0	1321
TaHSP90_15_2	HSPIR|HSP90_TRAE1|HSP90_0253|Sorghum	93.93	0	1185
TaHSP90_15_1	HSPIR|HSP90_TRAE1|HSP90_0253|Sorghum	93.86	0	1320
TaHSP90_9_3	HSPIR|HSP90_TRAE1|HSP90_0253|Sorghum	92.57	0	1257
TaHSP90_6_3	HSPIR|HSP90_TRAE2|HSP90_0254|Sorghum	99	0	1363
TaHSP90_6_4	HSPIR|HSP90_TRAE2|HSP90_0254|Sorghum	98.94	0	920
TaHSP90_9_2	HSPIR|HSP90_TRAE2|HSP90_0254|Sorghum	98.86	0	1362
TaHSP90_12_1	HSPIR|HSP90_TRAE2|HSP90_0254|Sorghum	98.86	0	1362
TaHSP90_9_4	HSPIR|HSP90_TRAE2|HSP90_0254|Sorghum	98.72	0	919
TaHSP90_12_3	HSPIR|HSP90_TRAE2|HSP90_0254|Sorghum	98.72	0	919
TaHSP90_12_2	HSPIR|HSP90_TRAE2|HSP90_0254|Sorghum	98.57	0	1088
TaHSP90_9_1	HSPIR|HSP90_TRAE2|HSP90_0254|Sorghum	93.57	0	1271
TaHSP90_13	HSPIR|HSP90_TRAE2|HSP90_0254|Sorghum	92.86	0	1303
TaHSP90_17	HSPIR|HSP90_TRAE2|HSP90_0254|Sorghum	92.86	0	1303
TaHSP90_15_2	HSPIR|HSP90_TRAE2|HSP90_0254|Sorghum	92.81	0	1168
TaHSP90_15_1	HSPIR|HSP90_TRAE2|HSP90_0254|Sorghum	92.71	0	1301
TaHSP90_9_3	HSPIR|HSP90_TRAE2|HSP90_0254|Sorghum	91.57	0	1240
TaHSP90_15_2	HSPIR|HSP90_TRAE3|HSP90_0255|Sorghum	98.72	0	1221
TaHSP90_15_1	HSPIR|HSP90_TRAE3|HSP90_0255|Sorghum	98.71	0	1363
TaHSP90_13	HSPIR|HSP90_TRAE3|HSP90_0255|Sorghum	98.29	0	1359
TaHSP90_17	HSPIR|HSP90_TRAE3|HSP90_0255|Sorghum	98	0	1355
TaHSP90_9_2	HSPIR|HSP90_TRAE3|HSP90_0255|Sorghum	92.57	0	1303
TaHSP90_12_1	HSPIR|HSP90_TRAE3|HSP90_0255|Sorghum	92.57	0	1303
TaHSP90_6_3	HSPIR|HSP90_TRAE3|HSP90_0255|Sorghum	92.43	0	1301
TaHSP90_9_4	HSPIR|HSP90_TRAE3|HSP90_0255|Sorghum	91.91	0	875
TaHSP90_12_3	HSPIR|HSP90_TRAE3|HSP90_0255|Sorghum	91.91	0	875
TaHSP90_6_4	HSPIR|HSP90_TRAE3|HSP90_0255|Sorghum	91.7	0	873
TaHSP90_12_2	HSPIR|HSP90_TRAE3|HSP90_0255|Sorghum	91.61	0	1036
TaHSP90_9_2	HSPIR|HSP90_TRAE4|HSP90_0256|Sorghum	99.54	0	1300
TaHSP90_9_4	HSPIR|HSP90_TRAE4|HSP90_0256|Sorghum	99.54	0	860
TaHSP90_12_3	HSPIR|HSP90_TRAE4|HSP90_0256|Sorghum	99.54	0	860
TaHSP90_12_1	HSPIR|HSP90_TRAE4|HSP90_0256|Sorghum	99.54	0	1300
TaHSP90_9_3	HSPIR|HSP90_TRAE4|HSP90_0256|Sorghum	99.5	0	1180
TaHSP90_6_3	HSPIR|HSP90_TRAE4|HSP90_0256|Sorghum	99.39	0	1298
TaHSP90_6_4	HSPIR|HSP90_TRAE4|HSP90_0256|Sorghum	99.31	0	858
TaHSP90_12_2	HSPIR|HSP90_TRAE4|HSP90_0256|Sorghum	99.24	0	1030
TaHSP90_9_1	HSPIR|HSP90_TRAE4|HSP90_0256|Sorghum	93.93	0	1209
TaHSP90_15_2	HSPIR|HSP90_TRAE4|HSP90_0256|Sorghum	93.73	0	1119
TaHSP90_13	HSPIR|HSP90_TRAE4|HSP90_0256|Sorghum	93.32	0	1243
TaHSP90_17	HSPIR|HSP90_TRAE4|HSP90_0256|Sorghum	93.32	0	1242
TaHSP90_15_1	HSPIR|HSP90_TRAE4|HSP90_0256|Sorghum	93.17	0	1241
TaHSP90_15_1	HSPIR|HSP90_TRAE5|HSP90_0257|Sorghum	99.4	1e-95	339
TaHSP90_15_2	HSPIR|HSP90_TRAE5|HSP90_0257|Sorghum	99.4	1e-95	339
TaHSP90_13	HSPIR|HSP90_TRAE5|HSP90_0257|Sorghum	99.4	1e-95	339
TaHSP90_17	HSPIR|HSP90_TRAE5|HSP90_0257|Sorghum	98.8	4e-95	338
TaHSP90_9_3	HSPIR|HSP90_TRAE5|HSP90_0257|Sorghum	92.22	8e-91	323
TaHSP90_6_2	HSPIR|HSP90_TRAE5|HSP90_0257|Sorghum	92.22	8e-91	323
TaHSP90_6_1	HSPIR|HSP90_TRAE5|HSP90_0257|Sorghum	92.22	8e-91	323
TaHSP90_6_3	HSPIR|HSP90_TRAE5|HSP90_0257|Sorghum	92.22	9e-91	323
TaHSP90_6_4	HSPIR|HSP90_TRAE5|HSP90_0257|Sorghum	92.22	6e-91	323
TaHSP90_9_1	HSPIR|HSP90_TRAE5|HSP90_0257|Sorghum	92.22	8e-91	323
TaHSP90_9_2	HSPIR|HSP90_TRAE5|HSP90_0257|Sorghum	92.22	9e-91	323
TaHSP90_9_4	HSPIR|HSP90_TRAE5|HSP90_0257|Sorghum	92.22	6e-91	323
TaHSP90_12_3	HSPIR|HSP90_TRAE5|HSP90_0257|Sorghum	92.22	6e-91	323
TaHSP90_12_2	HSPIR|HSP90_TRAE5|HSP90_0257|Sorghum	92.22	8e-91	323
TaHSP90_12_1	HSPIR|HSP90_TRAE5|HSP90_0257|Sorghum	92.22	9e-91	323
		94.9034
TaHSP90_14_2	HSPIR|GRP94_ZEMA1|HSP90_0289|Zea	91.77	0	1342
TaHSP90_18	HSPIR|GRP94_ZEMA1|HSP90_0289|Zea	90.38	0	1453
TaHSP90_14_1	HSPIR|GRP94_ZEMA1|HSP90_0289|Zea	90.26	0	1456
TaHSP90_16_3	HSPIR|GRP94_ZEMA1|HSP90_0289|Zea	90.25	0	1450
TaHSP90_16_1	HSPIR|GRP94_ZEMA1|HSP90_0289|Zea	90.15	0	1296
TaHSP90_14_2	HSPIR|GRP94_ZEMA4|HSP90_0292|Zea	91.54	0	1186
TaHSP90_18	HSPIR|GRP94_ZEMA4|HSP90_0292|Zea	90.28	0	1299
TaHSP90_14_1	HSPIR|GRP94_ZEMA4|HSP90_0292|Zea	90	0	1300
TaHSP90_3_2	HSPIR|HSP90_ZEMA1|HSP90_0282|Zea	90.2	0	1271
TaHSP90_3_1	HSPIR|HSP90_ZEMA1|HSP90_0282|Zea	90	0	1261
TaHSP90_9_4	HSPIR|HSP90_ZEMA2|HSP90_0283|Zea	94.47	0	888
TaHSP90_12_3	HSPIR|HSP90_ZEMA2|HSP90_0283|Zea	94.47	0	888
TaHSP90_9_2	HSPIR|HSP90_ZEMA2|HSP90_0283|Zea	94.43	0	1321
TaHSP90_12_1	HSPIR|HSP90_ZEMA2|HSP90_0283|Zea	94.43	0	1321
TaHSP90_6_3	HSPIR|HSP90_ZEMA2|HSP90_0283|Zea	94.29	0	1319
TaHSP90_6_4	HSPIR|HSP90_ZEMA2|HSP90_0283|Zea	94.26	0	886
TaHSP90_13	HSPIR|HSP90_ZEMA2|HSP90_0283|Zea	94.14	0	1321
TaHSP90_17	HSPIR|HSP90_ZEMA2|HSP90_0283|Zea	94.14	0	1321
TaHSP90_12_2	HSPIR|HSP90_ZEMA2|HSP90_0283|Zea	94.11	0	1050
TaHSP90_15_1	HSPIR|HSP90_ZEMA2|HSP90_0283|Zea	94	0	1320
TaHSP90_15_2	HSPIR|HSP90_ZEMA2|HSP90_0283|Zea	93.93	0	1182
TaHSP90_12_2	HSPIR|HSP90_ZEMA3|HSP90_0284|Zea	95.18	0	1052
TaHSP90_9_2	HSPIR|HSP90_ZEMA3|HSP90_0284|Zea	95.14	0	1315
TaHSP90_12_1	HSPIR|HSP90_ZEMA3|HSP90_0284|Zea	95.14	0	1315
TaHSP90_9_4	HSPIR|HSP90_ZEMA3|HSP90_0284|Zea	95.11	0	886
TaHSP90_12_3	HSPIR|HSP90_ZEMA3|HSP90_0284|Zea	95.11	0	886
TaHSP90_6_3	HSPIR|HSP90_ZEMA3|HSP90_0284|Zea	95	0	1313
TaHSP90_6_4	HSPIR|HSP90_ZEMA3|HSP90_0284|Zea	94.89	0	884
TaHSP90_13	HSPIR|HSP90_ZEMA3|HSP90_0284|Zea	94.57	0	1314
TaHSP90_17	HSPIR|HSP90_ZEMA3|HSP90_0284|Zea	94.57	0	1313
TaHSP90_15_1	HSPIR|HSP90_ZEMA3|HSP90_0284|Zea	94.43	0	1312
TaHSP90_9_1	HSPIR|HSP90_ZEMA3|HSP90_0284|Zea	90	0	1225
TaHSP90_3_2	HSPIR|HSP90_ZEMA4|HSP90_0285|Zea	90.74	0	1280
TaHSP90_2	HSPIR|HSP90_ZEMA4|HSP90_0285|Zea	90.63	0	1271
TaHSP90_1	HSPIR|HSP90_ZEMA4|HSP90_0285|Zea	90.6	0	1273
TaHSP90_3_1	HSPIR|HSP90_ZEMA4|HSP90_0285|Zea	90.55	0	1270
TaHSP90_9_2	HSPIR|HSP90_ZEMA5|HSP90_0286|Zea	94.29	0	1319
TaHSP90_12_1	HSPIR|HSP90_ZEMA5|HSP90_0286|Zea	94.29	0	1319
TaHSP90_9_4	HSPIR|HSP90_ZEMA5|HSP90_0286|Zea	94.26	0	886
TaHSP90_12_3	HSPIR|HSP90_ZEMA5|HSP90_0286|Zea	94.26	0	886
TaHSP90_6_3	HSPIR|HSP90_ZEMA5|HSP90_0286|Zea	94.14	0	1317
TaHSP90_6_4	HSPIR|HSP90_ZEMA5|HSP90_0286|Zea	94.04	0	884
TaHSP90_13	HSPIR|HSP90_ZEMA5|HSP90_0286|Zea	94	0	1320
TaHSP90_17	HSPIR|HSP90_ZEMA5|HSP90_0286|Zea	94	0	1319
TaHSP90_12_2	HSPIR|HSP90_ZEMA5|HSP90_0286|Zea	93.93	0	1048
TaHSP90_15_1	HSPIR|HSP90_ZEMA5|HSP90_0286|Zea	93.86	0	1318
TaHSP90_15_2	HSPIR|HSP90_ZEMA5|HSP90_0286|Zea	93.77	0	1180
TaHSP90_9_1	HSPIR|HSP90_ZEMA6|HSP90_0287|Zea	95.18	0	667
TaHSP90_9_2	HSPIR|HSP90_ZEMA6|HSP90_0287|Zea	95.18	0	667
TaHSP90_9_4	HSPIR|HSP90_ZEMA6|HSP90_0287|Zea	95.18	0	667
TaHSP90_12_3	HSPIR|HSP90_ZEMA6|HSP90_0287|Zea	95.18	0	667
TaHSP90_12_2	HSPIR|HSP90_ZEMA6|HSP90_0287|Zea	95.18	0	667
TaHSP90_12_1	HSPIR|HSP90_ZEMA6|HSP90_0287|Zea	95.18	0	667
TaHSP90_6_1	HSPIR|HSP90_ZEMA6|HSP90_0287|Zea	94.9	0	665
TaHSP90_6_3	HSPIR|HSP90_ZEMA6|HSP90_0287|Zea	94.9	0	665
TaHSP90_6_4	HSPIR|HSP90_ZEMA6|HSP90_0287|Zea	94.9	0	665
TaHSP90_6_2	HSPIR|HSP90_ZEMA6|HSP90_0287|Zea	94.85	2e-180	621
TaHSP90_17	HSPIR|HSP90_ZEMA6|HSP90_0287|Zea	94.62	0	666
TaHSP90_13	HSPIR|HSP90_ZEMA6|HSP90_0287|Zea	94.05	0	663
TaHSP90_15_1	HSPIR|HSP90_ZEMA6|HSP90_0287|Zea	93.77	0	661
TaHSP90_15_2	HSPIR|HSP90_ZEMA6|HSP90_0287|Zea	93.77	0	661
		93.522
TaHSP90_9_2	HSPIR|HSP90_ARTH10|HSP90_0190|Arabidopsis	93.54	0	984
TaHSP90_12_2	HSPIR|HSP90_ARTH10|HSP90_0190|Arabidopsis	93.54	0	984
TaHSP90_12_1	HSPIR|HSP90_ARTH10|HSP90_0190|Arabidopsis	93.54	0	984
TaHSP90_6_3	HSPIR|HSP90_ARTH10|HSP90_0190|Arabidopsis	93.35	0	982
TaHSP90_9_4	HSPIR|HSP90_ARTH10|HSP90_0190|Arabidopsis	92.93	0	873
TaHSP90_12_3	HSPIR|HSP90_ARTH10|HSP90_0190|Arabidopsis	92.93	0	873
TaHSP90_6_4	HSPIR|HSP90_ARTH10|HSP90_0190|Arabidopsis	92.72	0	871
TaHSP90_17	HSPIR|HSP90_ARTH10|HSP90_0190|Arabidopsis	90.51	0	964
TaHSP90_13	HSPIR|HSP90_ARTH10|HSP90_0190|Arabidopsis	90.32	0	963
TaHSP90_15_1	HSPIR|HSP90_ARTH10|HSP90_0190|Arabidopsis	90.13	0	961
TaHSP90_15_2	HSPIR|HSP90_ARTH10|HSP90_0190|Arabidopsis	90.13	0	961
TaHSP90_9_4	HSPIR|HSP90_ARTH11|HSP90_0191|Arabidopsis	92.29	0	871
TaHSP90_12_3	HSPIR|HSP90_ARTH11|HSP90_0191|Arabidopsis	92.29	0	871
TaHSP90_6_4	HSPIR|HSP90_ARTH11|HSP90_0191|Arabidopsis	92.08	0	869
TaHSP90_9_2	HSPIR|HSP90_ARTH11|HSP90_0191|Arabidopsis	91.27	0	1273
TaHSP90_12_1	HSPIR|HSP90_ARTH11|HSP90_0191|Arabidopsis	91.27	0	1273
TaHSP90_6_3	HSPIR|HSP90_ARTH11|HSP90_0191|Arabidopsis	91.13	0	1271
TaHSP90_9_4	HSPIR|HSP90_ARTH12|HSP90_0192|Arabidopsis	92.93	0	872
TaHSP90_12_3	HSPIR|HSP90_ARTH12|HSP90_0192|Arabidopsis	92.93	0	872
TaHSP90_12_2	HSPIR|HSP90_ARTH12|HSP90_0192|Arabidopsis	92.82	0	1034
TaHSP90_6_4	HSPIR|HSP90_ARTH12|HSP90_0192|Arabidopsis	92.72	0	870
TaHSP90_9_2	HSPIR|HSP90_ARTH12|HSP90_0192|Arabidopsis	92.56	0	1282
TaHSP90_12_1	HSPIR|HSP90_ARTH12|HSP90_0192|Arabidopsis	92.56	0	1282
TaHSP90_6_3	HSPIR|HSP90_ARTH12|HSP90_0192|Arabidopsis	92.42	0	1280
TaHSP90_15_2	HSPIR|HSP90_ARTH12|HSP90_0192|Arabidopsis	90.87	0	1144
TaHSP90_9_4	HSPIR|HSP90_ARTH5|HSP90_0185|Arabidopsis	92.93	0	872
TaHSP90_12_3	HSPIR|HSP90_ARTH5|HSP90_0185|Arabidopsis	92.93	0	872
TaHSP90_12_2	HSPIR|HSP90_ARTH5|HSP90_0185|Arabidopsis	92.82	0	1034
TaHSP90_6_4	HSPIR|HSP90_ARTH5|HSP90_0185|Arabidopsis	92.72	0	870
TaHSP90_9_2	HSPIR|HSP90_ARTH5|HSP90_0185|Arabidopsis	92.56	0	1282
TaHSP90_12_1	HSPIR|HSP90_ARTH5|HSP90_0185|Arabidopsis	92.56	0	1282
TaHSP90_6_3	HSPIR|HSP90_ARTH5|HSP90_0185|Arabidopsis	92.42	0	1280
TaHSP90_15_2	HSPIR|HSP90_ARTH5|HSP90_0185|Arabidopsis	90.87	0	1144
TaHSP90_9_4	HSPIR|HSP90_ARTH6|HSP90_0186|Arabidopsis	92.93	0	873
TaHSP90_12_3	HSPIR|HSP90_ARTH6|HSP90_0186|Arabidopsis	92.93	0	873
TaHSP90_12_2	HSPIR|HSP90_ARTH6|HSP90_0186|Arabidopsis	92.82	0	1034
TaHSP90_6_4	HSPIR|HSP90_ARTH6|HSP90_0186|Arabidopsis	92.72	0	871
TaHSP90_9_2	HSPIR|HSP90_ARTH6|HSP90_0186|Arabidopsis	92.42	0	1281
TaHSP90_12_1	HSPIR|HSP90_ARTH6|HSP90_0186|Arabidopsis	92.42	0	1281
TaHSP90_6_3	HSPIR|HSP90_ARTH6|HSP90_0186|Arabidopsis	92.27	0	1279
TaHSP90_15_2	HSPIR|HSP90_ARTH6|HSP90_0186|Arabidopsis	90.71	0	1145
TaHSP90_9_4	HSPIR|HSP90_ARTH8|HSP90_0188|Arabidopsis	92.51	0	868
TaHSP90_12_3	HSPIR|HSP90_ARTH8|HSP90_0188|Arabidopsis	92.51	0	868
TaHSP90_6_4	HSPIR|HSP90_ARTH8|HSP90_0188|Arabidopsis	92.29	0	866
TaHSP90_12_2	HSPIR|HSP90_ARTH8|HSP90_0188|Arabidopsis	92.1	0	1025
TaHSP90_9_2	HSPIR|HSP90_ARTH8|HSP90_0188|Arabidopsis	91.85	0	1272
TaHSP90_12_1	HSPIR|HSP90_ARTH8|HSP90_0188|Arabidopsis	91.85	0	1272
TaHSP90_6_3	HSPIR|HSP90_ARTH8|HSP90_0188|Arabidopsis	91.7	0	1270
TaHSP90_15_2	HSPIR|HSP90_ARTH8|HSP90_0188|Arabidopsis	90.06	0	1136
TaHSP90_9_4	HSPIR|HSP90_ARTH9|HSP90_0189|Arabidopsis	92.93	0	873
TaHSP90_12_3	HSPIR|HSP90_ARTH9|HSP90_0189|Arabidopsis	92.93	0	873
TaHSP90_6_4	HSPIR|HSP90_ARTH9|HSP90_0189|Arabidopsis	92.72	0	871
TaHSP90_12_2	HSPIR|HSP90_ARTH9|HSP90_0189|Arabidopsis	92.64	0	1033
TaHSP90_9_2	HSPIR|HSP90_ARTH9|HSP90_0189|Arabidopsis	92.27	0	1280
TaHSP90_12_1	HSPIR|HSP90_ARTH9|HSP90_0189|Arabidopsis	92.27	0	1280
TaHSP90_6_3	HSPIR|HSP90_ARTH9|HSP90_0189|Arabidopsis	92.13	0	1278
TaHSP90_15_2	HSPIR|HSP90_ARTH9|HSP90_0189|Arabidopsis	90.54	0	1144
		92.2125

## Sheet: TaHSP100
Query	Orthologus description	%identity	e-value	Bit-score
TaHSP100_61	HSPIR|ClpB_ORSA1|HSP100_0778|Oryza	91.12	0	1599
TaHSP100_56	HSPIR|ClpB_ORSA1|HSP100_0778|Oryza	91.01	0	1597
TaHSP100_58	HSPIR|ClpB_ORSA1|HSP100_0778|Oryza	90.9	0	1595
TaHSP100_83	HSPIR|ClpB_ORSA2|HSP100_0779|Oryza	91.73	0	1693
TaHSP100_32	HSPIR|ClpB_ORSA2|HSP100_0779|Oryza	91.41	0	1691
TaHSP100_40	HSPIR|ClpB_ORSA2|HSP100_0779|Oryza	91.2	0	1684
TaHSP100_38	HSPIR|ClpC_ORSA2|HSP100_0785|Oryza	93.7	0	1677
TaHSP100_41	HSPIR|ClpC_ORSA2|HSP100_0785|Oryza	93.37	0	1671
TaHSP100_49	HSPIR|ClpC_ORSA2|HSP100_0785|Oryza	93.37	0	1669
TaHSP100_62_1	HSPIR|ClpC_ORSA2|HSP100_0785|Oryza	92.89	0	1441
TaHSP100_6_1	HSPIR|ClpC_ORSA2|HSP100_0785|Oryza	91.8	0	1259
TaHSP100_62_1	HSPIR|ClpC_ORSA3|HSP100_0786|Oryza	98.02	0	1253
TaHSP100_6_1	HSPIR|ClpC_ORSA3|HSP100_0786|Oryza	97.86	0	1078
TaHSP100_9	HSPIR|ClpC_ORSA3|HSP100_0786|Oryza	96.68	0	1466
TaHSP100_11	HSPIR|ClpC_ORSA3|HSP100_0786|Oryza	96.68	0	1466
TaHSP100_62_2	HSPIR|ClpC_ORSA3|HSP100_0786|Oryza	94.77	0	1444
TaHSP100_57	HSPIR|ClpC_ORSA3|HSP100_0786|Oryza	94.64	0	1442
TaHSP100_59	HSPIR|ClpC_ORSA3|HSP100_0786|Oryza	94.39	0	1439
TaHSP100_6_2	HSPIR|ClpC_ORSA3|HSP100_0786|Oryza	93.75	0	1408
TaHSP100_5	HSPIR|HSP101_ORSA1|HSP100_0777|Oryza	94.23	0	1659
TaHSP100_4	HSPIR|HSP101_ORSA1|HSP100_0777|Oryza	93.89	0	1652
TaHSP100_2	HSPIR|HSP101_ORSA1|HSP100_0777|Oryza	93.79	0	1651
TaHSP100_15	HSPIR|HSP101_ORSA1|HSP100_0777|Oryza	91.58	0	1618
TaHSP100_18_1	HSPIR|HSP101_ORSA1|HSP100_0777|Oryza	91.58	0	1617
TaHSP100_16	HSPIR|HSP101_ORSA1|HSP100_0777|Oryza	91.37	0	1615
		93.4292
TaHSP100_83	HSPIR|ClpB_SOBI1|HSP100_0821|Sorghum	90.57	0	1689
TaHSP100_6_1	HSPIR|ClpC_SOBI1|HSP100_0823|Sorghum	97.27	0	1319
TaHSP100_62_1	HSPIR|ClpC_SOBI1|HSP100_0823|Sorghum	96.7	0	1486
TaHSP100_11	HSPIR|ClpC_SOBI1|HSP100_0823|Sorghum	95.76	0	1700
TaHSP100_9	HSPIR|ClpC_SOBI1|HSP100_0823|Sorghum	95.65	0	1699
TaHSP100_57	HSPIR|ClpC_SOBI1|HSP100_0823|Sorghum	94.03	0	1674
TaHSP100_62_2	HSPIR|ClpC_SOBI1|HSP100_0823|Sorghum	93.92	0	1674
TaHSP100_59	HSPIR|ClpC_SOBI1|HSP100_0823|Sorghum	93.7	0	1670
TaHSP100_6_2	HSPIR|ClpC_SOBI1|HSP100_0823|Sorghum	93.26	0	1642
TaHSP100_15	HSPIR|HSP101_SOBI1|HSP100_0819|Sorghum	90.38	0	1610
TaHSP100_18_1	HSPIR|HSP101_SOBI1|HSP100_0819|Sorghum	90.27	0	1611
TaHSP100_16	HSPIR|HSP101_SOBI1|HSP100_0819|Sorghum	90.16	0	1610
TaHSP100_5	HSPIR|HSP101_SOBI2|HSP100_0820|Sorghum	94.12	0	1666
TaHSP100_4	HSPIR|HSP101_SOBI2|HSP100_0820|Sorghum	93.78	0	1659
TaHSP100_2	HSPIR|HSP101_SOBI2|HSP100_0820|Sorghum	93.36	0	1655
TaHSP100_18_1	HSPIR|HSP101_SOBI2|HSP100_0820|Sorghum	91.68	0	1624
TaHSP100_15	HSPIR|HSP101_SOBI2|HSP100_0820|Sorghum	91.58	0	1622
TaHSP100_16	HSPIR|HSP101_SOBI2|HSP100_0820|Sorghum	91.47	0	1622
		93.2033
TaHSP100_62_1	HSPIR|ClpC_ARTH1|HSP100_0766|Arabidopsis	92.03	0	1402
TaHSP100_6_1	HSPIR|ClpC_ARTH1|HSP100_0766|Arabidopsis	90.51	0	1219
		91.27
TaHSP100_38	HSPIR|ClpC_ZEMA1|HSP100_0854|Zea	92.29	0	1647
TaHSP100_62_1	HSPIR|ClpC_ZEMA1|HSP100_0854|Zea	92.26	0	1427
TaHSP100_49	HSPIR|ClpC_ZEMA1|HSP100_0854|Zea	92.18	0	1642
TaHSP100_41	HSPIR|ClpC_ZEMA1|HSP100_0854|Zea	91.97	0	1641
TaHSP100_6_1	HSPIR|ClpC_ZEMA1|HSP100_0854|Zea	91.51	0	1253
TaHSP100_61	HSPIR|HSP100_ZEMA1|HSP100_0856|Zea	93.06	0	657
TaHSP100_56	HSPIR|HSP100_ZEMA1|HSP100_0856|Zea	92.78	0	655
TaHSP100_58	HSPIR|HSP100_ZEMA1|HSP100_0856|Zea	92.5	0	654
TaHSP100_83	HSPIR|HSP100_ZEMA3|HSP100_0858|Zea	92.09	0	881
TaHSP100_32	HSPIR|HSP100_ZEMA3|HSP100_0858|Zea	91.89	0	880
TaHSP100_40	HSPIR|HSP100_ZEMA3|HSP100_0858|Zea	91.89	0	879
TaHSP100_9	HSPIR|HSP100_ZEMA4|HSP100_0859|Zea	96.41	2e-103	366
TaHSP100_11	HSPIR|HSP100_ZEMA4|HSP100_0859|Zea	96.41	2e-103	366
TaHSP100_6_1	HSPIR|HSP100_ZEMA4|HSP100_0859|Zea	96.41	1e-103	366
TaHSP100_6_2	HSPIR|HSP100_ZEMA4|HSP100_0859|Zea	96	6e-92	328
TaHSP100_57	HSPIR|HSP100_ZEMA4|HSP100_0859|Zea	95.41	6e-103	364
TaHSP100_59	HSPIR|HSP100_ZEMA4|HSP100_0859|Zea	95.41	6e-103	364
TaHSP100_62_2	HSPIR|HSP100_ZEMA4|HSP100_0859|Zea	94.9	1e-102	363
TaHSP100_62_1	HSPIR|HSP100_ZEMA4|HSP100_0859|Zea	94.9	1e-102	363
TaHSP100_5	HSPIR|HSP101_ZEMA1|HSP100_0851|Zea	93.36	0	1655
TaHSP100_4	HSPIR|HSP101_ZEMA1|HSP100_0851|Zea	93.13	0	1649
TaHSP100_2	HSPIR|HSP101_ZEMA1|HSP100_0851|Zea	92.81	0	1645
TaHSP100_15	HSPIR|HSP101_ZEMA1|HSP100_0851|Zea	91.03	0	1615
TaHSP100_18_1	HSPIR|HSP101_ZEMA1|HSP100_0851|Zea	90.81	0	1612
TaHSP100_16	HSPIR|HSP101_ZEMA1|HSP100_0851|Zea	90.7	0	1612
TaHSP100_5	HSPIR|HSP101_ZEMA2|HSP100_0852|Zea	93.25	0	1653
TaHSP100_4	HSPIR|HSP101_ZEMA2|HSP100_0852|Zea	93.02	0	1647
TaHSP100_2	HSPIR|HSP101_ZEMA2|HSP100_0852|Zea	92.7	0	1642
TaHSP100_15	HSPIR|HSP101_ZEMA2|HSP100_0852|Zea	90.92	0	1613
TaHSP100_18_1	HSPIR|HSP101_ZEMA2|HSP100_0852|Zea	90.81	0	1612
TaHSP100_16	HSPIR|HSP101_ZEMA2|HSP100_0852|Zea	90.7	0	1612
TaHSP100_5	HSPIR|HSP101_ZEMA3|HSP100_0853|Zea	92.81	0	1643
TaHSP100_4	HSPIR|HSP101_ZEMA3|HSP100_0853|Zea	92.58	0	1637
TaHSP100_2	HSPIR|HSP101_ZEMA3|HSP100_0853|Zea	92.27	0	1632
TaHSP100_15	HSPIR|HSP101_ZEMA3|HSP100_0853|Zea	90.48	0	1603
TaHSP100_18_1	HSPIR|HSP101_ZEMA3|HSP100_0853|Zea	90.26	0	1599
TaHSP100_16	HSPIR|HSP101_ZEMA3|HSP100_0853|Zea	90.15	0	1599
		92.7584

## Sheet: TaSHSP
Query	Orthologs description	%identity	e-value	Bit-score
TaSHSP_82	HSPIR|sHsp_HOVU3|sHsp_0556|Hordeum	93.85	3e-127	442
TaSHSP_65	HSPIR|sHsp_HOVU3|sHsp_0556|Hordeum	93	8e-127	441
TaSHSP_97	HSPIR|sHsp_HOVU3|sHsp_0556|Hordeum	93	6e-126	438
TaSHSP_66	HSPIR|sHsp_HOVU3|sHsp_0556|Hordeum	90.57	3e-121	422
TaSHSP_82	HSPIR|sHsp_HOVU4|sHsp_0557|Hordeum	93.06	3e-125	436
TaSHSP_65	HSPIR|sHsp_HOVU4|sHsp_0557|Hordeum	92.21	8e-125	434
TaSHSP_97	HSPIR|sHsp_HOVU4|sHsp_0557|Hordeum	92.21	5e-124	432
TaSHSP_66	HSPIR|sHsp_HOVU4|sHsp_0557|Hordeum	90.2	6e-120	418
TaSHSP_38	HSPIR|sHsp_HOVU5|sHsp_0558|Hordeum	96.69	2e-81	290
TaSHSP_50	HSPIR|sHsp_HOVU5|sHsp_0558|Hordeum	96.03	3e-80	286
TaSHSP_48	HSPIR|sHsp_HOVU5|sHsp_0558|Hordeum	96.03	7e-81	288
TaSHSP_54	HSPIR|sHsp_HOVU5|sHsp_0558|Hordeum	95.36	1e-80	286
TaSHSP_27	HSPIR|sHsp_HOVU5|sHsp_0558|Hordeum	95.36	2e-80	286
TaSHSP_55	HSPIR|sHsp_HOVU5|sHsp_0558|Hordeum	95.36	1e-80	286
TaSHSP_37	HSPIR|sHsp_HOVU5|sHsp_0558|Hordeum	95.36	9e-81	287
TaSHSP_165	HSPIR|sHsp_HOVU5|sHsp_0558|Hordeum	95.36	2e-80	286
TaSHSP_164	HSPIR|sHsp_HOVU5|sHsp_0558|Hordeum	95.36	3e-80	286
TaSHSP_52	HSPIR|sHsp_HOVU5|sHsp_0558|Hordeum	95.33	3e-79	282
TaSHSP_53	HSPIR|sHsp_HOVU5|sHsp_0558|Hordeum	95.33	3e-79	282
TaSHSP_26	HSPIR|sHsp_HOVU5|sHsp_0558|Hordeum	94.7	1e-80	287
TaSHSP_166	HSPIR|sHsp_HOVU5|sHsp_0558|Hordeum	94.7	7e-80	284
TaSHSP_169	HSPIR|sHsp_HOVU5|sHsp_0558|Hordeum	94.7	7e-80	284
TaSHSP_49	HSPIR|sHsp_HOVU5|sHsp_0558|Hordeum	94.04	1e-79	284
TaSHSP_25	HSPIR|sHsp_HOVU5|sHsp_0558|Hordeum	94.04	4e-80	285
TaSHSP_51	HSPIR|sHsp_HOVU5|sHsp_0558|Hordeum	92.11	4e-78	278
TaSHSP_105	HSPIR|sHsp_HOVU5|sHsp_0558|Hordeum	91.56	8e-79	281
		94.0585
TaSHSP_72	HSPIR|sHsp_ZEMA5|sHsp_0910|Zea	90.51	8e-82	291
TaSHSP_72	HSPIR|sHsp_ZEMA7|sHsp_0912|Zea	90.51	1e-81	290
		90.51
